# Supplementary material for: ACADM inhibits AMPK activation to modulate PEDV-induced lipophagy and β-oxidation for impairing viral replication
Source: J Biol Chem. 2024 Jul 11;300(8):107549. doi: 10.1016/j.jbc.2024.107549 (PMC11342783; doi:10.1016/j.jbc.2024.107549)
Supplement: Table S1 [file mmc2.xlsx]

## Sheet: protein
Table S1 The IP-MS data of Marc-145 cells were transfected with pcDNA3.1-Flag.
Checked	Protein FDR Confidence: Combined	Master	Accession	Entry Name	Protein names	Gene Names	Description	Exp. q-value: Combined	Sum PEP Score	Coverage [%]	# Peptides	# PSMs	# Unique Peptides	# AAs	MW [kDa]	calc. pI	Score Sequest HT: Sequest HT	# Peptides (by Search Engine): Sequest HT	# Protein Pathway Groups	# Razor Peptides	Abundances (Scaled): F1: Sample	Abundance: F1: Sample	Abundances (Normalized): F1: Sample	Found in Sample: F1: Sample	# Protein Groups	Modifications
FALSE	High	Master Protein	A0A0D9R013	A0A0D9R013_CHLSB	Keratin, type II cytoskeletal 1 (Cytokeratin-1) (Keratin-1) (Type-II keratin Kb1)	KRT1	Keratin, type II cytoskeletal 1 OS=Chlorocebus sabaeus OX=60711 GN=KRT1 PE=3 SV=1	0	185.711	43	39	170	32	664	67.4	8.34	355.3	39	0	5	100	4062401066	4062401066	High	1
FALSE	High	Master Protein	A0A0D9S2F4	A0A0D9S2F4_CHLSB	Keratin 9	KRT9	Keratin 9 OS=Chlorocebus sabaeus OX=60711 GN=KRT9 PE=3 SV=1	0	164.34	34	20	67	20	633	63.4	5.15	190.43	20	0	0	100	1.11091e+09	1.11091e+09	High	1
FALSE	High	Master Protein	A0A0D9R016	A0A0D9R016_CHLSB	Keratin 2	KRT2	Keratin 2 OS=Chlorocebus sabaeus OX=60711 GN=KRT2 PE=3 SV=1	0	158.437	40	35	69	25	641	65.5	8.21	162.13	35	0	8	100	7.77996e+08	7.77996e+08	High	1
FALSE	High	Master Protein	A0A0D9S2X0	A0A0D9S2X0_CHLSB	Keratin 10	KRT10	Keratin 10 OS=Chlorocebus sabaeus OX=60711 GN=KRT10 PE=3 SV=1	0	149.136	41	29	110	26	616	62.6	5.73	257.46	29	0	3	100	3.38449e+09	3.38449e+09	High	1
FALSE	High	Master Protein	A0A0D9R4Y1	A0A0D9R4Y1_CHLSB	Desmoplakin	DSP	Desmoplakin OS=Chlorocebus sabaeus OX=60711 GN=DSP PE=4 SV=1	0	134.62	15	44	56	44	2871	331.4	6.87	105.7	44	0	0	100	5.55574e+07	5.55574e+07	High	1
FALSE	High	Master Protein	A0A0D9S2F0	A0A0D9S2F0_CHLSB	Keratin 14	KRT14	Keratin 14 OS=Chlorocebus sabaeus OX=60711 GN=KRT14 PE=3 SV=1	0	131.078	54	25	73	9	462	50.3	5.11	136.96	25	0	10	100	3.16146e+08	3.16146e+08	High	1
FALSE	High	Master Protein	A0A0D9S2E8	A0A0D9S2E8_CHLSB	Keratin 16	KRT16	Keratin 16 OS=Chlorocebus sabaeus OX=60711 GN=KRT16 PE=3 SV=1	0	127.592	41	24	68	13	476	51.5	5.08	150.24	24	0	0	100	1.80235e+08	1.80235e+08	High	1
FALSE	High	Master Protein	A0A0D9R055	A0A0D9R055_CHLSB	Keratin 5	KRT5	Keratin 5 OS=Chlorocebus sabaeus OX=60711 GN=KRT5 PE=3 SV=1	0	126.198	45	31	64	17	593	62.6	7.74	144.4	31	0	0	100	1.43609e+08	1.43609e+08	High	1
FALSE	High	Master Protein	A0A0D9QXL4	A0A0D9QXL4_CHLSB	Eukaryotic translation initiation factor 3 subunit A (eIF3a) (Eukaryotic translation initiation factor 3 subunit 10) (eIF-3-theta)	EIF3A EIF3S10	Eukaryotic translation initiation factor 3 subunit A OS=Chlorocebus sabaeus OX=60711 GN=EIF3A PE=3 SV=1	0	119.801	28	28	38	28	1225	145.8	6.76	92.03	28	0	0	100	2.86071e+07	2.86071e+07	High	1	Met-loss [N-Term]
FALSE	High	Master Protein	A0A0D9R058	A0A0D9R058_CHLSB	IF rod domain-containing protein		IF rod domain-containing protein OS=Chlorocebus sabaeus OX=60711 PE=3 SV=1	0	106.173	46	32	79	13	564	60	8	161.32	32	0	10	100	6.01333e+08	6.01333e+08	High	1
FALSE	High	Master Protein	A0A0D9RKY9	A0A0D9RKY9_CHLSB	Stress-70 protein, mitochondrial (75 kDa glucose-regulated protein) (Heat shock 70 kDa protein 9)	HSPA9	Stress-70 protein, mitochondrial OS=Chlorocebus sabaeus OX=60711 GN=HSPA9 PE=3 SV=1	0	104.973	37	21	37	21	679	73.6	6.05	85.65	21	0	0	100	82194568	82194568	High	1
FALSE	High	Master Protein	A0A0D9S441	A0A0D9S441_CHLSB	Heat shock protein family A (Hsp70) member 8	HSPA8	Heat shock protein family A (Hsp70) member 8 OS=Chlorocebus sabaeus OX=60711 GN=HSPA8 PE=3 SV=1	0	101.775	38	21	37	14	646	70.9	5.52	98.05	21	0	4	100	6.18404e+07	6.18404e+07	High	1
FALSE	High	Master Protein	A0A0D9RJ20	A0A0D9RJ20_CHLSB	Heat shock protein 90 alpha family class B member 1	HSP90AB1	Heat shock protein 90 alpha family class B member 1 OS=Chlorocebus sabaeus OX=60711 GN=HSP90AB1 PE=3 SV=1	0	99.48	39	24	29	13	724	83.2	5.03	66.45	24	0	7	100	55241114	55241114	High	1	Met-loss [N-Term]
FALSE	High	Master Protein	A0A0D9RMF3	A0A0D9RMF3_CHLSB	78 kDa glucose-regulated protein (Binding-immunoglobulin protein) (Heat shock protein 70 family protein 5) (Heat shock protein family A member 5) (Immunoglobulin heavy chain-binding protein)	HSPA5	78 kDa glucose-regulated protein OS=Chlorocebus sabaeus OX=60711 GN=HSPA5 PE=3 SV=1	0	97.827	42	27	42	25	654	72.3	5.16	94.58	27	0	1	100	5.30921e+07	5.30921e+07	High	1
FALSE	High	Master Protein	A0A0D9S4Z6	A0A0D9S4Z6_CHLSB	Lamin A/C	LMNA	Lamin A/C OS=Chlorocebus sabaeus OX=60711 GN=LMNA PE=3 SV=1	0	96.747	41	24	29	23	663	74	7.02	69.06	24	0	1	100	2.3217e+07	2.3217e+07	High	1
FALSE	High	Master Protein	A0A0D9R924	A0A0D9R924_CHLSB	Plectin	PLEC	Plectin OS=Chlorocebus sabaeus OX=60711 GN=PLEC PE=4 SV=1	0	95.477	9	34	37	34	4605	523	5.88	72.15	34	0	0	100	3.91085e+06	3.91085e+06	High	1
FALSE	High	Master Protein	A0A0D9RJU1	A0A0D9RJU1_CHLSB	Vimentin	VIM	Vimentin OS=Chlorocebus sabaeus OX=60711 GN=VIM PE=3 SV=1	0	93.218	54	23	39	21	466	53.7	5.12	93.53	23	0	0	100	1.35687e+08	1.35687e+08	High	1
FALSE	High	Master Protein	A0A0D9S9M0	A0A0D9S9M0_CHLSB	Actin beta		Actin beta OS=Chlorocebus sabaeus OX=60711 PE=3 SV=1	0	92.893	46	13	20	6	375	41.7	5.38	48.79	13	0	5	100	1.87247e+08	1.87247e+08	High	1
FALSE	High	Master Protein	A0A0D9R7E7	A0A0D9R7E7_CHLSB	Tubulin beta chain	TUBB	Tubulin beta chain OS=Chlorocebus sabaeus OX=60711 GN=TUBB PE=3 SV=1	0	84.291	46	16	26	4	444	49.6	4.89	56.72	16	0	10	100	5.5002e+07	5.5002e+07	High	1
FALSE	High	Master Protein	A0A0D9R6E6	A0A0D9R6E6_CHLSB	Myosin heavy chain 9	MYH9	Myosin heavy chain 9 OS=Chlorocebus sabaeus OX=60711 GN=MYH9 PE=3 SV=1	0	77.428	12	19	22	19	1960	226.5	5.6	47.8	19	0	0	100	6919139	6919139	High	1
FALSE	High	Master Protein	A0A0D9RRV1	A0A0D9RRV1_CHLSB	Inosine-5'-monophosphate dehydrogenase (IMP dehydrogenase) (IMPD) (IMPDH) (EC 1.1.1.205)	IMPDH IMPDH2	Inosine-5'-monophosphate dehydrogenase OS=Chlorocebus sabaeus OX=60711 GN=IMPDH PE=3 SV=1	0	73.351	26	12	17	11	514	55.8	6.9	56.82	12	0	0	100	4.53379e+07	4.53379e+07	High	1
FALSE	High	Master Protein	A0A0D9RVN0	A0A0D9RVN0_CHLSB	Tubulin beta chain	TUBB4B	Tubulin beta chain OS=Chlorocebus sabaeus OX=60711 GN=TUBB4B PE=3 SV=1	0	69.344	33	13	22	2	445	49.8	4.89	48.57	13	0	0	100	9.93994e+06	9.93994e+06	High	1
FALSE	High	Master Protein	A0A0D9R4H6	A0A0D9R4H6_CHLSB	Tubulin beta chain	TUBB2A	Tubulin beta chain OS=Chlorocebus sabaeus OX=60711 GN=TUBB2A PE=3 SV=1	0	61.407	30	12	20	1	445	49.9	4.89	44.35	12	0	0				High	1
FALSE	High	Master Protein	A0A0D9R1G5	A0A0D9R1G5_CHLSB	Tubulin alpha chain	TUBA1B	Tubulin alpha chain OS=Chlorocebus sabaeus OX=60711 GN=TUBA1B PE=3 SV=1	0	55.636	35	11	15	4	451	50.1	5.06	42.25	11	0	5	100	4.80227e+07	4.80227e+07	High	1
FALSE	High	Master Protein	A0A0D9S2D4	A0A0D9S2D4_CHLSB	Junction plakoglobin	JUP	Junction plakoglobin OS=Chlorocebus sabaeus OX=60711 GN=JUP PE=3 SV=1	0	53.935	19	11	15	11	745	81.7	6.14	35.96	11	0	0	100	2.40646e+07	2.40646e+07	High	1
FALSE	High	Master Protein	A0A0D9R0H0	A0A0D9R0H0_CHLSB	Keratin 7	KRT7	Keratin 7 OS=Chlorocebus sabaeus OX=60711 GN=KRT7 PE=3 SV=1	0	52.092	35	16	30	10	469	51.5	5.69	66.87	16	0	0	100	15530644	15530644	High	1	Met-loss+Acetyl [N-Term]
FALSE	High	Master Protein	A0A0D9R370	A0A0D9R370_CHLSB	Filamin A	FLNA	Filamin A OS=Chlorocebus sabaeus OX=60711 GN=FLNA PE=3 SV=1	0	51.061	8	15	17	11	2639	279.7	6.05	33.61	15	0	0				High	1
FALSE	High	Master Protein	A0A0D9QV84	A0A0D9QV84_CHLSB	Serpin H1 (Collagen-binding protein)	SERPINH1	Serpin H1 OS=Chlorocebus sabaeus OX=60711 GN=SERPINH1 PE=3 SV=1	0	49.308	33	10	11	10	418	46.4	8.69	31.83	10	0	0	100	9.76324e+06	9.76324e+06	High	1
FALSE	High	Master Protein	A0A0D9RCZ4	A0A0D9RCZ4_CHLSB	HATPase_c domain-containing protein		HATPase_c domain-containing protein OS=Chlorocebus sabaeus OX=60711 PE=3 SV=1	0	49.023	37	13	17	3	387	44.9	4.86	31.89	13	0	0	100	2.54662e+06	2.54662e+06	High	1
FALSE	High	Master Protein	A0A0D9RG93	A0A0D9RG93_CHLSB	60 kDa heat shock protein, mitochondrial (EC 5.6.1.7) (60 kDa chaperonin) (Chaperonin 60) (Heat shock protein 60)		60 kDa heat shock protein, mitochondrial OS=Chlorocebus sabaeus OX=60711 PE=3 SV=1	0	48.187	28	12	17	12	596	63.5	6.76	39.39	12	0	0	100	1.12475e+07	1.12475e+07	High	1
FALSE	High	Master Protein	A0A0D9S2E6	A0A0D9S2E6_CHLSB	Keratin 17	KRT17	Keratin 17 OS=Chlorocebus sabaeus OX=60711 GN=KRT17 PE=3 SV=1	0	47.221	24	12	17	4	432	48	5.06	41.19	12	0	0	100	936810	936810	High	1
FALSE	High	Master Protein	A0A0D9RHW7	A0A0D9RHW7_CHLSB	Polyadenylate-binding protein (PABP)	PABPC1	Polyadenylate-binding protein OS=Chlorocebus sabaeus OX=60711 GN=PABPC1 PE=3 SV=1	0	46.647	20	12	13	11	636	70.6	9.5	27.15	12	0	0	100	1.14225e+07	1.14225e+07	High	1
FALSE	High	Master Protein	A0A0D9RZE8	A0A0D9RZE8_CHLSB	ATP synthase subunit alpha	ATP5F1A	ATP synthase subunit alpha OS=Chlorocebus sabaeus OX=60711 GN=ATP5F1A PE=3 SV=1	0	45.924	25	10	12	10	553	59.7	9.11	26.14	10	0	0	100	1.23386e+07	1.23386e+07	High	1
FALSE	High	Master Protein	A0A0D9RDR4	A0A0D9RDR4_CHLSB	Glyceraldehyde-3-phosphate dehydrogenase (EC 1.2.1.12)		Glyceraldehyde-3-phosphate dehydrogenase OS=Chlorocebus sabaeus OX=60711 PE=3 SV=1	0	44.812	32	9	14	9	335	36	8.46	26.34	9	0	0	100	5.22406e+07	5.22406e+07	High	1
FALSE	High	Master Protein	A0A0D9R2K9	A0A0D9R2K9_CHLSB	Elongation factor 1-gamma (eEF-1B gamma)	EEF1G	Elongation factor 1-gamma OS=Chlorocebus sabaeus OX=60711 GN=EEF1G PE=4 SV=1	0	41.507	27	12	17	12	437	50.1	6.74	37.1	12	0	0	100	3.75698e+07	3.75698e+07	High	1	Met-loss+Acetyl [N-Term]
FALSE	High	Master Protein	A0A0D9R1V0	A0A0D9R1V0_CHLSB	Eukaryotic translation initiation factor 3 subunit C (eIF3c) (Eukaryotic translation initiation factor 3 subunit 8) (eIF3 p110)	EIF3C EIF3S8	Eukaryotic translation initiation factor 3 subunit C OS=Chlorocebus sabaeus OX=60711 GN=EIF3C PE=3 SV=1	0	41.481	14	11	12	11	913	105.2	5.68	27.39	11	0	0	100	5.45974e+06	5.45974e+06	High	1
FALSE	High	Master Protein	A0A0D9R6X5	A0A0D9R6X5_CHLSB	Tubulin alpha chain	TUBA4A	Tubulin alpha chain OS=Chlorocebus sabaeus OX=60711 GN=TUBA4A PE=3 SV=1	0	41.385	26	8	11	1	448	49.9	5.06	29.64	8	0	0				High	1
FALSE	High	Master Protein	A0A0D9R4W4	A0A0D9R4W4_CHLSB	Eukaryotic translation initiation factor 3 subunit G (eIF3g) (Eukaryotic translation initiation factor 3 RNA-binding subunit) (eIF-3 RNA-binding subunit) (Eukaryotic translation initiation factor 3 subunit 4) (eIF-3-delta) (eIF3 p42) (eIF3 p44)	EIF3G EIF3S4	Eukaryotic translation initiation factor 3 subunit G OS=Chlorocebus sabaeus OX=60711 GN=EIF3G PE=3 SV=1	0	40.028	34	9	10	9	320	35.6	6.13	21.84	9	0	0	100	1.46151e+07	1.46151e+07	High	1
FALSE	High	Master Protein	H6U5Q1	H6U5Q1_CHLAE	Nucleolin		Nucleolin OS=Chlorocebus aethiops OX=9534 PE=2 SV=1	0	39.5	21	11	13	11	712	76.8	4.68	19.59	11	0	0	100	4.09957e+06	4.09957e+06	High	1
FALSE	High	Master Protein	A0A0D9QWM7	A0A0D9QWM7_CHLSB	Eukaryotic translation initiation factor 3 subunit F (eIF3f) (Eukaryotic translation initiation factor 3 subunit 5) (eIF-3-epsilon) (eIF3 p47)	EIF3F EIF3S5	Eukaryotic translation initiation factor 3 subunit F OS=Chlorocebus sabaeus OX=60711 GN=EIF3F PE=3 SV=1	0	39.169	28	9	15	9	361	37.8	5.45	30.25	9	0	0	100	2.82877e+07	2.82877e+07	High	1
FALSE	High	Master Protein	A0A0D9SDX8	A0A0D9SDX8_CHLSB	Heat shock protein family A (Hsp70) member 2	HSPA2	Heat shock protein family A (Hsp70) member 2 OS=Chlorocebus sabaeus OX=60711 GN=HSPA2 PE=3 SV=1	0	39.061	14	8	11	1	639	70	5.74	31.41	8	0	0				High	1
FALSE	High	Master Protein	A0A0D9R0A1	A0A0D9R0A1_CHLSB	Keratin 75	KRT75	Keratin 75 OS=Chlorocebus sabaeus OX=60711 GN=KRT75 PE=3 SV=1	0	38.483	15	11	39	1	551	59.4	8.31	75.47	11	0	0				High	1
FALSE	High	Master Protein	A0A0D9R6B6	A0A0D9R6B6_CHLSB	Eukaryotic translation initiation factor 3 subunit D (eIF3d) (Eukaryotic translation initiation factor 3 subunit 7) (eIF-3-zeta)	EIF3D EIF3S7	Eukaryotic translation initiation factor 3 subunit D OS=Chlorocebus sabaeus OX=60711 GN=EIF3D PE=3 SV=1	0	38.283	25	8	11	8	544	63.4	6.51	26.26	8	0	0	100	1.17006e+07	1.17006e+07	High	1
FALSE	High	Master Protein	A0A0D9QZZ8	A0A0D9QZZ8_CHLSB	Keratin 77	KRT77	Keratin 77 OS=Chlorocebus sabaeus OX=60711 GN=KRT77 PE=3 SV=1	0	38.067	16	10	14	7	579	62.1	6.48	35.19	10	0	0	100	1.5133e+06	1.5133e+06	High	1
FALSE	High	Master Protein	A0A0D9R6L1	A0A0D9R6L1_CHLSB	Heterogeneous nuclear ribonucleoprotein M	HNRNPM	Heterogeneous nuclear ribonucleoprotein M OS=Chlorocebus sabaeus OX=60711 GN=HNRNPM PE=4 SV=1	0	37.437	17	10	12	10	692	73.4	8.28	28.65	10	0	0	100	8.63306e+06	8.63306e+06	High	1
FALSE	High	Master Protein	A0A0D9RQA4	A0A0D9RQA4_CHLSB	WD repeat and HMG-box DNA binding protein 1	WDHD1	WD repeat and HMG-box DNA binding protein 1 OS=Chlorocebus sabaeus OX=60711 GN=WDHD1 PE=4 SV=1	0	37.04	15	11	14	11	1104	123	5.74	20.54	11	0	0	100	1.95619e+06	1.95619e+06	High	1
FALSE	High	Master Protein	A0A0D9SD09	A0A0D9SD09_CHLSB	Histone H4		Histone H4 OS=Chlorocebus sabaeus OX=60711 PE=3 SV=1	0	35.716	52	8	19	8	103	11.4	11.36	41.87	8	0	0	100	1.69772e+08	1.69772e+08	High	1
FALSE	High	Master Protein	A0A0D9RVK4	A0A0D9RVK4_CHLSB	Heterogeneous nuclear ribonucleoprotein C	HNRNPC	Heterogeneous nuclear ribonucleoprotein C OS=Chlorocebus sabaeus OX=60711 GN=HNRNPC PE=3 SV=1	0	35.626	17	6	10	6	293	32.3	5.08	31.4	6	0	0	100	1.83565e+07	1.83565e+07	High	1
FALSE	High	Master Protein	A0A0D9QV93	A0A0D9QV93_CHLSB	40S ribosomal protein S3 (EC 4.2.99.18)	RPS3	40S ribosomal protein S3 OS=Chlorocebus sabaeus OX=60711 GN=RPS3 PE=3 SV=1	0	35.603	49	10	12	10	243	26.7	9.66	28.25	10	0	0	100	1.17737e+07	1.17737e+07	High	1	Met-loss+Acetyl [N-Term]
FALSE	High	Master Protein	A0A0D9QZF1	A0A0D9QZF1_CHLSB	Heterogeneous nuclear ribonucleoprotein A1 (Helix-destabilizing protein) (hnRNP core protein A1)	HNRNPA1	Heterogeneous nuclear ribonucleoprotein A1 OS=Chlorocebus sabaeus OX=60711 GN=HNRNPA1 PE=4 SV=1	0	34.902	26	7	9	3	372	38.7	9.13	18.64	7	0	1	100	2.8668e+06	2.8668e+06	High	1
FALSE	High	Master Protein	A0A0D9RY49	A0A0D9RY49_CHLSB	Tubulin beta chain	TUBB6	Tubulin beta chain OS=Chlorocebus sabaeus OX=60711 GN=TUBB6 PE=3 SV=1	0	34.681	20	9	12	3	446	49.8	4.88	22.27	9	0	0	100	2.9363e+06	2.9363e+06	High	1
FALSE	High	Master Protein	A0A0D9SBD1	A0A0D9SBD1_CHLSB	Pyruvate kinase (EC 2.7.1.40)		Pyruvate kinase OS=Chlorocebus sabaeus OX=60711 PE=3 SV=1	0	34.388	21	8	14	5	531	57.9	6.93	24.59	8	0	2	100	8.4933e+06	8.4933e+06	High	1
FALSE	High	Master Protein	A0A0D9S405	A0A0D9S405_CHLSB	Prohibitin		Prohibitin OS=Chlorocebus sabaeus OX=60711 PE=3 SV=1	0	33.395	33	7	8	7	272	29.8	5.76	19.76	7	0	0	100	9.81712e+06	9.81712e+06	High	1
FALSE	High	Master Protein	A0A0D9SC49	A0A0D9SC49_CHLSB	IF rod domain-containing protein		IF rod domain-containing protein OS=Chlorocebus sabaeus OX=60711 PE=3 SV=1	0	32.853	34	10	13	10	430	48.1	5.2	23.03	10	0	0	100	1.54449e+07	1.54449e+07	High	1
FALSE	High	Master Protein	A0A0D9RCH9	A0A0D9RCH9_CHLSB	Inosine-5'-monophosphate dehydrogenase (IMP dehydrogenase) (IMPD) (IMPDH) (EC 1.1.1.205)	IMPDH1 IMPDH	Inosine-5'-monophosphate dehydrogenase OS=Chlorocebus sabaeus OX=60711 GN=IMPDH1 PE=3 SV=1	0	31.546	13	6	8	5	631	67.2	6.95	20.41	6	0	0	100	943725	943725	High	1
FALSE	High	Master Protein	A0A0D9RA32	A0A0D9RA32_CHLSB	Heterogeneous nuclear ribonucleoprotein U	HNRNPU	Heterogeneous nuclear ribonucleoprotein U OS=Chlorocebus sabaeus OX=60711 GN=HNRNPU PE=4 SV=1	0	30.878	17	9	11	9	806	89	5.78	19	9	0	0	100	5.14413e+06	5.14413e+06	High	1
FALSE	High	Master Protein	A0A0D9QYY5	A0A0D9QYY5_CHLSB	Eukaryotic translation initiation factor 3 subunit M (eIF3m)	EIF3M	Eukaryotic translation initiation factor 3 subunit M OS=Chlorocebus sabaeus OX=60711 GN=EIF3M PE=3 SV=1	0	28.558	24	7	12	7	374	42.5	5.63	11.84	7	0	0	100	1.58806e+06	1.58806e+06	High	1
FALSE	High	Master Protein	A0A0D9RE13	A0A0D9RE13_CHLSB	Actin alpha 1, skeletal muscle	ACTA1	Actin alpha 1, skeletal muscle OS=Chlorocebus sabaeus OX=60711 GN=ACTA1 PE=3 SV=1	0	28.063	23	8	11	1	382	42.6	5.4	15.16	8	0	0				High	1
FALSE	High	Master Protein	A0A0D9R4I4	A0A0D9R4I4_CHLSB	Thrombospondin 1	THBS1	Thrombospondin 1 OS=Chlorocebus sabaeus OX=60711 GN=THBS1 PE=3 SV=1	0	27.982	8	9	11	9	1170	129.3	4.93	20.84	9	0	0	100	9.12062e+06	9.12062e+06	High	1
FALSE	High	Master Protein	A0A0D9RNX3	A0A0D9RNX3_CHLSB	Heterogeneous nuclear ribonucleoproteins A2/B1		Heterogeneous nuclear ribonucleoproteins A2/B1 OS=Chlorocebus sabaeus OX=60711 PE=4 SV=1	0	27.974	25	6	7	6	353	37.4	8.95	19.02	6	0	0	100	1.16323e+07	1.16323e+07	High	1
FALSE	High	Master Protein	A0A0D9RYD0	A0A0D9RYD0_CHLSB	Eukaryotic translation initiation factor 3 subunit B (eIF3b) (Eukaryotic translation initiation factor 3 subunit 9) (eIF-3-eta)	EIF3B EIF3S9	Eukaryotic translation initiation factor 3 subunit B OS=Chlorocebus sabaeus OX=60711 GN=EIF3B PE=3 SV=1	0	26.781	10	8	11	8	811	92.1	5.08	25.45	8	0	0	100	1.47537e+07	1.47537e+07	High	1
FALSE	High	Master Protein	A0A0D9S8Q7	A0A0D9S8Q7_CHLSB	Phosphopyruvate hydratase (EC 4.2.1.11) (2-phospho-D-glycerate hydro-lyase)	ENO1	Phosphopyruvate hydratase OS=Chlorocebus sabaeus OX=60711 GN=ENO1 PE=3 SV=1	0	26.771	26	7	7	6	434	47.2	6.99	10.3	7	0	1	100	7.42084e+06	7.42084e+06	High	1
FALSE	High	Master Protein	A0A0D9RBD8	A0A0D9RBD8_CHLSB	Nucleophosmin		Nucleophosmin OS=Chlorocebus sabaeus OX=60711 PE=3 SV=1	0	26.383	24	4	7	4	294	32.5	4.78	23.08	4	0	0	100	3870356	3870356	High	1
FALSE	High	Master Protein	A0A0D9QZW8	A0A0D9QZW8_CHLSB	Keratin 3	KRT3	Keratin 3 OS=Chlorocebus sabaeus OX=60711 GN=KRT3 PE=4 SV=1	0	25.762	12	8	16	1	643	65.6	6.84	27.19	8	0	1	100	4396703	4396703	High	1
FALSE	High	Master Protein	A0A0D9RNJ1	A0A0D9RNJ1_CHLSB	Elongation factor 1-alpha	EEF1A1	Elongation factor 1-alpha OS=Chlorocebus sabaeus OX=60711 GN=EEF1A1 PE=3 SV=1	0	25.632	19	5	6	5	462	50.1	9.01	17.55	5	0	0	100	2061034	2061034	High	1
FALSE	High	Master Protein	A0A0D9RKW3	A0A0D9RKW3_CHLSB	Matrin-3		Matrin-3 OS=Chlorocebus sabaeus OX=60711 PE=4 SV=1	0	24.989	11	7	8	7	847	94.6	6.25	21.31	7	0	0				High	1
FALSE	High	Master Protein	A0A0D9R9G1	A0A0D9R9G1_CHLSB	Eukaryotic translation elongation factor 1 delta	EEF1D	Eukaryotic translation elongation factor 1 delta OS=Chlorocebus sabaeus OX=60711 GN=EEF1D PE=3 SV=1	0	24.453	11	6	12	5	646	71.2	6.16	21.34	6	0	0	100	7.64822e+06	7.64822e+06	High	1
FALSE	High	Master Protein	A0A0D9RD03	A0A0D9RD03_CHLSB	Transitional endoplasmic reticulum ATPase (EC 3.6.4.6) (15S Mg(2+)-ATPase p97 subunit) (Valosin-containing protein)	VCP	Transitional endoplasmic reticulum ATPase OS=Chlorocebus sabaeus OX=60711 GN=VCP PE=3 SV=1	0	24.043	14	8	8	8	806	89.3	5.26	11.5	8	0	0	100	1.02995e+06	1.02995e+06	High	1	Met-loss+Acetyl [N-Term]
FALSE	High	Master Protein	A0A0D9R3K0	A0A0D9R3K0_CHLSB	PCI domain-containing protein		PCI domain-containing protein OS=Chlorocebus sabaeus OX=60711 PE=4 SV=1	0	23.946	22	5	6	5	301	35.7	8.51	15.24	5	0	0	100	6.26687e+06	6.26687e+06	High	1
FALSE	High	Master Protein	A0A0D9S940	A0A0D9S940_CHLSB	Heterogeneous nuclear ribonucleoprotein A1, N-terminally processed		Heterogeneous nuclear ribonucleoprotein A1, N-terminally processed OS=Chlorocebus sabaeus OX=60711 PE=4 SV=1	0	23.934	21	5	7	1	320	34.2	8.6	14.5	5	0	0	100	6662959	6662959	High	1
FALSE	High	Master Protein	A0A0D9RTB5	A0A0D9RTB5_CHLSB	Glutamyl-prolyl-tRNA synthetase 1	EPRS1	Glutamyl-prolyl-tRNA synthetase 1 OS=Chlorocebus sabaeus OX=60711 GN=EPRS1 PE=3 SV=1	0	23.781	5	5	5	5	1519	171.3	7.59	13.98	5	0	0				High	1
FALSE	High	Master Protein	A0A0D9RC89	A0A0D9RC89_CHLSB	Filamin C	FLNC	Filamin C OS=Chlorocebus sabaeus OX=60711 GN=FLNC PE=3 SV=1	0	23.016	4	9	10	5	2725	290.9	5.97	21.3	9	0	0	100	1.12933e+06	1.12933e+06	High	1
FALSE	High	Master Protein	A0A0D9S2I7	A0A0D9S2I7_CHLSB	Cytoskeleton associated protein 4	CKAP4	Cytoskeleton associated protein 4 OS=Chlorocebus sabaeus OX=60711 GN=CKAP4 PE=4 SV=1	0	22.797	15	8	9	8	598	65.6	5.97	17.4	8	0	0	100	947153	947153	High	1
FALSE	High	Master Protein	A0A0D9R8K4	A0A0D9R8K4_CHLSB	Glutathione transferase (EC 2.5.1.18) (GST class-pi)	GSTP1	Glutathione transferase OS=Chlorocebus sabaeus OX=60711 GN=GSTP1 PE=3 SV=1	0	22.522	16	4	5	4	383	42.4	9.58	12.93	4	0	0	100	4926597	4926597	High	1
FALSE	High	Master Protein	A0A0D9RCR5	A0A0D9RCR5_CHLSB	Arginine--tRNA ligase, cytoplasmic (EC 6.1.1.19) (Arginyl-tRNA synthetase)	RARS1	Arginine--tRNA ligase, cytoplasmic OS=Chlorocebus sabaeus OX=60711 GN=RARS1 PE=3 SV=1	0	22.413	16	11	12	11	660	75.3	6.57	21.33	11	0	0	100	3.1023e+06	3.1023e+06	High	1
FALSE	High	Master Protein	A0A0D9QYA3	A0A0D9QYA3_CHLSB	NAC-A/B domain-containing protein		NAC-A/B domain-containing protein OS=Chlorocebus sabaeus OX=60711 PE=4 SV=1	0	22.124	40	4	5	4	136	15	4.91	13.8	4	0	0	100	3.25103e+06	3.25103e+06	High	1
FALSE	High	Master Protein	A0A0D9SCL3	A0A0D9SCL3_CHLSB	H1.4 linker histone, cluster member	H1-4	H1.4 linker histone, cluster member OS=Chlorocebus sabaeus OX=60711 GN=H1-4 PE=3 SV=1	0	22.075	23	5	9	1	219	21.9	11.03	16.07	5	0	3	100	5.05159e+07	5.05159e+07	High	1	Met-loss+Acetyl [N-Term]
FALSE	High	Master Protein	A0A0D9SCL7	A0A0D9SCL7_CHLSB	H1.2 linker histone, cluster member	H1-2	H1.2 linker histone, cluster member OS=Chlorocebus sabaeus OX=60711 GN=H1-2 PE=3 SV=1	0	21.917	24	5	9	1	213	21.6	11	16.28	5	0	0	100	2.40126e+06	2.40126e+06	High	1	Met-loss+Acetyl [N-Term]
FALSE	High	Master Protein	A0A0D9RVQ9	A0A0D9RVQ9_CHLSB	Arginase (EC 3.5.3.1)	ARG1	Arginase OS=Chlorocebus sabaeus OX=60711 GN=ARG1 PE=3 SV=1	0	21.574	17	6	8	6	322	34.6	6.74	16.76	6	0	0	100	5.74169e+06	5.74169e+06	High	1
FALSE	High	Master Protein	A0A0D9RFF7	A0A0D9RFF7_CHLSB	40S ribosomal protein S4		40S ribosomal protein S4 OS=Chlorocebus sabaeus OX=60711 PE=3 SV=1	0	21.37	21	6	7	6	263	29.6	10.15	12.73	6	0	0				High	1
FALSE	High	Master Protein	A0A0D9S7X4	A0A0D9S7X4_CHLSB	Eukaryotic translation initiation factor 3 subunit I (eIF3i) (Eukaryotic translation initiation factor 3 subunit 2) (eIF-3-beta) (eIF3 p36)	EIF3I EIF3S2	Eukaryotic translation initiation factor 3 subunit I OS=Chlorocebus sabaeus OX=60711 GN=EIF3I PE=3 SV=1	0	21.32	16	4	7	4	325	36.5	5.64	18.81	4	0	0	100	6.09769e+06	6.09769e+06	High	1
FALSE	High	Master Protein	A0A0D9R9G7	A0A0D9R9G7_CHLSB	Vinculin (Metavinculin)	VCL	Vinculin OS=Chlorocebus sabaeus OX=60711 GN=VCL PE=3 SV=1	0	21.299	6	6	6	6	1134	123.8	5.62	12.6	6	0	0				High	1
FALSE	High	Master Protein	A0A0D9REP7	A0A0D9REP7_CHLSB	Eukaryotic translation elongation factor 2	EEF2	Eukaryotic translation elongation factor 2 OS=Chlorocebus sabaeus OX=60711 GN=EEF2 PE=3 SV=1	0	21.271	8	6	8	6	858	95.3	6.83	12.28	6	0	0	100	3.95441e+06	3.95441e+06	High	1	Met-loss [N-Term]
FALSE	High	Master Protein	A0A0D9QZD7	A0A0D9QZD7_CHLSB	Catalase (EC 1.11.1.6)	CAT	Catalase OS=Chlorocebus sabaeus OX=60711 GN=CAT PE=3 SV=1	0	21.215	21	8	8	8	527	59.9	7.52	9.12	8	0	0	100	3.78994e+06	3.78994e+06	High	1
FALSE	High	Master Protein	A0A0D9RNC9	A0A0D9RNC9_CHLSB	Insulin like growth factor 2 mRNA binding protein 3	IGF2BP3	Insulin like growth factor 2 mRNA binding protein 3 OS=Chlorocebus sabaeus OX=60711 GN=IGF2BP3 PE=3 SV=1	0	20.949	14	6	8	4	484	53	8.92	19.98	6	0	1	100	1.52777e+06	1.52777e+06	High	1
FALSE	High	Master Protein	A0A0D9S7U2	A0A0D9S7U2_CHLSB	Splicing factor proline and glutamine rich	SFPQ	Splicing factor proline and glutamine rich OS=Chlorocebus sabaeus OX=60711 GN=SFPQ PE=4 SV=1	0	20.281	14	8	9	8	708	76.2	9.44	15.76	8	0	0	100	1.70414e+06	1.70414e+06	High	1
FALSE	High	Master Protein	A0A0D9RJE1	A0A0D9RJE1_CHLSB	RNA helicase (EC 3.6.4.13)	DHX9	RNA helicase OS=Chlorocebus sabaeus OX=60711 GN=DHX9 PE=3 SV=1	0	20.171	7	6	6	6	1126	125	6.98	12.97	6	0	0				High	1
FALSE	High	Master Protein	A0A0D9R0I0	A0A0D9R0I0_CHLSB	Keratin 80	KRT80	Keratin 80 OS=Chlorocebus sabaeus OX=60711 GN=KRT80 PE=4 SV=1	0	19.79	12	5	6	4	452	50.5	5.49	11.57	5	0	0	100	2.82339e+06	2.82339e+06	High	1
FALSE	High	Master Protein	A0A0D9RCP4	A0A0D9RCP4_CHLSB	Prohibitin	PHB2	Prohibitin OS=Chlorocebus sabaeus OX=60711 GN=PHB2 PE=3 SV=1	0	19.732	17	4	4	4	288	31.7	8.97	11.1	4	0	0	100	8.59514e+06	8.59514e+06	High	1
FALSE	High	Master Protein	A0A0D9S5P6	A0A0D9S5P6_CHLSB	Protein S100 (S100 calcium-binding protein)	S100A9	Protein S100 OS=Chlorocebus sabaeus OX=60711 GN=S100A9 PE=3 SV=1	0	19.6	27	4	5	4	114	13.5	6.33	9.99	4	0	0	100	4.27153e+06	4.27153e+06	High	1
FALSE	High	Master Protein	A0A0D9R5A7	A0A0D9R5A7_CHLSB	Heterogeneous nuclear ribonucleoprotein K	HNRNPK	Heterogeneous nuclear ribonucleoprotein K OS=Chlorocebus sabaeus OX=60711 GN=HNRNPK PE=4 SV=1	0	19.592	13	5	8	3	466	51.2	5.54	14.99	5	0	1	100	6.48795e+06	6.48795e+06	High	1
FALSE	High	Master Protein	A0A0D9S621	A0A0D9S621_CHLSB	D-3-phosphoglycerate dehydrogenase (EC 1.1.1.95)	PHGDH	D-3-phosphoglycerate dehydrogenase OS=Chlorocebus sabaeus OX=60711 GN=PHGDH PE=3 SV=1	0	19.464	11	5	5	5	533	56.5	6.71	10.74	5	0	0	100	5.04971e+06	5.04971e+06	High	1
FALSE	High	Master Protein	A0A0D9R3S5	A0A0D9R3S5_CHLSB	Interleukin enhancer binding factor 3	ILF3	Interleukin enhancer binding factor 3 OS=Chlorocebus sabaeus OX=60711 GN=ILF3 PE=4 SV=1	0	19.339	9	6	7	6	706	76.5	7.91	15.93	6	0	0	100	1.39722e+06	1.39722e+06	High	1
FALSE	High	Master Protein	A0A0D9QWF7	A0A0D9QWF7_CHLSB	Cullin associated and neddylation dissociated 1	CAND1	Cullin associated and neddylation dissociated 1 OS=Chlorocebus sabaeus OX=60711 GN=CAND1 PE=3 SV=1	0	19.194	6	6	7	6	1230	136.3	5.78	11.93	6	0	0	100	2.23322e+06	2.23322e+06	High	1
FALSE	High	Master Protein	A0A0D9S4H7	A0A0D9S4H7_CHLSB	60S acidic ribosomal protein P0	RPLP0	60S acidic ribosomal protein P0 OS=Chlorocebus sabaeus OX=60711 GN=RPLP0 PE=3 SV=1	0	19.043	24	4	5	4	279	29.8	5.68	12.52	4	0	0	100	6.19899e+06	6.19899e+06	High	1
FALSE	High	Master Protein	A0A0D9QWU2	A0A0D9QWU2_CHLSB	Suprabasin	SBSN	Suprabasin OS=Chlorocebus sabaeus OX=60711 GN=SBSN PE=4 SV=1	0	18.617	14	4	5	4	590	60.4	7.06	13.21	4	0	0	100	558314	558314	High	1
FALSE	High	Master Protein	A0A0D9RZW6	A0A0D9RZW6_CHLSB	Heat shock protein family B (small) member 1	HSPB1	Heat shock protein family B (small) member 1 OS=Chlorocebus sabaeus OX=60711 GN=HSPB1 PE=3 SV=1	0	18.574	38	4	4	4	143	16.4	8.21	9.56	4	0	0	100	9.77483e+06	9.77483e+06	High	1
FALSE	High	Master Protein	A0A0D9SD81	A0A0D9SD81_CHLSB	Heat shock 70 kDa protein 1		Heat shock 70 kDa protein 1 OS=Chlorocebus sabaeus OX=60711 PE=3 SV=1	0	18.515	14	7	8	5	641	70	5.66	15.66	7	0	0	100	2029927	2029927	High	1
FALSE	High	Master Protein	A0A0D9RXA3	A0A0D9RXA3_CHLSB	60S ribosomal protein L7a		60S ribosomal protein L7a OS=Chlorocebus sabaeus OX=60711 PE=3 SV=1	0	18.487	21	5	7	5	267	30.2	10.62	16.83	5	0	0	100	2.76446e+06	2.76446e+06	High	1
FALSE	High	Master Protein	A0A0D9S0H6	A0A0D9S0H6_CHLSB	ADP/ATP translocase (ADP,ATP carrier protein)	SLC25A5	ADP/ATP translocase OS=Chlorocebus sabaeus OX=60711 GN=SLC25A5 PE=3 SV=1	0	18.368	24	6	8	4	298	32.9	9.74	14.59	6	0	1	100	4.23501e+06	4.23501e+06	High	1	Met-loss+Acetyl [N-Term]
FALSE	High	Master Protein	A0A0D9R2U6	A0A0D9R2U6_CHLSB	RNA helicase (EC 3.6.4.13)	DDX17	RNA helicase OS=Chlorocebus sabaeus OX=60711 GN=DDX17 PE=3 SV=1	0	18.358	11	6	7	4	650	72.3	8.59	11.46	6	0	1	100	6.73531e+06	6.73531e+06	High	1
FALSE	High	Master Protein	A0A0D9R8Q2	A0A0D9R8Q2_CHLSB	Enoyl-CoA hydratase (EC 4.2.1.17)	HADHA	Enoyl-CoA hydratase OS=Chlorocebus sabaeus OX=60711 GN=HADHA PE=3 SV=1	0	18.347	9	5	5	5	763	83	9.09	8.89	5	0	0	100	739292	739292	High	1
FALSE	High	Master Protein	A0A0D9QW25	A0A0D9QW25_CHLSB	T-complex protein 1 subunit beta (CCT-beta)	CCT2	T-complex protein 1 subunit beta OS=Chlorocebus sabaeus OX=60711 GN=CCT2 PE=3 SV=1	0	18.201	18	6	7	6	535	57.5	6.46	7.67	6	0	0	100	811904	811904	High	1	Met-loss+Acetyl [N-Term]
FALSE	High	Master Protein	A0A0D9RHV9	A0A0D9RHV9_CHLSB	Tyrosine 3-monooxygenase/tryptophan 5-monooxygenase activation protein zeta	YWHAZ	Tyrosine 3-monooxygenase/tryptophan 5-monooxygenase activation protein zeta OS=Chlorocebus sabaeus OX=60711 GN=YWHAZ PE=3 SV=1	0	18.089	28	5	8	3	245	27.7	4.79	15.72	5	0	0	100	7.37438e+06	7.37438e+06	High	1
FALSE	High	Master Protein	A0A0D9RUT2	A0A0D9RUT2_CHLSB	Aspartate--tRNA ligase, cytoplasmic (EC 6.1.1.12) (Aspartyl-tRNA synthetase)	DARS1	Aspartate--tRNA ligase, cytoplasmic OS=Chlorocebus sabaeus OX=60711 GN=DARS1 PE=3 SV=1	0	18.022	11	5	7	5	501	57.1	6.55	15.77	5	0	0	100	714812	714812	High	1
FALSE	High	Master Protein	A0A0D9RCV3	A0A0D9RCV3_CHLSB	Triosephosphate isomerase (EC 5.3.1.1)	TPI1	Triosephosphate isomerase OS=Chlorocebus sabaeus OX=60711 GN=TPI1 PE=3 SV=1	0	17.655	14	3	3	3	286	30.8	5.92	9.08	3	0	0	100	963446	963446	High	1
FALSE	High	Master Protein	A0A0D9RQ73	A0A0D9RQ73_CHLSB	T-complex protein 1 subunit delta	CCT4	T-complex protein 1 subunit delta OS=Chlorocebus sabaeus OX=60711 GN=CCT4 PE=3 SV=1	0	17.573	10	3	4	3	539	57.9	7.83	12.12	3	0	0	100	2.30062e+06	2.30062e+06	High	1
FALSE	High	Master Protein	A0A0D9RXQ9	A0A0D9RXQ9_CHLSB	Heterogeneous nuclear ribonucleoprotein Q		Heterogeneous nuclear ribonucleoprotein Q OS=Chlorocebus sabaeus OX=60711 PE=4 SV=1	0	17.141	10	5	5	5	562	62.6	7.56	8.8	5	0	0	100	619025	619025	High	1
FALSE	High	Master Protein	A0A0D9SBL4	A0A0D9SBL4_CHLSB	S10_plectin domain-containing protein		S10_plectin domain-containing protein OS=Chlorocebus sabaeus OX=60711 PE=3 SV=1	0	17.077	27	4	5	4	165	18.9	10.15	8.18	4	0	0	100	2.29547e+06	2.29547e+06	High	1
FALSE	High	Master Protein	A0A0D9QXQ6	A0A0D9QXQ6_CHLSB	Methionine--tRNA ligase, cytoplasmic (EC 6.1.1.10) (Methionyl-tRNA synthetase)	MARS1	Methionine--tRNA ligase, cytoplasmic OS=Chlorocebus sabaeus OX=60711 GN=MARS1 PE=3 SV=1	0	17.04	5	4	4	4	906	101.7	6.05	10.74	4	0	0				High	1
FALSE	High	Master Protein	A0A0D9R241	A0A0D9R241_CHLSB	Heterogeneous nuclear ribonucleoprotein A3		Heterogeneous nuclear ribonucleoprotein A3 OS=Chlorocebus sabaeus OX=60711 PE=4 SV=1	0	17.037	17	4	5	3	378	39.6	9.11	6.67	4	0	0				High	1
FALSE	High	Master Protein	A0A0D9QZV6	A0A0D9QZV6_CHLSB	Keratin 78	KRT78	Keratin 78 OS=Chlorocebus sabaeus OX=60711 GN=KRT78 PE=3 SV=1	0	16.886	12	6	7	4	514	56.1	6.64	16.99	6	0	0	100	2.21595e+06	2.21595e+06	High	1
FALSE	High	Master Protein	A0A0D9RMR7	A0A0D9RMR7_CHLSB	Pyruvate kinase (EC 2.7.1.40)		Pyruvate kinase OS=Chlorocebus sabaeus OX=60711 PE=3 SV=1	0	16.863	21	5	7	2	333	36.3	7.83	9.78	5	0	0				High	1
FALSE	High	Master Protein	A0A0D9S1G6	A0A0D9S1G6_CHLSB	40S ribosomal protein S3a	RPS3A	40S ribosomal protein S3a OS=Chlorocebus sabaeus OX=60711 GN=RPS3A PE=3 SV=1	0	16.655	19	4	6	4	264	29.9	9.73	13.91	4	0	0	100	2.62644e+06	2.62644e+06	High	1
FALSE	High	Master Protein	A0A0D9RI90	A0A0D9RI90_CHLSB	RALY heterogeneous nuclear ribonucleoprotein	RALY	RALY heterogeneous nuclear ribonucleoprotein OS=Chlorocebus sabaeus OX=60711 GN=RALY PE=3 SV=1	0	16.581	16	4	5	4	315	33	9.17	12.31	4	0	0	100	2.34969e+06	2.34969e+06	High	1
FALSE	High	Master Protein	A0A0D9S109	A0A0D9S109_CHLSB	40S ribosomal protein S19	RPS19	40S ribosomal protein S19 OS=Chlorocebus sabaeus OX=60711 GN=RPS19 PE=3 SV=1	0	16.552	27	6	8	6	222	24.3	10.13	14.48	6	0	0	100	2.13401e+06	2.13401e+06	High	1
FALSE	High	Master Protein	A0A0D9QVJ0	A0A0D9QVJ0_CHLSB	Actinin alpha 4	ACTN4	Actinin alpha 4 OS=Chlorocebus sabaeus OX=60711 GN=ACTN4 PE=3 SV=1	0	16.479	6	5	5	3	911	104.8	5.44	10.4	5	0	0				High	1
FALSE	High	Master Protein	A0A0D9RP06	A0A0D9RP06_CHLSB	Tyrosine 3-monooxygenase/tryptophan 5-monooxygenase activation protein beta	YWHAB	Tyrosine 3-monooxygenase/tryptophan 5-monooxygenase activation protein beta OS=Chlorocebus sabaeus OX=60711 GN=YWHAB PE=3 SV=1	0	16.45	23	5	7	3	246	28.1	4.83	17.34	5	0	2	100	6.28153e+06	6.28153e+06	High	1
FALSE	High	Master Protein	A0A0D9RNE3	A0A0D9RNE3_CHLSB	ATP-dependent 6-phosphofructokinase (ATP-PFK) (Phosphofructokinase) (EC 2.7.1.11) (Phosphohexokinase)	PFKP	ATP-dependent 6-phosphofructokinase OS=Chlorocebus sabaeus OX=60711 GN=PFKP PE=3 SV=1	0	16.262	8	5	5	5	807	88.1	8.06	5.45	5	0	0	100	399581	399581	High	1
FALSE	High	Master Protein	A0A0D9R6N8	A0A0D9R6N8_CHLSB	Receptor for activated C kinase 1	RACK1	Receptor for activated C kinase 1 OS=Chlorocebus sabaeus OX=60711 GN=RACK1 PE=3 SV=1	0	16.061	12	5	8	5	394	42.8	7.88	15.29	5	0	0	100	2.41813e+06	2.41813e+06	High	1
FALSE	High	Master Protein	A0A0D9R716	A0A0D9R716_CHLSB	RAB1B, member RAS oncogene family	RAB1B	RAB1B, member RAS oncogene family OS=Chlorocebus sabaeus OX=60711 GN=RAB1B PE=4 SV=1	0	16.001	17	3	4	1	224	24.4	6.06	11.29	3	0	0	100	1.01704e+06	1.01704e+06	High	1
FALSE	High	Master Protein	A0A0D9S7K7	A0A0D9S7K7_CHLSB	Y-box binding protein 1	YBX1	Y-box binding protein 1 OS=Chlorocebus sabaeus OX=60711 GN=YBX1 PE=4 SV=1	0	15.998	25	3	3	3	255	29.5	9.82	9.64	3	0	0	100	3.20614e+06	3.20614e+06	High	1
FALSE	High	Master Protein	A0A0D9RZ20	A0A0D9RZ20_CHLSB	Desmoglein 1	DSG1	Desmoglein 1 OS=Chlorocebus sabaeus OX=60711 GN=DSG1 PE=4 SV=1	0	15.991	5	4	4	4	1055	114.7	4.92	7.83	4	0	0	100	1258083	1258083	High	1
FALSE	High	Master Protein	A0A0D9R7T1	A0A0D9R7T1_CHLSB	Heterogeneous nuclear ribonucleoprotein H1	HNRNPH1	Heterogeneous nuclear ribonucleoprotein H1 OS=Chlorocebus sabaeus OX=60711 GN=HNRNPH1 PE=4 SV=1	0	15.929	8	2	2	2	423	46.9	6.42	7.65	2	0	0	100	1.85709e+06	1.85709e+06	High	1
FALSE	High	Master Protein	A0A0D9S7T7	A0A0D9S7T7_CHLSB	Proteasome subunit beta	PSMB2	Proteasome subunit beta OS=Chlorocebus sabaeus OX=60711 GN=PSMB2 PE=3 SV=1	0	15.865	19	4	5	4	201	22.8	7.02	7.91	4	0	0	100	984617	984617	High	1
FALSE	High	Master Protein	A0A0D9RFM7	A0A0D9RFM7_CHLSB	40S ribosomal protein S2		40S ribosomal protein S2 OS=Chlorocebus sabaeus OX=60711 PE=3 SV=1	0	15.733	21	6	6	6	293	31.3	10.24	12.5	6	0	0	100	3.35582e+06	3.35582e+06	High	1
FALSE	High	Master Protein	A0A0D9RVM1	A0A0D9RVM1_CHLSB	RNA helicase (EC 3.6.4.13)	DHX15	RNA helicase OS=Chlorocebus sabaeus OX=60711 GN=DHX15 PE=3 SV=1	0	15.511	8	5	5	5	795	90.8	7.46	6.94	5	0	0	100	1.24508e+06	1.24508e+06	High	1
FALSE	High	Master Protein	A0A0D9S9F8	A0A0D9S9F8_CHLSB	Ribosomal_L18e/L15P domain-containing protein		Ribosomal_L18e/L15P domain-containing protein OS=Chlorocebus sabaeus OX=60711 PE=3 SV=1	0	15.509	26	4	6	4	188	21.7	11.72	15.48	4	0	0	100	2.32618e+06	2.32618e+06	High	1
FALSE	High	Master Protein	A0A0D9R1W7	A0A0D9R1W7_CHLSB	Elongation factor Tu	TUFM	Elongation factor Tu OS=Chlorocebus sabaeus OX=60711 GN=TUFM PE=3 SV=1	0	15.449	14	5	5	5	455	50.1	7.61	10.44	5	0	0	100	1269939	1269939	High	1
FALSE	High	Master Protein	A0A0D9R723	A0A0D9R723_CHLSB	ELAV-like protein	ELAVL1	ELAV-like protein OS=Chlorocebus sabaeus OX=60711 GN=ELAVL1 PE=3 SV=1	0	15.025	14	4	4	4	326	36.1	9.17	10.13	4	0	0	100	3.0001e+06	3.0001e+06	High	1
FALSE	High	Master Protein	A0A0D9R354	A0A0D9R354_CHLSB	Solute carrier family 3 member 2	SLC3A2	Solute carrier family 3 member 2 OS=Chlorocebus sabaeus OX=60711 GN=SLC3A2 PE=4 SV=1	0	14.997	9	4	6	4	622	67	5.25	14.87	4	0	0	100	1.07441e+06	1.07441e+06	High	1
FALSE	High	Master Protein	A0A0D9R0N5	A0A0D9R0N5_CHLSB	Clathrin heavy chain	CLTC	Clathrin heavy chain OS=Chlorocebus sabaeus OX=60711 GN=CLTC PE=3 SV=1	0	14.969	4	5	5	5	1495	171.3	5.48	9.88	5	0	0	100	1.98237e+06	1.98237e+06	High	1
FALSE	High	Master Protein	A0A0D9S6E6	A0A0D9S6E6_CHLSB	Tripartite motif containing 28	TRIM28	Tripartite motif containing 28 OS=Chlorocebus sabaeus OX=60711 GN=TRIM28 PE=4 SV=1	0	14.853	9	6	6	6	834	88.5	5.77	8.93	6	0	0	100	867122	867122	High	1
FALSE	High	Master Protein	A0A0D9QXP9	A0A0D9QXP9_CHLSB	Albumin	ALB	Albumin OS=Chlorocebus sabaeus OX=60711 GN=ALB PE=4 SV=1	0	14.795	4	3	9	3	512	57.9	6.8	19.51	3	0	0	100	513840833	513840833	High	1
FALSE	High	Master Protein	A0A0D9RRQ6	A0A0D9RRQ6_CHLSB	Glutamine--tRNA ligase (EC 6.1.1.18) (Glutaminyl-tRNA synthetase)	QARS1	Glutamine--tRNA ligase OS=Chlorocebus sabaeus OX=60711 GN=QARS1 PE=3 SV=1	0	14.714	7	4	4	4	775	87.7	7.05	7.93	4	0	0	100	652864	652864	High	1
FALSE	High	Master Protein	A0A0D9RML4	A0A0D9RML4_CHLSB	26S proteasome non-ATPase regulatory subunit 2	PSMD2	26S proteasome non-ATPase regulatory subunit 2 OS=Chlorocebus sabaeus OX=60711 GN=PSMD2 PE=3 SV=1	0	14.566	7	4	4	4	908	100.2	5.17	6.37	4	0	0				High	1
FALSE	High	Master Protein	A0A0D9S294	A0A0D9S294_CHLSB	Heat shock protein 90 beta family member 1	HSP90B1	Heat shock protein 90 beta family member 1 OS=Chlorocebus sabaeus OX=60711 GN=HSP90B1 PE=3 SV=1	0	14.549	8	6	6	5	804	92.5	4.84	10.46	6	0	0	100	1.14304e+06	1.14304e+06	High	1
FALSE	High	Master Protein	A0A0D9RRR2	A0A0D9RRR2_CHLSB	Small RNA binding exonuclease protection factor La	SSB	Small RNA binding exonuclease protection factor La OS=Chlorocebus sabaeus OX=60711 GN=SSB PE=4 SV=1	0	14.468	8	3	3	3	456	51.8	7.46	7.7	3	0	0				High	1
FALSE	High	Master Protein	A0A0D9S5Q5	A0A0D9S5Q5_CHLSB	EF-hand domain-containing protein		EF-hand domain-containing protein OS=Chlorocebus sabaeus OX=60711 PE=4 SV=1	0	14.425	1	3	3	3	3800	404	8.66	7.24	3	0	0				High	1
FALSE	High	Master Protein	A0A0D9RNG4	A0A0D9RNG4_CHLSB	Insulin like growth factor 2 mRNA binding protein 2	IGF2BP2	Insulin like growth factor 2 mRNA binding protein 2 OS=Chlorocebus sabaeus OX=60711 GN=IGF2BP2 PE=3 SV=1	0	14.354	7	3	6	1	599	66	8.37	12.54	3	0	0	100	665790	665790	High	1
FALSE	High	Master Protein	A0A0D9QYB1	A0A0D9QYB1_CHLSB	ATP synthase subunit beta (EC 7.1.2.2)	ATP5F1B	ATP synthase subunit beta OS=Chlorocebus sabaeus OX=60711 GN=ATP5F1B PE=3 SV=1	0	14.353	12	5	5	5	529	56.4	5.34	8.67	5	0	0	100	3725615	3725615	High	1
FALSE	High	Master Protein	A0A0D9RN26	A0A0D9RN26_CHLSB	Plakophilin 1	PKP1	Plakophilin 1 OS=Chlorocebus sabaeus OX=60711 GN=PKP1 PE=3 SV=1	0	14.251	6	4	5	4	747	82.9	9.09	8.81	4	0	0	100	1.6951e+06	1.6951e+06	High	1
FALSE	High	Master Protein	A0A0D9SBL0	A0A0D9SBL0_CHLSB	60S ribosomal protein L6		60S ribosomal protein L6 OS=Chlorocebus sabaeus OX=60711 PE=3 SV=1	0	14.141	11	3	4	2	288	32.6	10.51	11.84	3	0	1	100	4.63139e+06	4.63139e+06	High	1
FALSE	High	Master Protein	A0A0D9QWH4	A0A0D9QWH4_CHLSB	Splicing factor 3b subunit 3	SF3B3	Splicing factor 3b subunit 3 OS=Chlorocebus sabaeus OX=60711 GN=SF3B3 PE=4 SV=1	0	14.064	4	4	4	4	1217	135.5	5.26	7.77	4	0	0				High	1
FALSE	High	Master Protein	A0A0D9R7L4	A0A0D9R7L4_CHLSB	RNA-splicing ligase RtcB homolog (EC 6.5.1.8) (3'-phosphate/5'-hydroxy nucleic acid ligase)	RTCB	RNA-splicing ligase RtcB homolog OS=Chlorocebus sabaeus OX=60711 GN=RTCB PE=3 SV=1	0	14.025	12	5	5	5	505	55.2	7.23	6.04	5	0	0	100	738131	738131	High	1
FALSE	High	Master Protein	A0A0D9RH15	A0A0D9RH15_CHLSB	Eukaryotic translation initiation factor 3 subunit E (eIF3e) (Eukaryotic translation initiation factor 3 subunit 6) (eIF-3 p48)	EIF3E EIF3S6 INT6	Eukaryotic translation initiation factor 3 subunit E OS=Chlorocebus sabaeus OX=60711 GN=EIF3E PE=3 SV=1	0	13.963	14	6	6	6	445	52.2	6.04	11.63	6	0	0	100	9.56946e+06	9.56946e+06	High	1	Met-loss+Acetyl [N-Term]
FALSE	High	Master Protein	A0A0D9R787	A0A0D9R787_CHLSB	60S ribosomal protein L8		60S ribosomal protein L8 OS=Chlorocebus sabaeus OX=60711 PE=3 SV=1	0	13.943	19	3	4	3	257	28	11.03	13.12	3	0	0	100	1.29552e+06	1.29552e+06	High	1
FALSE	High	Master Protein	A0A0D9RJC0	A0A0D9RJC0_CHLSB	T-complex protein 1 subunit alpha (CCT-alpha)	TCP1	T-complex protein 1 subunit alpha OS=Chlorocebus sabaeus OX=60711 GN=TCP1 PE=3 SV=1	0	13.937	9	4	5	4	556	60.2	6.11	6.26	4	0	0				High	1
FALSE	High	Master Protein	A0A0D9RNF7	A0A0D9RNF7_CHLSB	Cysteine and glycine rich protein 1	CSRP1	Cysteine and glycine rich protein 1 OS=Chlorocebus sabaeus OX=60711 GN=CSRP1 PE=4 SV=1	0	13.78	24	3	3	3	193	20.6	8.57	8.8	3	0	0	100	1.36661e+06	1.36661e+06	High	1
FALSE	High	Master Protein	A0A0D9QVJ4	A0A0D9QVJ4_CHLSB	Eukaryotic translation initiation factor 3 subunit K (eIF3k) (Eukaryotic translation initiation factor 3 subunit 12) (eIF-3 p25)	EIF3K EIF3S12	Eukaryotic translation initiation factor 3 subunit K OS=Chlorocebus sabaeus OX=60711 GN=EIF3K PE=3 SV=1	0	13.716	13	3	5	3	218	25	4.93	9.43	3	0	0	100	4.39688e+06	4.39688e+06	High	1
FALSE	High	Master Protein	A0A0D9SAB7	A0A0D9SAB7_CHLSB	Ribosomal_L18_c domain-containing protein		Ribosomal_L18_c domain-containing protein OS=Chlorocebus sabaeus OX=60711 PE=3 SV=1	0	13.631	16	4	4	4	297	34.3	9.61	5.23	4	0	0				High	1
FALSE	High	Master Protein	A0A0D9SCB4	A0A0D9SCB4_CHLSB	Brain abundant membrane attached signal protein 1	BASP1	Brain abundant membrane attached signal protein 1 OS=Chlorocebus sabaeus OX=60711 GN=BASP1 PE=3 SV=1	0	13.589	37	4	4	4	227	22.7	4.63	8.64	4	0	0				High	1
FALSE	High	Master Protein	A0A0D9RKZ5	A0A0D9RKZ5_CHLSB	Actinin alpha 1	ACTN1	Actinin alpha 1 OS=Chlorocebus sabaeus OX=60711 GN=ACTN1 PE=3 SV=1	0	13.56	5	4	4	2	914	105.5	5.41	7.33	4	0	0				High	1
FALSE	High	Master Protein	A0A0D9R9Y5	A0A0D9R9Y5_CHLSB	T-complex protein 1 subunit theta (CCT-theta)	CCT8	T-complex protein 1 subunit theta OS=Chlorocebus sabaeus OX=60711 GN=CCT8 PE=3 SV=1	0	13.457	11	5	5	5	548	59.5	5.6	7.48	5	0	0	100	1.399e+06	1.399e+06	High	1
FALSE	High	Master Protein	Q2L9X0	RSSA_CHLAE	40S ribosomal protein SA (37 kDa laminin receptor precursor) (37LRP) (37/67 kDa laminin receptor) (LRP/LR) (67 kDa laminin receptor) (67LR) (Laminin receptor 1) (LamR) (Laminin-binding protein precursor p40) (LBP/p40)	RPSA LAMR1	40S ribosomal protein SA OS=Chlorocebus aethiops OX=9534 GN=RPSA PE=2 SV=3	0	13.394	15	4	5	4	295	32.8	4.87	10.34	4	0	0	100	1.68603e+06	1.68603e+06	High	1
FALSE	High	Master Protein	A0A0D9RB84	A0A0D9RB84_CHLSB	KH-type splicing regulatory protein	KHSRP	KH-type splicing regulatory protein OS=Chlorocebus sabaeus OX=60711 GN=KHSRP PE=4 SV=1	0	13.087	6	4	6	4	747	76.6	7.33	6.43	4	0	0	100	1.75403e+06	1.75403e+06	High	1
FALSE	High	Master Protein	A0A0D9RMJ8	A0A0D9RMJ8_CHLSB	Dolichyl-diphosphooligosaccharide--protein glycosyltransferase subunit 2 (Ribophorin-2)	RPN2	Dolichyl-diphosphooligosaccharide--protein glycosyltransferase subunit 2 OS=Chlorocebus sabaeus OX=60711 GN=RPN2 PE=3 SV=1	0	12.936	6	2	2	2	631	69.3	5.87	5.81	2	0	0				High	1
FALSE	High	Master Protein	A0A0D9QW79	A0A0D9QW79_CHLSB	Hemoglobin subunit beta		Hemoglobin subunit beta OS=Chlorocebus sabaeus OX=60711 PE=3 SV=1	0	12.867	24	3	5	2	147	16	7.28	11.13	3	0	1	100	1.23135e+07	1.23135e+07	High	1
FALSE	High	Master Protein	A0A0D9RXL9	A0A0D9RXL9_CHLSB	T-complex protein 1 subunit epsilon (CCT-epsilon)	CCT5	T-complex protein 1 subunit epsilon OS=Chlorocebus sabaeus OX=60711 GN=CCT5 PE=3 SV=1	0	12.743	8	4	4	4	541	59.6	5.66	9.34	4	0	0				High	1
FALSE	High	Master Protein	A0A0D9SAF6	A0A0D9SAF6_CHLSB	Cofilin-1 (Cofilin, non-muscle isoform)		Cofilin-1 OS=Chlorocebus sabaeus OX=60711 PE=3 SV=1	0	12.514	22	3	4	3	166	18.5	8	7.75	3	0	0	100	4450694	4450694	High	1	Met-loss+Acetyl [N-Term]
FALSE	High	Master Protein	A0A0D9R3W5	A0A0D9R3W5_CHLSB	Protein disulfide-isomerase A4 (EC 5.3.4.1) (Endoplasmic reticulum resident protein 72)	PDIA4	Protein disulfide-isomerase A4 OS=Chlorocebus sabaeus OX=60711 GN=PDIA4 PE=3 SV=1	0	12.385	7	4	4	4	645	72.8	5.03	8.64	4	0	0	100	536988	536988	High	1
FALSE	High	Master Protein	A0A0D9RMM1	A0A0D9RMM1_CHLSB	Eukaryotic translation initiation factor 4 gamma 1	EIF4G1	Eukaryotic translation initiation factor 4 gamma 1 OS=Chlorocebus sabaeus OX=60711 GN=EIF4G1 PE=3 SV=1	0	12.37	3	5	5	5	1565	172.1	5.31	6.76	5	0	0	100	726141	726141	High	1
FALSE	High	Master Protein	A0A0D9RGD1	A0A0D9RGD1_CHLSB	RNA helicase (EC 3.6.4.13)	EIF4A1	RNA helicase OS=Chlorocebus sabaeus OX=60711 GN=EIF4A1 PE=3 SV=1	0	12.357	9	3	3	3	406	46.1	5.48	6.94	3	0	0	100	1.68224e+06	1.68224e+06	High	1
FALSE	High	Master Protein	A0A0D9R8E8	A0A0D9R8E8_CHLSB	RAB7A, member RAS oncogene family	RAB7A	RAB7A, member RAS oncogene family OS=Chlorocebus sabaeus OX=60711 GN=RAB7A PE=4 SV=1	0	12.099	18	3	4	3	207	23.5	6.7	9.68	3	0	0	100	796705	796705	High	1
FALSE	High	Master Protein	A0A0D9S7P0	A0A0D9S7P0_CHLSB	Polyadenylate-binding protein (PABP)	PABPC4	Polyadenylate-binding protein OS=Chlorocebus sabaeus OX=60711 GN=PABPC4 PE=3 SV=1	0	11.636	7	3	3	2	660	72.3	9.35	3.31	3	0	0	100	172647	172647	High	1
FALSE	High	Master Protein	A0A0D9R022	A0A0D9R022_CHLSB	Keratin 73	KRT73	Keratin 73 OS=Chlorocebus sabaeus OX=60711 GN=KRT73 PE=3 SV=1	0	11.502	8	4	7	1	523	57	5.8	16.05	4	0	0	100	21071160	21071160	High	1
FALSE	High	Master Protein	A0A0D9RGH9	A0A0D9RGH9_CHLSB	Lamin B2	LMNB2	Lamin B2 OS=Chlorocebus sabaeus OX=60711 GN=LMNB2 PE=3 SV=1	0	11.482	10	6	6	5	621	69.9	5.54	8.48	6	0	0	100	808861	808861	High	1
FALSE	High	Master Protein	A0A0D9RGJ5	A0A0D9RGJ5_CHLSB	Ribosomal protein S14	RPS14	Ribosomal protein S14 OS=Chlorocebus sabaeus OX=60711 GN=RPS14 PE=3 SV=1	0	11.438	16	3	3	3	151	16.3	10.05	8.59	3	0	0	100	1.45353e+06	1.45353e+06	High	1
FALSE	High	Master Protein	A0A0D9RLR8	A0A0D9RLR8_CHLSB	Proliferating cell nuclear antigen	PCNA	Proliferating cell nuclear antigen OS=Chlorocebus sabaeus OX=60711 GN=PCNA PE=3 SV=1	0	11.419	13	3	4	3	261	28.8	4.69	9.55	3	0	0				High	1
FALSE	High	Master Protein	A0A0D9S4W9	A0A0D9S4W9_CHLSB	T-complex protein 1 subunit gamma	CCT3	T-complex protein 1 subunit gamma OS=Chlorocebus sabaeus OX=60711 GN=CCT3 PE=3 SV=1	0	11.262	10	5	5	5	545	60.5	6.49	6.74	5	0	0	100	2.49884e+06	2.49884e+06	High	1
FALSE	High	Master Protein	A0A0D9R642	A0A0D9R642_CHLSB	Hexokinase (EC 2.7.1.1)	HKDC1	Hexokinase OS=Chlorocebus sabaeus OX=60711 GN=HKDC1 PE=3 SV=1	0	11.247	5	5	5	5	917	102.5	7.12	8.47	5	0	0	100	172145	172145	High	1
FALSE	High	Master Protein	A0A0D9R4K9	A0A0D9R4K9_CHLSB	Protein disulfide-isomerase A6 (EC 5.3.4.1)	PDIA6	Protein disulfide-isomerase A6 OS=Chlorocebus sabaeus OX=60711 GN=PDIA6 PE=3 SV=1	0	11.063	10	3	5	3	440	48	4.97	7.26	3	0	0	100	381910	381910	High	1
FALSE	High	Master Protein	A0A0D9RZQ0	A0A0D9RZQ0_CHLSB	ADP/ATP translocase (ADP,ATP carrier protein)	SLC25A6	ADP/ATP translocase OS=Chlorocebus sabaeus OX=60711 GN=SLC25A6 PE=3 SV=1	0	11.037	14	3	4	1	298	32.8	9.74	7.65	3	0	0	100	2.04927e+06	2.04927e+06	High	1
FALSE	High	Master Protein	A0A0D9S9I8	A0A0D9S9I8_CHLSB	60S ribosomal protein L13		60S ribosomal protein L13 OS=Chlorocebus sabaeus OX=60711 PE=3 SV=1	0	10.945	15	3	5	3	211	24.3	11.6	11.33	3	0	0	100	2.38114e+06	2.38114e+06	High	1
FALSE	High	Master Protein	A0A0D9RNT7	A0A0D9RNT7_CHLSB	Ubiquitin-40S ribosomal protein S27a (Ubiquitin carboxyl extension protein 80)		Ubiquitin-40S ribosomal protein S27a OS=Chlorocebus sabaeus OX=60711 PE=3 SV=1	0	10.857	22	3	4	3	156	18	9.64	9.46	3	0	0	100	1.56079e+07	1.56079e+07	High	1
FALSE	High	Master Protein	A0A0D9S032	A0A0D9S032_CHLSB	Serpin family B member 7	SERPINB7	Serpin family B member 7 OS=Chlorocebus sabaeus OX=60711 GN=SERPINB7 PE=3 SV=1	0	10.837	12	4	4	4	380	42.9	7.46	8.46	4	0	0	100	1.49266e+06	1.49266e+06	High	1
FALSE	High	Master Protein	A0A0D9RWG7	A0A0D9RWG7_CHLSB	60S ribosomal protein L14		60S ribosomal protein L14 OS=Chlorocebus sabaeus OX=60711 PE=3 SV=1	0	10.705	15	3	3	3	209	23	11.03	6.89	3	0	0	100	2.2646e+06	2.2646e+06	High	1
FALSE	High	Master Protein	A0A0D9R9R9	A0A0D9R9R9_CHLSB	Voltage-dependent anion-selective channel protein 2 (Outer mitochondrial membrane protein porin 2)	VDAC2	Voltage-dependent anion-selective channel protein 2 OS=Chlorocebus sabaeus OX=60711 GN=VDAC2 PE=3 SV=1	0	10.685	16	3	5	3	255	27.5	5.47	4.57	3	0	0	100	289039	289039	High	1
FALSE	High	Master Protein	A0A0D9RJZ5	A0A0D9RJZ5_CHLSB	Polypyrimidine tract-binding protein 1	PTBP1	Polypyrimidine tract-binding protein 1 OS=Chlorocebus sabaeus OX=60711 GN=PTBP1 PE=4 SV=1	0	10.673	13	4	4	4	556	59.5	9.16	7.42	4	0	0	100	2.98432e+06	2.98432e+06	High	1
FALSE	High	Master Protein	A0A0D9R8L7	A0A0D9R8L7_CHLSB	RAB10, member RAS oncogene family	RAB10	RAB10, member RAS oncogene family OS=Chlorocebus sabaeus OX=60711 GN=RAB10 PE=4 SV=1	0	10.67	17	3	3	1	200	22.5	8.38	7.25	3	0	1	100	2.12166e+06	2.12166e+06	High	1
FALSE	High	Master Protein	A0A0D9S6J3	A0A0D9S6J3_CHLSB	Proteasome subunit alpha type	PSMA5	Proteasome subunit alpha type OS=Chlorocebus sabaeus OX=60711 GN=PSMA5 PE=3 SV=1	0	10.607	18	3	3	3	241	26.4	4.79	5.16	3	0	0	100	323973	323973	High	1
FALSE	High	Master Protein	A0A0D9RDT9	A0A0D9RDT9_CHLSB	60S acidic ribosomal protein P2	RPLP2	60S acidic ribosomal protein P2 OS=Chlorocebus sabaeus OX=60711 GN=RPLP2 PE=3 SV=1	0	10.585	57	3	5	3	115	11.7	4.54	11.67	3	0	0	100	5.51755e+06	5.51755e+06	High	1
FALSE	High	Master Protein	A0A0D9S4M6	A0A0D9S4M6_CHLSB	Protein disulfide-isomerase (EC 5.3.4.1)	P4HB	Protein disulfide-isomerase OS=Chlorocebus sabaeus OX=60711 GN=P4HB PE=3 SV=1	0	10.559	7	3	3	3	510	57.2	4.81	4.86	3	0	0				High	1
FALSE	High	Master Protein	A0A0D9R740	A0A0D9R740_CHLSB	Annexin	ANXA1	Annexin OS=Chlorocebus sabaeus OX=60711 GN=ANXA1 PE=3 SV=1	0	10.526	8	2	3	2	346	38.7	7.44	4.7	2	0	0	100	700998	700998	High	1
FALSE	High	Master Protein	A0A0D9SC26	A0A0D9SC26_CHLSB	60S ribosomal protein L17		60S ribosomal protein L17 OS=Chlorocebus sabaeus OX=60711 PE=3 SV=1	0	10.501	23	4	4	4	184	21.3	10.05	6.71	4	0	0	100	3.13519e+06	3.13519e+06	High	1
FALSE	High	Master Protein	A0A0D9RZJ3	A0A0D9RZJ3_CHLSB	Serpin family E member 1	SERPINE1	Serpin family E member 1 OS=Chlorocebus sabaeus OX=60711 GN=SERPINE1 PE=3 SV=1	0	10.428	8	2	2	2	402	45.1	8.16	5.11	2	0	0				High	1
FALSE	High	Master Protein	A0A0D9QZ85	A0A0D9QZ85_CHLSB	Growth differentiation factor 15	GDF15	Growth differentiation factor 15 OS=Chlorocebus sabaeus OX=60711 GN=GDF15 PE=3 SV=1	0	10.414	19	5	7	5	308	34.5	9.92	8.4	5	0	0	100	557497	557497	High	1
FALSE	High	Master Protein	A0A0D9QZT6	A0A0D9QZT6_CHLSB	RRM domain-containing protein		RRM domain-containing protein OS=Chlorocebus sabaeus OX=60711 PE=4 SV=1	0	10.33	7	3	3	3	611	69	5.73	5.19	3	0	0				High	1
FALSE	High	Master Protein	A0A0D9S897	A0A0D9S897_CHLSB	Heterogeneous nuclear ribonucleoprotein R	HNRNPR	Heterogeneous nuclear ribonucleoprotein R OS=Chlorocebus sabaeus OX=60711 GN=HNRNPR PE=4 SV=1	0	10.277	5	2	4	2	480	54	9.06	7.54	2	0	0	100	2.1642e+06	2.1642e+06	High	1
FALSE	High	Master Protein	A0A0D9S5P1	A0A0D9S5P1_CHLSB	Protein S100 (S100 calcium-binding protein)	S100A6	Protein S100 OS=Chlorocebus sabaeus OX=60711 GN=S100A6 PE=3 SV=1	0	10.17	31	1	1	1	90	10.2	5.48	4.18	1	0	0	100	1.03032e+06	1.03032e+06	High	1
FALSE	High	Master Protein	A0A0D9S0E1	A0A0D9S0E1_CHLSB	RNA helicase (EC 3.6.4.13)	DDX3Y	RNA helicase OS=Chlorocebus sabaeus OX=60711 GN=DDX3Y PE=3 SV=1	0	10.157	5	3	4	3	659	73	7.72	6.99	3	0	0	100	856578	856578	High	1
FALSE	High	Master Protein	Q2VIM8	Q2VIM8_CHLSB	RBM1		RBM1 (Fragment) OS=Chlorocebus sabaeus OX=60711 PE=4 SV=1	0	10.127	7	2	2	2	385	41.8	9.89	5.96	2	0	0	100	2.88064e+06	2.88064e+06	High	1
FALSE	High	Master Protein	A0A0D9RAD3	A0A0D9RAD3_CHLSB	Complement C3	C3	Complement C3 OS=Chlorocebus sabaeus OX=60711 GN=C3 PE=4 SV=1	0	10.016	3	3	5	3	1658	186.9	7.53	6.59	3	0	0	100	3.25144e+06	3.25144e+06	High	1
FALSE	High	Master Protein	A0A0D9RIF8	A0A0D9RIF8_CHLSB	Filamin B	FLNB	Filamin B OS=Chlorocebus sabaeus OX=60711 GN=FLNB PE=3 SV=1	0	10.007	2	4	4	1	2602	277.7	5.71	8.63	4	0	0				High	1
FALSE	High	Master Protein	A0A0D9RAL5	A0A0D9RAL5_CHLSB	40S ribosomal protein S6	RPS6	40S ribosomal protein S6 OS=Chlorocebus sabaeus OX=60711 GN=RPS6 PE=3 SV=1	0	9.849	15	4	5	4	266	30.5	10.77	10.68	4	0	0				High	1
FALSE	High	Master Protein	A0A0D9RTR5	A0A0D9RTR5_CHLSB	Transglutaminase 1	TGM1	Transglutaminase 1 OS=Chlorocebus sabaeus OX=60711 GN=TGM1 PE=3 SV=1	0	9.791	7	5	6	5	820	90.3	5.91	3.86	5	0	0	100	590103	590103	High	1
FALSE	High	Master Protein	A0A0D9RFS7	A0A0D9RFS7_CHLSB	Xanthine dehydrogenase/oxidase (EC 1.17.1.4) (EC 1.17.3.2)	XDH	Xanthine dehydrogenase/oxidase OS=Chlorocebus sabaeus OX=60711 GN=XDH PE=3 SV=1	0	9.778	3	4	4	4	1339	147.2	7.42	6.86	4	0	0	100	694264	694264	High	1
FALSE	High	Master Protein	A0A0D9RDZ6	A0A0D9RDZ6_CHLSB	IF rod domain-containing protein		IF rod domain-containing protein OS=Chlorocebus sabaeus OX=60711 PE=3 SV=1	0	9.76	5	4	7	1	476	54.3	5.15	13.52	4	0	0				High	1
FALSE	High	Master Protein	A0A0D9RC78	A0A0D9RC78_CHLSB	Ribosomal protein	RPL10A	Ribosomal protein OS=Chlorocebus sabaeus OX=60711 GN=RPL10A PE=3 SV=1	0	9.757	18	3	3	3	217	24.8	9.94	6.75	3	0	0	100	1.87674e+06	1.87674e+06	High	1
FALSE	High	Master Protein	A0A0D9R7Z4	A0A0D9R7Z4_CHLSB	Heterogeneous nuclear ribonucleoprotein K		Heterogeneous nuclear ribonucleoprotein K OS=Chlorocebus sabaeus OX=60711 PE=4 SV=1	0	9.718	10	3	4	1	462	51.1	6.46	7.02	3	0	0				High	1
FALSE	High	Master Protein	A0A0D9S367	A0A0D9S367_CHLSB	Gasdermin A	GSDMA	Gasdermin A OS=Chlorocebus sabaeus OX=60711 GN=GSDMA PE=3 SV=1	0	9.713	10	3	3	3	445	49.4	5.29	3.96	3	0	0				High	1
FALSE	High	Master Protein	A0A0D9S4U3	A0A0D9S4U3_CHLSB	Fatty acid synthase (EC 1.1.1.100) (EC 1.3.1.39) (EC 2.3.1.38) (EC 2.3.1.39) (EC 2.3.1.41) (EC 2.3.1.85) (EC 3.1.2.14) (EC 4.2.1.59)	FASN	Fatty acid synthase OS=Chlorocebus sabaeus OX=60711 GN=FASN PE=4 SV=1	0	9.696	2	3	3	3	2510	272.4	6.39	5	3	0	0				High	1
FALSE	High	Master Protein	A0A0D9S0V3	A0A0D9S0V3_CHLSB	Granulin precursor	GRN	Granulin precursor OS=Chlorocebus sabaeus OX=60711 GN=GRN PE=3 SV=1	0	9.626	6	3	3	3	605	64.6	6.83	8.06	3	0	0	100	841313	841313	High	1
FALSE	High	Master Protein	A0A0D9RZW1	A0A0D9RZW1_CHLSB	Tyrosine 3-monooxygenase/tryptophan 5-monooxygenase activation protein gamma	YWHAG	Tyrosine 3-monooxygenase/tryptophan 5-monooxygenase activation protein gamma OS=Chlorocebus sabaeus OX=60711 GN=YWHAG PE=3 SV=1	0	9.605	10	2	3	1	247	28.3	4.89	8.6	2	0	0				High	1
FALSE	High	Master Protein	A0A0D9QV81	A0A0D9QV81_CHLSB	NCCRP1, F-box associated domain containing	NCCRP1	NCCRP1, F-box associated domain containing OS=Chlorocebus sabaeus OX=60711 GN=NCCRP1 PE=4 SV=1	0	9.453	12	3	3	3	275	30.9	6.29	8.09	3	0	0				High	1
FALSE	High	Master Protein	A0A0D9R8K1	A0A0D9R8K1_CHLSB	Chloride intracellular channel protein	CLIC1	Chloride intracellular channel protein OS=Chlorocebus sabaeus OX=60711 GN=CLIC1 PE=3 SV=1	0	9.095	18	3	3	3	241	26.9	5.17	3.48	3	0	0				High	1	Met-loss+Acetyl [N-Term]
FALSE	High	Master Protein	A0A0D9S7H2	A0A0D9S7H2_CHLSB	40S ribosomal protein S8	RPS8	40S ribosomal protein S8 OS=Chlorocebus sabaeus OX=60711 GN=RPS8 PE=3 SV=1	0	8.989	12	2	3	2	197	22.9	10.27	6.88	2	0	0	100	6.14347e+06	6.14347e+06	High	1
FALSE	High	Master Protein	A0A0D9QVI6	A0A0D9QVI6_CHLSB	Probable ATP-dependent RNA helicase DDX5 (EC 3.6.4.13) (DEAD box protein 5)	DDX5	Probable ATP-dependent RNA helicase DDX5 OS=Chlorocebus sabaeus OX=60711 GN=DDX5 PE=3 SV=1	0	8.983	7	4	5	2	614	69.1	8.92	7.18	4	0	0	100	1.67063e+06	1.67063e+06	High	1
FALSE	High	Master Protein	A0A0D9SA36	A0A0D9SA36_CHLSB	Histone H2A	H2AW	Histone H2A OS=Chlorocebus sabaeus OX=60711 GN=H2AW PE=3 SV=1	0	8.804	22	2	3	2	130	14.1	11.05	7.71	2	0	0	100	1.88863e+06	1.88863e+06	High	1
FALSE	High	Master Protein	A0A0D9SE18	A0A0D9SE18_CHLSB	60S ribosomal protein L3		60S ribosomal protein L3 OS=Chlorocebus sabaeus OX=60711 PE=3 SV=1	0	8.771	10	3	3	3	403	46.1	10.11	2.33	3	0	0	100	1.17392e+06	1.17392e+06	High	1
FALSE	High	Master Protein	A0A0D9R082	A0A0D9R082_CHLSB	FUS RNA binding protein	FUS	FUS RNA binding protein OS=Chlorocebus sabaeus OX=60711 GN=FUS PE=3 SV=1	0	8.754	3	2	2	1	532	53.7	9.36	5.79	2	0	0	100	1.49549e+06	1.49549e+06	High	1
FALSE	High	Master Protein	A0A0D9QY64	A0A0D9QY64_CHLSB	Signal recognition particle subunit SRP68 (SRP68)	SRP68	Signal recognition particle subunit SRP68 OS=Chlorocebus sabaeus OX=60711 GN=SRP68 PE=3 SV=1	0	8.724	9	4	5	4	620	70.3	8.56	4.45	4	0	0				High	1
FALSE	High	Master Protein	A0A0D9S890	A0A0D9S890_CHLSB	60S ribosomal protein L11		60S ribosomal protein L11 OS=Chlorocebus sabaeus OX=60711 PE=3 SV=1	0	8.647	19	3	4	3	167	19	9.8	7.04	3	0	0	100	3.07841e+06	3.07841e+06	High	1
FALSE	High	Master Protein	A0A0D9RKG6	A0A0D9RKG6_CHLSB	Phosphopyruvate hydratase (EC 4.2.1.11) (2-phospho-D-glycerate hydro-lyase)	ENO3	Phosphopyruvate hydratase OS=Chlorocebus sabaeus OX=60711 GN=ENO3 PE=3 SV=1	0	8.579	6	2	3	1	434	47	7.72	5.3	2	0	0	100	1.00174e+06	1.00174e+06	High	1
FALSE	High	Master Protein	Q4R4G2	Q4R4G2_CHLAE	Signal transducer and activator of transcription	STAT1 alpha	Signal transducer and activator of transcription OS=Chlorocebus aethiops OX=9534 GN=STAT1 alpha PE=2 SV=1	0	8.473	6	4	4	4	750	87.3	6.13	5.99	4	0	0	100	1.23008e+06	1.23008e+06	High	1
FALSE	High	Master Protein	A0A0D9S6F7	A0A0D9S6F7_CHLSB	RAP1A, member of RAS oncogene family	RAP1A	RAP1A, member of RAS oncogene family OS=Chlorocebus sabaeus OX=60711 GN=RAP1A PE=4 SV=1	0	8.462	17	3	3	3	184	21	6.67	6.48	3	0	0	100	825625	825625	High	1
FALSE	High	Master Protein	A0A0D9QYT4	A0A0D9QYT4_CHLSB	Integrin subunit alpha 3	ITGA3	Integrin subunit alpha 3 OS=Chlorocebus sabaeus OX=60711 GN=ITGA3 PE=3 SV=1	0	8.453	2	2	3	2	1049	116.2	6.77	5.16	2	0	0				High	1
FALSE	High	Master Protein	A0A0D9RS82	A0A0D9RS82_CHLSB	T-complex protein 1 subunit eta (TCP-1-eta) (CCT-eta)	CCT7	T-complex protein 1 subunit eta OS=Chlorocebus sabaeus OX=60711 GN=CCT7 PE=3 SV=1	0	8.338	11	5	5	5	542	59.2	7.65	3.7	5	0	0	100	690506	690506	High	1
FALSE	High	Master Protein	A0A0D9SBF5	A0A0D9SBF5_CHLSB	Elongation factor 1-beta		Elongation factor 1-beta OS=Chlorocebus sabaeus OX=60711 PE=3 SV=1	0	8.314	7	1	1	1	225	24.9	4.67	5.02	1	0	0	100	8.20461e+06	8.20461e+06	High	1
FALSE	High	Master Protein	A0A0D9RTU4	A0A0D9RTU4_CHLSB	Microtubule-associated protein	MAP4	Microtubule-associated protein OS=Chlorocebus sabaeus OX=60711 GN=MAP4 PE=4 SV=1	0	8.258	2	3	3	3	2263	241.7	6.28	3.31	3	0	0				High	1
FALSE	High	Master Protein	A0A0D9RI07	A0A0D9RI07_CHLSB	Annexin		Annexin OS=Chlorocebus sabaeus OX=60711 PE=3 SV=1	0	8.249	12	3	5	3	284	32	6.29	6.6	3	0	0				High	1
FALSE	High	Master Protein	A0A0D9R8P6	A0A0D9R8P6_CHLSB	Developmentally regulated GTP binding protein 1	DRG1	Developmentally regulated GTP binding protein 1 OS=Chlorocebus sabaeus OX=60711 GN=DRG1 PE=4 SV=1	0	8.246	8	2	2	2	367	40.5	8.9	1.75	2	0	0				High	1
FALSE	High	Master Protein	A0A0D9R482	A0A0D9R482_CHLSB	Tyrosine 3-monooxygenase/tryptophan 5-monooxygenase activation protein theta	YWHAQ	Tyrosine 3-monooxygenase/tryptophan 5-monooxygenase activation protein theta OS=Chlorocebus sabaeus OX=60711 GN=YWHAQ PE=3 SV=1	0	8.231	30	3	5	1	125	14	4.34	11.65	3	0	0				High	1
FALSE	High	Master Protein	A0A0D9R7Q1	A0A0D9R7Q1_CHLSB	Calnexin	CANX	Calnexin OS=Chlorocebus sabaeus OX=60711 GN=CANX PE=3 SV=1	0	8.185	5	3	3	3	610	69.2	4.79	6.43	3	0	0	100	2.3585e+06	2.3585e+06	High	1
FALSE	High	Master Protein	A0A0D9S2W6	A0A0D9S2W6_CHLSB	Keratin 20	KRT20	Keratin 20 OS=Chlorocebus sabaeus OX=60711 GN=KRT20 PE=3 SV=1	0	8.169	5	3	3	1	424	48.6	5.39	8.13	3	0	0				High	1
FALSE	High	Master Protein	A0A0D9QW82	A0A0D9QW82_CHLSB	GLOBIN domain-containing protein		GLOBIN domain-containing protein OS=Chlorocebus sabaeus OX=60711 PE=3 SV=1	0	8.124	16	2	2	1	147	16.1	7.12	5.22	2	0	0	100	942018	942018	High	1
FALSE	High	Master Protein	A0A0D9QY94	A0A0D9QY94_CHLSB	L-lactate dehydrogenase (EC 1.1.1.27)		L-lactate dehydrogenase OS=Chlorocebus sabaeus OX=60711 PE=3 SV=1	0	8.12	10	3	4	3	356	39.5	8.54	7.41	3	0	0	100	3.00672e+06	3.00672e+06	High	1
FALSE	High	Master Protein	A0A0D9RR92	A0A0D9RR92_CHLSB	Voltage-dependent anion-selective channel protein 3	VDAC3	Voltage-dependent anion-selective channel protein 3 OS=Chlorocebus sabaeus OX=60711 GN=VDAC3 PE=3 SV=1	0	8.106	11	2	2	2	284	30.8	8.78	1.73	2	0	0				High	1
FALSE	High	Master Protein	A0A0D9R3B0	A0A0D9R3B0_CHLSB	Bleomycin hydrolase (EC 3.4.22.40)	BLMH	Bleomycin hydrolase OS=Chlorocebus sabaeus OX=60711 GN=BLMH PE=3 SV=1	0	8.031	10	4	4	4	455	52.5	6.27	1.92	4	0	0	100	2758440	2758440	High	1
FALSE	High	Master Protein	A0A0D9RDK2	A0A0D9RDK2_CHLSB	Protein kinase domain-containing protein		Protein kinase domain-containing protein OS=Chlorocebus sabaeus OX=60711 PE=3 SV=1	0	7.835	7	2	2	2	391	45.1	7.74	3.01	2	0	0				High	1
FALSE	High	Master Protein	A0A0D9RZ11	A0A0D9RZ11_CHLSB	Alpha-2-glycoprotein 1, zinc-binding	AZGP1	Alpha-2-glycoprotein 1, zinc-binding OS=Chlorocebus sabaeus OX=60711 GN=AZGP1 PE=3 SV=1	0	7.736	10	2	2	2	298	34.3	5.83	4.5	2	0	0	100	976987	976987	High	1
FALSE	High	Master Protein	A0A0D9RKP7	A0A0D9RKP7_CHLSB	PPR_long domain-containing protein		PPR_long domain-containing protein OS=Chlorocebus sabaeus OX=60711 PE=4 SV=1	0	7.719	4	4	4	4	1398	158.5	5.99	3.72	4	0	0				High	1
FALSE	High	Master Protein	A0A0D9S6P9	A0A0D9S6P9_CHLSB	Calponin	CNN3	Calponin OS=Chlorocebus sabaeus OX=60711 GN=CNN3 PE=3 SV=1	0	7.715	8	2	3	2	329	36.4	6.18	8.19	2	0	0	100	720670	720670	High	1
FALSE	High	Master Protein	A0A0D9S0X5	A0A0D9S0X5_CHLSB	Phosphate carrier protein, mitochondrial (Phosphate transport protein) (Solute carrier family 25 member 3)	SLC25A3	Phosphate carrier protein, mitochondrial OS=Chlorocebus sabaeus OX=60711 GN=SLC25A3 PE=3 SV=1	0	7.686	9	3	4	3	361	40	9.36	8.33	3	0	0	100	8473602	8473602	High	1
FALSE	High	Master Protein	A0A0D9SAL1	A0A0D9SAL1_CHLSB	IFITM2		IFITM2 OS=Chlorocebus sabaeus OX=60711 PE=3 SV=1	0	7.59	12	1	1	1	133	14.7	7.09	2.68	1	0	0				High	1
FALSE	High	Master Protein	A0A0D9S3W7	A0A0D9S3W7_CHLSB	Ribosomal_L6e_N domain-containing protein		Ribosomal_L6e_N domain-containing protein OS=Chlorocebus sabaeus OX=60711 PE=4 SV=1	0	7.573	11	2	2	1	219	24.9	10.36	4.94	2	0	0	100	2.15577e+06	2.15577e+06	High	1
FALSE	High	Master Protein	A0A0D9R8E0	A0A0D9R8E0_CHLSB	Dolichyl-diphosphooligosaccharide--protein glycosyltransferase subunit 1	RPN1	Dolichyl-diphosphooligosaccharide--protein glycosyltransferase subunit 1 OS=Chlorocebus sabaeus OX=60711 GN=RPN1 PE=3 SV=1	0	7.558	5	3	3	3	607	68.7	6.42	2.55	3	0	0				High	1
FALSE	High	Master Protein	A0A0D9R6C1	A0A0D9R6C1_CHLSB	Histone H2B	H2BC5	Histone H2B OS=Chlorocebus sabaeus OX=60711 GN=H2BC5 PE=3 SV=1	0	7.461	17	2	4	2	126	13.9	10.32	10.24	2	0	0	100	27010489	27010489	High	1
FALSE	High	Master Protein	A0A0D9R5V2	A0A0D9R5V2_CHLSB	RNA helicase (EC 3.6.4.13)		RNA helicase OS=Chlorocebus sabaeus OX=60711 PE=3 SV=1	0	7.445	3	2	2	2	851	94	9.5	4.8	2	0	0	100	643788	643788	High	1
FALSE	High	Master Protein	A0A0D9QZQ5	A0A0D9QZQ5_CHLSB	Hydroxysteroid 17-beta dehydrogenase 12	HSD17B12	Hydroxysteroid 17-beta dehydrogenase 12 OS=Chlorocebus sabaeus OX=60711 GN=HSD17B12 PE=3 SV=1	0	7.413	10	2	2	2	312	34.5	9.33	2.69	2	0	0				High	1
FALSE	High	Master Protein	A0A0D9REQ6	A0A0D9REQ6_CHLSB	G3BP stress granule assembly factor 1	G3BP1	G3BP stress granule assembly factor 1 OS=Chlorocebus sabaeus OX=60711 GN=G3BP1 PE=4 SV=1	0	7.241	7	3	4	3	466	52.2	5.52	3.56	3	0	0	100	231485	231485	High	1
FALSE	High	Master Protein	A0A0D9RPS0	A0A0D9RPS0_CHLSB	Lamin B1	LMNB1	Lamin B1 OS=Chlorocebus sabaeus OX=60711 GN=LMNB1 PE=3 SV=1	0	7.2	11	5	5	4	586	66.4	5.16	5.89	5	0	0				High	1
FALSE	High	Master Protein	A0A0D9R3P2	A0A0D9R3P2_CHLSB	40S ribosomal protein S7	RPS7	40S ribosomal protein S7 OS=Chlorocebus sabaeus OX=60711 GN=RPS7 PE=3 SV=1	0	7.183	17	3	3	3	194	22.1	10.1	4.96	3	0	0	100	1.1801e+06	1.1801e+06	High	1
FALSE	High	Master Protein	A0A0D9QW70	A0A0D9QW70_CHLSB	RING-type E3 ubiquitin transferase (EC 2.3.2.27)	TRIM21	RING-type E3 ubiquitin transferase OS=Chlorocebus sabaeus OX=60711 GN=TRIM21 PE=4 SV=1	0	7.176	9	3	3	3	475	54.3	5.81	5.01	3	0	0	100	652123	652123	High	1
FALSE	High	Master Protein	A0A0D9RNM2	A0A0D9RNM2_CHLSB	Tyrosine 3-monooxygenase/tryptophan 5-monooxygenase activation protein epsilon	YWHAE	Tyrosine 3-monooxygenase/tryptophan 5-monooxygenase activation protein epsilon OS=Chlorocebus sabaeus OX=60711 GN=YWHAE PE=3 SV=1	0	7.166	10	2	3	1	240	27.4	4.89	6.59	2	0	0				High	1
FALSE	High	Master Protein	A0A0D9R464	A0A0D9R464_CHLSB	Ribosomal_L23eN domain-containing protein		Ribosomal_L23eN domain-containing protein OS=Chlorocebus sabaeus OX=60711 PE=3 SV=1	0	7.136	15	2	2	2	156	17.6	10.33	3.86	2	0	0	100	3.795e+06	3.795e+06	High	1
FALSE	High	Master Protein	A0A0D9R7C5	A0A0D9R7C5_CHLSB	SAR1A		SAR1A OS=Chlorocebus sabaeus OX=60711 PE=3 SV=1	0	7.133	21	3	4	3	198	22.4	6.68	2.03	3	0	0	100	2.91973e+06	2.91973e+06	High	1
FALSE	High	Master Protein	A0A0D9RQ19	A0A0D9RQ19_CHLSB	Glycine--tRNA ligase (EC 6.1.1.14) (Diadenosine tetraphosphate synthetase)	GARS1	Glycine--tRNA ligase OS=Chlorocebus sabaeus OX=60711 GN=GARS1 PE=3 SV=1	0	7.043	3	2	2	2	738	83.1	7.18	2.43	2	0	0	100	595319	595319	High	1
FALSE	High	Master Protein	A0A0D9R0D4	A0A0D9R0D4_CHLSB	Keratin 81	KRT81	Keratin 81 OS=Chlorocebus sabaeus OX=60711 GN=KRT81 PE=3 SV=1	0	7.04	6	3	3	2	505	55.1	5.66	6.73	3	0	0				High	1
FALSE	High	Master Protein	A0A0D9R8J9	A0A0D9R8J9_CHLSB	Carbonyl reductase (NADPH) (EC 1.1.1.184)	CBR3	Carbonyl reductase (NADPH) OS=Chlorocebus sabaeus OX=60711 GN=CBR3 PE=3 SV=1	0	7.024	6	1	1	1	277	30.8	6.05	3.03	1	0	0	100	1.11545e+06	1.11545e+06	High	1
FALSE	High	Master Protein	A0A0D9SCJ9	A0A0D9SCJ9_CHLSB	H1.5 linker histone, cluster member	H1-5	H1.5 linker histone, cluster member OS=Chlorocebus sabaeus OX=60711 GN=H1-5 PE=3 SV=1	0	6.983	11	2	3	2	226	22.6	10.92	6.7	2	0	0	100	3.88257e+06	3.88257e+06	High	1
FALSE	High	Master Protein	A0A0D9QVJ9	A0A0D9QVJ9_CHLSB	Nucleosome assembly protein 1 like 1	NAP1L1	Nucleosome assembly protein 1 like 1 OS=Chlorocebus sabaeus OX=60711 GN=NAP1L1 PE=3 SV=1	0	6.922	9	3	3	3	373	43.3	4.53	5.63	3	0	0	100	587187	587187	High	1
FALSE	High	Master Protein	A0A0D9RVX0	A0A0D9RVX0_CHLSB	Lipoprotein lipase (LPL) (EC 3.1.1.34)	LPL	Lipoprotein lipase OS=Chlorocebus sabaeus OX=60711 GN=LPL PE=3 SV=1	0	6.893	4	1	1	1	475	53.2	8.15	3.24	1	0	0				High	1
FALSE	High	Master Protein	A0A0D9S247	A0A0D9S247_CHLSB	RAB5C, member RAS oncogene family	RAB5C	RAB5C, member RAS oncogene family OS=Chlorocebus sabaeus OX=60711 GN=RAB5C PE=4 SV=1	0	6.892	10	2	2	2	255	27.7	8.75	4.71	2	0	0	100	570834	570834	High	1
FALSE	High	Master Protein	A0A0D9S918	A0A0D9S918_CHLSB	Stratifin	SFN	Stratifin OS=Chlorocebus sabaeus OX=60711 GN=SFN PE=3 SV=1	0	6.831	8	2	4	1	248	27.7	4.82	7.5	2	0	0	100	1.14123e+06	1.14123e+06	High	1
FALSE	High	Master Protein	A0A0D9S7N5	A0A0D9S7N5_CHLSB	Adenylyl cyclase-associated protein		Adenylyl cyclase-associated protein OS=Chlorocebus sabaeus OX=60711 PE=3 SV=1	0	6.823	7	2	2	2	475	51.6	7.8	4.79	2	0	0				High	1
FALSE	High	Master Protein	A0A0D9R7P9	A0A0D9R7P9_CHLSB	Corneodesmosin	CDSN	Corneodesmosin OS=Chlorocebus sabaeus OX=60711 GN=CDSN PE=4 SV=1	0	6.802	5	2	2	2	524	51.3	8.35	3.43	2	0	0	100	3.66128e+06	3.66128e+06	High	1
FALSE	High	Master Protein	A0A0D9RLE5	A0A0D9RLE5_CHLSB	FABP domain-containing protein		FABP domain-containing protein OS=Chlorocebus sabaeus OX=60711 PE=3 SV=1	0	6.769	20	3	3	3	135	15.1	7.01	6.18	3	0	0	100	4.91037e+06	4.91037e+06	High	1	Met-loss+Acetyl [N-Term]
FALSE	High	Master Protein	A0A0D9QW15	A0A0D9QW15_CHLSB	Importin subunit alpha	KPNA2	Importin subunit alpha OS=Chlorocebus sabaeus OX=60711 GN=KPNA2 PE=3 SV=1	0	6.737	5	2	2	2	529	57.9	5.34	3.71	2	0	0				High	1
FALSE	High	Master Protein	A0A0D9SDH4	A0A0D9SDH4_CHLSB	60S ribosomal protein L6		60S ribosomal protein L6 OS=Chlorocebus sabaeus OX=60711 PE=3 SV=1	0	6.681	10	2	2	1	288	32.8	10.37	3	2	0	0				High	1
FALSE	High	Master Protein	A0A0D9R645	A0A0D9R645_CHLSB	SCY1 like pseudokinase 1	SCYL1	SCY1 like pseudokinase 1 OS=Chlorocebus sabaeus OX=60711 GN=SCYL1 PE=4 SV=1	0	6.658	4	3	3	3	808	89.5	6.35	1.75	3	0	0				High	1
FALSE	High	Master Protein	A0A0D9R493	A0A0D9R493_CHLSB	Ubiquinol-cytochrome c reductase core protein 2	UQCRC2	Ubiquinol-cytochrome c reductase core protein 2 OS=Chlorocebus sabaeus OX=60711 GN=UQCRC2 PE=3 SV=1	0	6.642	6	2	3	2	453	48.5	9	2.67	2	0	0				High	1
FALSE	High	Master Protein	A0A0D9RH37	A0A0D9RH37_CHLSB	Peroxiredoxin-6 (EC 1.11.1.27)	PRDX6	Peroxiredoxin-6 OS=Chlorocebus sabaeus OX=60711 GN=PRDX6 PE=3 SV=1	0	6.62	14	2	2	2	224	25	6.02	4.53	2	0	0	100	337271	337271	High	1	Met-loss [N-Term]
FALSE	High	Master Protein	A0A0D9R8L5	A0A0D9R8L5_CHLSB	Y-box binding protein 3	YBX3	Y-box binding protein 3 OS=Chlorocebus sabaeus OX=60711 GN=YBX3 PE=4 SV=1	0	6.619	6	2	2	2	373	40.2	9.77	5.95	2	0	0				High	1
FALSE	High	Master Protein	A0A0D9S713	A0A0D9S713_CHLSB	SERPINE1 mRNA binding protein 1	SERBP1	SERPINE1 mRNA binding protein 1 OS=Chlorocebus sabaeus OX=60711 GN=SERBP1 PE=4 SV=1	0	6.603	7	2	2	2	393	43.1	8.44	4.93	2	0	0	100	120847	120847	High	1
FALSE	High	Master Protein	A0A0D9R1H5	A0A0D9R1H5_CHLSB	Fructose-bisphosphate aldolase (EC 4.1.2.13)	ALDOA	Fructose-bisphosphate aldolase OS=Chlorocebus sabaeus OX=60711 GN=ALDOA PE=3 SV=1	0	6.584	9	3	3	3	364	39.4	8.09	4.45	3	0	0	100	1413152	1413152	High	1
FALSE	High	Master Protein	A0A0D9S3E5	A0A0D9S3E5_CHLSB	LIM and SH3 domain protein 1	LASP1	LIM and SH3 domain protein 1 OS=Chlorocebus sabaeus OX=60711 GN=LASP1 PE=4 SV=1	0	6.535	8	2	2	2	261	29.7	7.05	5.79	2	0	0	100	1279641	1279641	High	1
FALSE	High	Master Protein	A0A0D9S5N4	A0A0D9S5N4_CHLSB	S100 calcium binding protein A14	S100A14	S100 calcium binding protein A14 OS=Chlorocebus sabaeus OX=60711 GN=S100A14 PE=4 SV=1	0	6.53	14	1	1	1	104	11.6	5.06	3.53	1	0	0				High	1
FALSE	High	Master Protein	A0A0D9R4R2	A0A0D9R4R2_CHLSB	SMB domain-containing protein		SMB domain-containing protein OS=Chlorocebus sabaeus OX=60711 PE=4 SV=1	0	6.516	3	1	2	1	478	54.2	5.31	5.32	1	0	0	100	2.77154e+06	2.77154e+06	High	1
FALSE	High	Master Protein	A0A0D9R1R5	A0A0D9R1R5_CHLSB	AP complex subunit beta	AP2B1	AP complex subunit beta OS=Chlorocebus sabaeus OX=60711 GN=AP2B1 PE=3 SV=1	0	6.485	3	2	2	2	951	105.6	5.34	1.77	2	0	0	100	192386	192386	High	1
FALSE	High	Master Protein	A0A0D9RMB4	A0A0D9RMB4_CHLSB	Ribosomal protein L7	RPL7	Ribosomal protein L7 OS=Chlorocebus sabaeus OX=60711 GN=RPL7 PE=3 SV=1	0	6.472	14	3	5	3	212	24.9	10.67	8.9	3	0	0	100	4.08417e+06	4.08417e+06	High	1
FALSE	High	Master Protein	A0A0D9RL86	A0A0D9RL86_CHLSB	60S ribosomal protein L4		60S ribosomal protein L4 OS=Chlorocebus sabaeus OX=60711 PE=3 SV=1	0	6.471	16	4	5	4	215	24.2	10.48	6.31	4	0	0				High	1
FALSE	High	Master Protein	A0A0D9RMH0	A0A0D9RMH0_CHLSB	Voltage-dependent anion-selective channel protein 1		Voltage-dependent anion-selective channel protein 1 OS=Chlorocebus sabaeus OX=60711 PE=3 SV=1	0	6.385	7	1	1	1	268	29.3	7.62	2.88	1	0	0				High	1
FALSE	High	Master Protein	A0A0D9RMP0	A0A0D9RMP0_CHLSB	60S ribosomal protein L12		60S ribosomal protein L12 OS=Chlorocebus sabaeus OX=60711 PE=3 SV=1	0	6.343	23	3	3	3	177	19.2	9.36	2.49	3	0	0	100	9162677	9162677	High	1
FALSE	High	Master Protein	A0A0D9RNX8	A0A0D9RNX8_CHLSB	Chromobox protein homolog 3		Chromobox protein homolog 3 OS=Chlorocebus sabaeus OX=60711 PE=4 SV=1	0	6.328	8	1	1	1	186	21.2	5.6	3.19	1	0	0				High	1
FALSE	High	Master Protein	A0A0D9QVC3	A0A0D9QVC3_CHLSB	Heterogeneous nuclear ribonucleoprotein L	HNRNPL	Heterogeneous nuclear ribonucleoprotein L OS=Chlorocebus sabaeus OX=60711 GN=HNRNPL PE=4 SV=1	0	6.29	4	2	2	2	589	64.1	8.22	5.17	2	0	0				High	1
FALSE	High	Master Protein	A0A0D9R755	A0A0D9R755_CHLSB	Aldehyde dehydrogenase 1 family member A1	ALDH1A1	Aldehyde dehydrogenase 1 family member A1 OS=Chlorocebus sabaeus OX=60711 GN=ALDH1A1 PE=3 SV=1	0	6.226	6	2	2	2	501	54.8	7.12	4.04	2	0	0				High	1	Met-loss+Acetyl [N-Term]
FALSE	High	Master Protein	A0A0D9R2H5	A0A0D9R2H5_CHLSB	Calreticulin	CALR	Calreticulin OS=Chlorocebus sabaeus OX=60711 GN=CALR PE=3 SV=1	0	6.213	7	3	5	3	417	48.1	4.44	6.88	3	0	0	100	1.34663e+06	1.34663e+06	High	1
FALSE	High	Master Protein	A0A0D9R4H1	A0A0D9R4H1_CHLSB	Isoleucine--tRNA ligase (EC 6.1.1.5) (Isoleucyl-tRNA synthetase)	IARS1	Isoleucine--tRNA ligase OS=Chlorocebus sabaeus OX=60711 GN=IARS1 PE=3 SV=1	0	6.201	3	3	3	3	1262	144.3	6.02	4.79	3	0	0				High	1
FALSE	High	Master Protein	A0A0D9R260	A0A0D9R260_CHLSB	Small nuclear ribonucleoprotein-associated protein	SNRPN	Small nuclear ribonucleoprotein-associated protein OS=Chlorocebus sabaeus OX=60711 GN=SNRPN PE=3 SV=1	0	6.188	6	1	1	1	240	24.6	11.19	3.38	1	0	0	100	606114	606114	High	1
FALSE	High	Master Protein	A0A0D9R6H5	A0A0D9R6H5_CHLSB	40S ribosomal protein S15a		40S ribosomal protein S15a OS=Chlorocebus sabaeus OX=60711 PE=3 SV=1	0	6.132	7	2	2	2	348	39.7	9.91	4.42	2	0	0	100	2.31184e+06	2.31184e+06	High	1
FALSE	High	Master Protein	A0A0D9RKT4	A0A0D9RKT4_CHLSB	Transketolase	TKT	Transketolase OS=Chlorocebus sabaeus OX=60711 GN=TKT PE=4 SV=1	0	6.125	6	3	4	3	623	67.8	7.66	5.55	3	0	0	100	383948	383948	High	1
FALSE	High	Master Protein	A0A0D9RHQ0	A0A0D9RHQ0_CHLSB	Moesin	MSN	Moesin OS=Chlorocebus sabaeus OX=60711 GN=MSN PE=4 SV=1	0	6.048	9	5	5	4	577	67.8	6.4	3.64	5	0	1	100	2.09242e+06	2.09242e+06	High	1
FALSE	High	Master Protein	A0A0D9R8U1	A0A0D9R8U1_CHLSB	Valine--tRNA ligase (EC 6.1.1.9) (Valyl-tRNA synthetase)	VARS1	Valine--tRNA ligase OS=Chlorocebus sabaeus OX=60711 GN=VARS1 PE=3 SV=1	0	6.024	2	2	2	2	1264	140.4	7.49	2.16	2	0	0	100	656378	656378	High	1
FALSE	High	Master Protein	A0A0D9R300	A0A0D9R300_CHLSB	Heterogeneous nuclear ribonucleoprotein U like 2		Heterogeneous nuclear ribonucleoprotein U like 2 OS=Chlorocebus sabaeus OX=60711 PE=4 SV=1	0	5.949	4	2	2	2	778	88.2	5	0	2	0	0	100	363418	363418	High	1
FALSE	High	Master Protein	A0A0D9RYE5	A0A0D9RYE5_CHLSB	Structural maintenance of chromosomes flexible hinge domain containing 1	SMCHD1	Structural maintenance of chromosomes flexible hinge domain containing 1 OS=Chlorocebus sabaeus OX=60711 GN=SMCHD1 PE=4 SV=1	0	5.883	1	2	2	2	2005	226.1	7.4	2.51	2	0	0				High	1
FALSE	High	Master Protein	A0A0D9RIN4	A0A0D9RIN4_CHLSB	Leucine--tRNA ligase (EC 6.1.1.4) (Leucyl-tRNA synthetase)	LARS1	Leucine--tRNA ligase OS=Chlorocebus sabaeus OX=60711 GN=LARS1 PE=3 SV=1	0	5.8	4	3	3	3	1199	137.3	7.28	2.19	3	0	0				High	1
FALSE	High	Master Protein	A0A0D9S025	A0A0D9S025_CHLSB	Serpin family B member 12	SERPINB12	Serpin family B member 12 OS=Chlorocebus sabaeus OX=60711 GN=SERPINB12 PE=3 SV=1	0	5.791	6	2	2	2	425	48.5	5.16	5.12	2	0	0	100	6.85263e+06	6.85263e+06	High	1
FALSE	High	Master Protein	A0A0D9RDI1	A0A0D9RDI1_CHLSB	NOP2 nucleolar protein	NOP2	NOP2 nucleolar protein OS=Chlorocebus sabaeus OX=60711 GN=NOP2 PE=3 SV=1	0	5.755	4	2	3	2	816	89.7	9.14	4.3	2	0	0	100	535059	535059	High	1
FALSE	High	Master Protein	A0A0D9SDP0	A0A0D9SDP0_CHLSB	Myosin light polypeptide 6		Myosin light polypeptide 6 OS=Chlorocebus sabaeus OX=60711 PE=4 SV=1	0	5.753	17	2	2	2	151	17.1	4.55	4.69	2	0	0				High	1
FALSE	High	Master Protein	A0A0D9RH50	A0A0D9RH50_CHLSB	SRA stem-loop interacting RNA binding protein	SLIRP	SRA stem-loop interacting RNA binding protein OS=Chlorocebus sabaeus OX=60711 GN=SLIRP PE=4 SV=1	0	5.629	17	2	2	2	109	12.3	8.75	2.49	2	0	0				High	1
FALSE	High	Master Protein	A0A0D9RIN2	A0A0D9RIN2_CHLSB	Tropomyosin alpha-1 chain		Tropomyosin alpha-1 chain OS=Chlorocebus sabaeus OX=60711 PE=3 SV=1	0	5.535	7	2	2	2	284	32.8	4.77	5.17	2	0	0	100	845492	845492	High	1
FALSE	High	Master Protein	A0A0D9S9A8	A0A0D9S9A8_CHLSB	40S ribosomal protein S17		40S ribosomal protein S17 OS=Chlorocebus sabaeus OX=60711 PE=3 SV=1	0	5.508	14	2	3	2	135	15.4	9.22	4.9	2	0	0				High	1
FALSE	High	Master Protein	A0A0D9RIX6	A0A0D9RIX6_CHLSB	Metadherin	MTDH	Metadherin OS=Chlorocebus sabaeus OX=60711 GN=MTDH PE=4 SV=1	0	5.497	5	2	2	2	582	63.8	9.32	5.15	2	0	0	100	690527	690527	High	1
FALSE	High	Master Protein	A0A0D9R6G5	A0A0D9R6G5_CHLSB	L-lactate dehydrogenase (EC 1.1.1.27)		L-lactate dehydrogenase OS=Chlorocebus sabaeus OX=60711 PE=3 SV=1	0	5.486	7	2	3	2	334	36.6	6.05	2.05	2	0	0	100	2.3088e+06	2.3088e+06	High	1
FALSE	High	Master Protein	A0A0D9R1H9	A0A0D9R1H9_CHLSB	Caspase 14	CASP14	Caspase 14 OS=Chlorocebus sabaeus OX=60711 GN=CASP14 PE=3 SV=1	0	5.468	10	2	2	2	242	27.6	5.44	4.68	2	0	0				High	1
FALSE	High	Master Protein	A0A0D9QXK1	A0A0D9QXK1_CHLSB	40S ribosomal protein S13	RPS13	40S ribosomal protein S13 OS=Chlorocebus sabaeus OX=60711 GN=RPS13 PE=3 SV=1	0	5.367	16	2	2	2	140	16.1	10.71	2.56	2	0	0	100	8.98192e+06	8.98192e+06	High	1
FALSE	High	Master Protein	A0A0D9R949	A0A0D9R949_CHLSB	Poly(U)-binding-splicing factor PUF60 (60 kDa poly(U)-binding-splicing factor)	PUF60	Poly(U)-binding-splicing factor PUF60 OS=Chlorocebus sabaeus OX=60711 GN=PUF60 PE=3 SV=1	0	5.346	5	3	3	3	516	55.7	5.27	3.64	3	0	0	100	1.29908e+06	1.29908e+06	High	1
FALSE	High	Master Protein	A0A0D9RAM8	A0A0D9RAM8_CHLSB	Protein disulfide-isomerase (EC 5.3.4.1)	PDIA3	Protein disulfide-isomerase OS=Chlorocebus sabaeus OX=60711 GN=PDIA3 PE=3 SV=1	0	5.281	5	2	2	2	505	56.7	6.65	4.06	2	0	0	100	1.26337e+06	1.26337e+06	High	1
FALSE	High	Master Protein	A0A0D9RR53	A0A0D9RR53_CHLSB	Glutamine--fructose-6-phosphate transaminase (isomerizing) (EC 2.6.1.16)	GFPT1	Glutamine--fructose-6-phosphate transaminase (isomerizing) OS=Chlorocebus sabaeus OX=60711 GN=GFPT1 PE=4 SV=1	0	5.273	2	1	1	1	681	76.7	6.77	1.95	1	0	0				High	1
FALSE	High	Master Protein	A0A0D9SA62	A0A0D9SA62_CHLSB	Peptidyl-prolyl cis-trans isomerase (PPIase) (EC 5.2.1.8)		Peptidyl-prolyl cis-trans isomerase OS=Chlorocebus sabaeus OX=60711 PE=3 SV=1	0	5.269	6	1	1	1	216	23.8	9.41	2.66	1	0	0	100	779041	779041	High	1
FALSE	High	Master Protein	A0A0D9S338	A0A0D9S338_CHLSB	RuvB-like helicase (EC 3.6.4.12)	RUVBL2	RuvB-like helicase OS=Chlorocebus sabaeus OX=60711 GN=RUVBL2 PE=3 SV=1	0	5.182	6	2	2	2	463	51.1	5.64	4.22	2	0	0	100	722925	722925	High	1
FALSE	High	Master Protein	A0A0D9RYZ2	A0A0D9RYZ2_CHLSB	Proteasome subunit alpha type	PSMA8	Proteasome subunit alpha type OS=Chlorocebus sabaeus OX=60711 GN=PSMA8 PE=3 SV=1	0	5.173	6	1	1	1	250	27.9	8.98	2.54	1	0	0				High	1
FALSE	High	Master Protein	A0A0D9RAZ7	A0A0D9RAZ7_CHLSB	Alpha-2-macroglobulin like 1	A2ML1	Alpha-2-macroglobulin like 1 OS=Chlorocebus sabaeus OX=60711 GN=A2ML1 PE=3 SV=1	0	5.172	1	1	1	1	1454	161	6.15	2.74	1	0	0				High	1
FALSE	High	Master Protein	A0A0D9RG78	A0A0D9RG78_CHLSB	Integrin beta	ITGB1	Integrin beta OS=Chlorocebus sabaeus OX=60711 GN=ITGB1 PE=3 SV=1	0	5.137	4	2	3	2	798	88.3	5.39	4.4	2	0	0	100	628151	628151	High	1
FALSE	High	Master Protein	A0A0D9S4M9	A0A0D9S4M9_CHLSB	Aly/REF export factor	ALYREF	Aly/REF export factor OS=Chlorocebus sabaeus OX=60711 GN=ALYREF PE=4 SV=1	0	5.134	11	3	3	3	264	27.5	11.05	2.83	3	0	0	100	211028	211028	High	1
FALSE	High	Master Protein	A0A0D9R1Q0	A0A0D9R1Q0_CHLSB	TATA-box binding protein associated factor 15	TAF15	TATA-box binding protein associated factor 15 OS=Chlorocebus sabaeus OX=60711 GN=TAF15 PE=3 SV=1	0	5.109	8	2	2	1	591	61.7	8.02	2.28	2	0	0	100	85394.8	85394.8	High	1
FALSE	High	Master Protein	A0A0D9S0P9	A0A0D9S0P9_CHLSB	116 kDa U5 small nuclear ribonucleoprotein component (U5 snRNP-specific protein, 116 kDa)	EFTUD2	116 kDa U5 small nuclear ribonucleoprotein component OS=Chlorocebus sabaeus OX=60711 GN=EFTUD2 PE=3 SV=1	0	5.091	3	2	2	2	972	109.4	5	2.64	2	0	0				High	1
FALSE	High	Master Protein	A0A0D9SAV7	A0A0D9SAV7_CHLSB	Ribosomal_L16 domain-containing protein		Ribosomal_L16 domain-containing protein OS=Chlorocebus sabaeus OX=60711 PE=3 SV=1	0	5.088	6	1	2	1	214	24.5	10.04	4.19	1	0	0				High	1
FALSE	High	Master Protein	A0A0D9R3L1	A0A0D9R3L1_CHLSB	Stress-induced-phosphoprotein 1 (Hsc70/Hsp90-organizing protein)	STIP1	Stress-induced-phosphoprotein 1 OS=Chlorocebus sabaeus OX=60711 GN=STIP1 PE=4 SV=1	0	5.055	2	1	1	1	591	68.3	9.01	3.02	1	0	0	100	524830	524830	High	1
FALSE	High	Master Protein	A0A0D9RBZ8	A0A0D9RBZ8_CHLSB	Cathepsin D (EC 3.4.23.5)		Cathepsin D OS=Chlorocebus sabaeus OX=60711 PE=3 SV=1	0	5.043	5	2	2	2	412	44.7	7.36	1.8	2	0	0	100	801562	801562	High	1
FALSE	High	Master Protein	A0A0D9RP68	A0A0D9RP68_CHLSB	Spectrin alpha, non-erythrocytic 1	SPTAN1	Spectrin alpha, non-erythrocytic 1 OS=Chlorocebus sabaeus OX=60711 GN=SPTAN1 PE=3 SV=1	0	5.02	1	2	2	2	2477	285	5.35	2.09	2	0	0				High	1
FALSE	High	Master Protein	A0A0D9S6V2	A0A0D9S6V2_CHLSB	Cellular communication network factor 1	CCN1	Cellular communication network factor 1 OS=Chlorocebus sabaeus OX=60711 GN=CCN1 PE=3 SV=1	0	5.015	5	2	2	2	381	41.9	8.21	0	2	0	0				High	1
FALSE	High	Master Protein	A0A0D9S2P1	A0A0D9S2P1_CHLSB	Keratin 34	KRT34	Keratin 34 OS=Chlorocebus sabaeus OX=60711 GN=KRT34 PE=3 SV=1	0	5.008	5	2	2	2	436	49.4	5.05	1.98	2	0	0	100	1.91703e+06	1.91703e+06	High	1
FALSE	High	Master Protein	A0A0D9RVH5	A0A0D9RVH5_CHLSB	Ig-like domain-containing protein		Ig-like domain-containing protein OS=Chlorocebus sabaeus OX=60711 PE=4 SV=1	0	5.003	9	1	2	1	143	15.5	8.31	6.27	1	0	0	100	6624151	6624151	High	1
FALSE	High	Master Protein	A0A0D9QWR4	A0A0D9QWR4_CHLSB	Heterogeneous nuclear ribonucleoprotein D	HNRNPD	Heterogeneous nuclear ribonucleoprotein D OS=Chlorocebus sabaeus OX=60711 GN=HNRNPD PE=4 SV=1	0	4.993	6	2	3	2	355	38.4	7.81	3.76	2	0	0	100	633388	633388	High	1
FALSE	High	Master Protein	A0A0D9SB62	A0A0D9SB62_CHLSB	40S ribosomal protein S25		40S ribosomal protein S25 OS=Chlorocebus sabaeus OX=60711 PE=3 SV=1	0	4.981	15	2	4	2	123	13.6	10.1	7.67	2	0	0	100	5425563	5425563	High	1
FALSE	High	Master Protein	A0A0D9S1R0	APOE_CHLSB	Apolipoprotein E (Apo-E)	APOE	Apolipoprotein E OS=Chlorocebus sabaeus OX=60711 GN=APOE PE=3 SV=2	0	4.938	5	1	1	1	323	36.5	5.36	2.81	1	0	0				High	1
FALSE	High	Master Protein	A0A0D9S030	A0A0D9S030_CHLSB	General transcription factor IIi	GTF2I	General transcription factor IIi OS=Chlorocebus sabaeus OX=60711 GN=GTF2I PE=4 SV=1	0	4.938	2	2	2	2	997	112.3	6.29	4.92	2	0	0				High	1
FALSE	High	Master Protein	A0A0D9RPV7	A0A0D9RPV7_CHLSB	Gamma-glutamylcyclotransferase (EC 4.3.2.9)		Gamma-glutamylcyclotransferase OS=Chlorocebus sabaeus OX=60711 PE=4 SV=1	0	4.912	11	2	3	2	188	21	5.14	7.62	2	0	0	100	2.1639e+06	2.1639e+06	High	1
FALSE	High	Master Protein	A0A0D9RDI7	A0A0D9RDI7_CHLSB	KOW domain-containing protein		KOW domain-containing protein OS=Chlorocebus sabaeus OX=60711 PE=3 SV=1	0	4.91	12	2	2	2	145	17.2	10.55	6.35	2	0	0	100	2.03986e+06	2.03986e+06	High	1
FALSE	High	Master Protein	A0A0D9SE11	A0A0D9SE11_CHLSB	Ferritin		Ferritin OS=Chlorocebus sabaeus OX=60711 PE=3 SV=1	0	4.909	8	1	1	1	183	21.3	5.88	1.88	1	0	0	100	1333033	1333033	High	1
FALSE	High	Master Protein	A0A0D9RUQ5	A0A0D9RUQ5_CHLSB	MICOS complex subunit MIC60 (Mitofilin)	IMMT	MICOS complex subunit MIC60 OS=Chlorocebus sabaeus OX=60711 GN=IMMT PE=3 SV=1	0	4.902	2	1	1	1	712	79.3	7.06	2.4	1	0	0				High	1
FALSE	High	Master Protein	A0A0D9S602	A0A0D9S602_CHLSB	60S ribosomal protein L28		60S ribosomal protein L28 OS=Chlorocebus sabaeus OX=60711 PE=3 SV=1	0	4.87	13	2	2	2	137	15.7	12.02	4.36	2	0	0				High	1
FALSE	High	Master Protein	A0A0D9RBS5	A0A0D9RBS5_CHLSB	EWS RNA binding protein 1	EWSR1	EWS RNA binding protein 1 OS=Chlorocebus sabaeus OX=60711 GN=EWSR1 PE=3 SV=1	0	4.869	4	1	1	1	382	39.4	10.2	2.51	1	0	0				High	1
FALSE	High	Master Protein	A0A0D9SE44	A0A0D9SE44_CHLSB	40S ribosomal protein S26		40S ribosomal protein S26 OS=Chlorocebus sabaeus OX=60711 PE=3 SV=1	0	4.862	13	1	1	1	115	13	11	2.78	1	0	0	100	1.8204e+06	1.8204e+06	High	1
FALSE	High	Master Protein	A0A0D9RK02	A0A0D9RK02_CHLSB	Caseinolytic mitochondrial matrix peptidase chaperone subunit X	CLPX	Caseinolytic mitochondrial matrix peptidase chaperone subunit X OS=Chlorocebus sabaeus OX=60711 GN=CLPX PE=3 SV=1	0	4.853	2	1	1	1	633	69.1	7.74	2.94	1	0	0				High	1
FALSE	High	Master Protein	A0A0D9RDS4	A0A0D9RDS4_CHLSB	Talin 1	TLN1	Talin 1 OS=Chlorocebus sabaeus OX=60711 GN=TLN1 PE=4 SV=1	0	4.814	1	2	2	2	2558	271.3	6.11	2.51	2	0	0				High	1
FALSE	High	Master Protein	A0A0D9RZ06	A0A0D9RZ06_CHLSB	Desmocollin 1	DSC1	Desmocollin 1 OS=Chlorocebus sabaeus OX=60711 GN=DSC1 PE=4 SV=1	0	4.813	3	2	2	2	894	100	5.43	4.61	2	0	0				High	1
FALSE	High	Master Protein	A0A0D9S232	A0A0D9S232_CHLSB	Solute carrier family 7 member 5	SLC7A5	Solute carrier family 7 member 5 OS=Chlorocebus sabaeus OX=60711 GN=SLC7A5 PE=3 SV=1	0	4.804	4	1	1	1	507	55	7.71	2.9	1	0	0				High	1
FALSE	High	Master Protein	A0A0D9RE84	A0A0D9RE84_CHLSB	Small nuclear ribonucleoprotein Sm D3 (Sm-D3) (snRNP core protein D3)	SNRPD3	Small nuclear ribonucleoprotein Sm D3 OS=Chlorocebus sabaeus OX=60711 GN=SNRPD3 PE=3 SV=1	0	4.784	15	2	2	2	126	13.9	10.32	3.1	2	0	0	100	860730	860730	High	1
FALSE	High	Master Protein	A0A0D9S7F9	A0A0D9S7F9_CHLSB	Peroxiredoxin-1 (EC 1.11.1.24)	PRDX1	Peroxiredoxin-1 OS=Chlorocebus sabaeus OX=60711 GN=PRDX1 PE=3 SV=1	0	4.756	9	2	2	2	199	22.1	8.12	4.23	2	0	0	100	9848511	9848511	High	1
FALSE	High	Master Protein	A0A0D9QX89	A0A0D9QX89_CHLSB	Glucose-6-phosphate isomerase (EC 5.3.1.9)	GPI	Glucose-6-phosphate isomerase OS=Chlorocebus sabaeus OX=60711 GN=GPI PE=3 SV=1	0	4.737	3	1	1	1	600	67.4	7.39	2.26	1	0	0	100	656817	656817	High	1
FALSE	High	Master Protein	A0A0D9RMX2	A0A0D9RMX2_CHLSB	C-1-tetrahydrofolate synthase, cytoplasmic (EC 1.5.1.5) (EC 3.5.4.9) (EC 6.3.4.3)	MTHFD1	C-1-tetrahydrofolate synthase, cytoplasmic OS=Chlorocebus sabaeus OX=60711 GN=MTHFD1 PE=3 SV=1	0	4.737	2	2	2	2	1042	113.2	8.43	2.11	2	0	0				High	1
FALSE	High	Master Protein	A0A0D9RDJ3	A0A0D9RDJ3_CHLSB	Perilipin	PLIN3	Perilipin OS=Chlorocebus sabaeus OX=60711 GN=PLIN3 PE=3 SV=1	0	4.728	7	2	2	2	435	47.2	7.01	1.7	2	0	0				High	1
FALSE	High	Master Protein	A0A0D9QY12	A0A0D9QY12_CHLSB	Serine hydroxymethyltransferase (EC 2.1.2.1)	SHMT2	Serine hydroxymethyltransferase OS=Chlorocebus sabaeus OX=60711 GN=SHMT2 PE=3 SV=1	0	4.719	3	1	1	1	504	56.1	8.46	3.13	1	0	0				High	1
FALSE	High	Master Protein	A0A0D9RLK1	A0A0D9RLK1_CHLSB	Eukaryotic translation initiation factor 2 subunit 1 (Eukaryotic translation initiation factor 2 subunit alpha)	EIF2S1	Eukaryotic translation initiation factor 2 subunit 1 OS=Chlorocebus sabaeus OX=60711 GN=EIF2S1 PE=3 SV=1	0	4.712	4	1	2	1	315	36.1	5.08	4.96	1	0	0	100	2.67186e+06	2.67186e+06	High	1
FALSE	High	Master Protein	A0A0D9R0N8	A0A0D9R0N8_CHLSB	ST13 Hsp70 interacting protein	ST13	ST13 Hsp70 interacting protein OS=Chlorocebus sabaeus OX=60711 GN=ST13 PE=3 SV=1	0	4.689	4	1	1	1	369	41.3	5.27	2.93	1	0	0				High	1
FALSE	High	Master Protein	A0A0D9QZD3	A0A0D9QZD3_CHLSB	Leucine rich repeat containing 59	LRRC59	Leucine rich repeat containing 59 OS=Chlorocebus sabaeus OX=60711 GN=LRRC59 PE=4 SV=1	0	4.682	6	2	2	2	307	34.9	9.58	4.37	2	0	0	100	1.02066e+06	1.02066e+06	High	1
FALSE	High	Master Protein	A0A0D9RNR3	A0A0D9RNR3_CHLSB	J domain-containing protein		J domain-containing protein OS=Chlorocebus sabaeus OX=60711 PE=4 SV=1	0	4.61	4	1	1	1	358	40.5	6.18	2.85	1	0	0				High	1
FALSE	High	Master Protein	A0A0D9RPF0	A0A0D9RPF0_CHLSB	RAB2A, member RAS oncogene family	RAB2A	RAB2A, member RAS oncogene family OS=Chlorocebus sabaeus OX=60711 GN=RAB2A PE=4 SV=1	0	4.6	7	1	1	1	212	23.5	6.54	2.63	1	0	0	100	1.16513e+06	1.16513e+06	High	1
FALSE	High	Master Protein	A0A0D9R4K6	A0A0D9R4K6_CHLSB	Signal recognition particle 14 kDa protein (SRP14)		Signal recognition particle 14 kDa protein OS=Chlorocebus sabaeus OX=60711 PE=3 SV=1	0	4.572	26	1	1	1	144	15.2	10.04	4.25	1	0	0				High	1
FALSE	High	Master Protein	A0A0D9RLW4	A0A0D9RLW4_CHLSB	ATP synthase subunit gamma	ATP5F1C	ATP synthase subunit gamma OS=Chlorocebus sabaeus OX=60711 GN=ATP5F1C PE=3 SV=1	0	4.54	7	2	2	2	298	33.1	9.23	1.83	2	0	0				High	1
FALSE	High	Master Protein	A0A0D9QV09	A0A0D9QV09_CHLSB	Ribosomal protein S16	RPS16	Ribosomal protein S16 OS=Chlorocebus sabaeus OX=60711 GN=RPS16 PE=3 SV=1	0	4.531	13	2	2	2	146	16.4	10.21	5.24	2	0	0				High	1
FALSE	High	Master Protein	A0A0D9QVF5	A0A0D9QVF5_CHLSB	Aminoacyl tRNA synthetase complex interacting multifunctional protein 1	AIMP1	Aminoacyl tRNA synthetase complex interacting multifunctional protein 1 OS=Chlorocebus sabaeus OX=60711 GN=AIMP1 PE=4 SV=1	0	4.527	3	1	1	1	411	45.6	9.29	2.43	1	0	0				High	1
FALSE	High	Master Protein	A0A0D9QYW2	A0A0D9QYW2_CHLSB	PA2G4		PA2G4 OS=Chlorocebus sabaeus OX=60711 PE=4 SV=1	0	4.444	5	2	2	2	396	44.6	8.06	3.98	2	0	0	100	678922	678922	High	1
FALSE	High	Master Protein	A0A0D9R9L7	A0A0D9R9L7_CHLSB	Carnitine O-palmitoyltransferase (EC 2.3.1.21)	CPT1A	Carnitine O-palmitoyltransferase OS=Chlorocebus sabaeus OX=60711 GN=CPT1A PE=3 SV=1	0	4.435	2	1	1	1	773	88.3	8.5	3.05	1	0	0				High	1
FALSE	High	Master Protein	A0A0D9SCH7	A0A0D9SCH7_CHLSB	60S ribosomal protein L13a		60S ribosomal protein L13a OS=Chlorocebus sabaeus OX=60711 PE=3 SV=1	0	4.41	15	3	3	3	203	23.6	11.18	4.64	3	0	0	100	4623647	4623647	High	1
FALSE	High	Master Protein	A0A0D9RAV0	A0A0D9RAV0_CHLSB	Alpha-2-macroglobulin	A2M	Alpha-2-macroglobulin OS=Chlorocebus sabaeus OX=60711 GN=A2M PE=3 SV=1	0	4.359	1	2	2	2	1474	163.4	6.39	1.9	2	0	0	100	730331	730331	High	1
FALSE	High	Master Protein	A0A0D9R227	A0A0D9R227_CHLSB	Proteasome 26S subunit, non-ATPase 11	PSMD11	Proteasome 26S subunit, non-ATPase 11 OS=Chlorocebus sabaeus OX=60711 GN=PSMD11 PE=3 SV=1	0	4.351	3	1	1	1	422	47.4	6.48	1.71	1	0	0				High	1
FALSE	High	Master Protein	A0A0D9RVW4	A0A0D9RVW4_CHLSB	40S ribosomal protein S12		40S ribosomal protein S12 OS=Chlorocebus sabaeus OX=60711 PE=3 SV=1	0	4.346	15	2	2	2	121	13.5	7.93	2.23	2	0	0				High	1
FALSE	High	Master Protein	A0A0D9R0F3	A0A0D9R0F3_CHLSB	X-ray repair cross complementing 6	XRCC6	X-ray repair cross complementing 6 OS=Chlorocebus sabaeus OX=60711 GN=XRCC6 PE=3 SV=1	0	4.345	3	2	2	2	609	69.8	6.52	2.09	2	0	0				High	1
FALSE	High	Master Protein	A0A0D9QVG9	A0A0D9QVG9_CHLSB	Galectin		Galectin OS=Chlorocebus sabaeus OX=60711 PE=4 SV=1	0	4.322	10	1	1	1	110	12.3	6.27	3.03	1	0	0	100	1440717	1440717	High	1
FALSE	High	Master Protein	A0A0D9RQZ1	A0A0D9RQZ1_CHLSB	40S ribosomal protein S23		40S ribosomal protein S23 OS=Chlorocebus sabaeus OX=60711 PE=3 SV=1	0	4.293	8	1	1	1	143	15.8	10.49	3.22	1	0	0	100	1.35055e+06	1.35055e+06	High	1
FALSE	High	Master Protein	A0A0D9RW12	A0A0D9RW12_CHLSB	Interleukin-1	IL36G	Interleukin-1 OS=Chlorocebus sabaeus OX=60711 GN=IL36G PE=3 SV=1	0	4.282	7	1	1	1	170	18.9	8.7	2.43	1	0	0	100	506241	506241	High	1
FALSE	High	Master Protein	A0A0D9RSZ9	A0A0D9RSZ9_CHLSB	Mitochondrial proton/calcium exchanger protein (Leucine zipper-EF-hand-containing transmembrane protein 1)	LETM1	Mitochondrial proton/calcium exchanger protein OS=Chlorocebus sabaeus OX=60711 GN=LETM1 PE=3 SV=1	0	4.276	4	2	2	2	739	83	6.7	2.59	2	0	0				High	1
FALSE	High	Master Protein	A0A0D9QYS5	A0A0D9QYS5_CHLSB	Rad60-SLD domain-containing protein		Rad60-SLD domain-containing protein OS=Chlorocebus sabaeus OX=60711 PE=4 SV=1	0	4.254	8	1	2	1	148	17	9.22	3.95	1	0	0				High	1
FALSE	High	Master Protein	A0A0D9R2F4	A0A0D9R2F4_CHLSB	Mitochondrial import receptor subunit TOM22 homolog (Translocase of outer membrane 22 kDa subunit homolog)	TOMM22	Mitochondrial import receptor subunit TOM22 homolog OS=Chlorocebus sabaeus OX=60711 GN=TOMM22 PE=3 SV=1	0	4.25	8	1	1	1	142	15.5	4.34	3.14	1	0	0	100	688295	688295	High	1
FALSE	High	Master Protein	A0A0D9RF48	A0A0D9RF48_CHLSB	Macrophage migration inhibitory factor	MIF	Macrophage migration inhibitory factor OS=Chlorocebus sabaeus OX=60711 GN=MIF PE=3 SV=1	0	4.24	10	1	1	1	115	12.5	7.88	2.24	1	0	0				High	1	Met-loss [N-Term]
FALSE	High	Master Protein	A0A0D9QYU5	A0A0D9QYU5_CHLSB	Myosin light chain 6B	MYL6B	Myosin light chain 6B OS=Chlorocebus sabaeus OX=60711 GN=MYL6B PE=4 SV=1	0	4.225	6	1	2	1	209	22.9	5.39	2.77	1	0	0	100	2843367	2843367	High	1
FALSE	High	Master Protein	A0A0D9RLG8	A0A0D9RLG8_CHLSB	Nucleoprotein TPR	TPR	Nucleoprotein TPR OS=Chlorocebus sabaeus OX=60711 GN=TPR PE=3 SV=1	0	4.206	0	1	1	1	2363	267.1	5.02	2.29	1	0	0				High	1	Met-loss+Acetyl [N-Term]
FALSE	High	Master Protein	A0A0D9SD96	A0A0D9SD96_CHLSB	Cytochrome c		Cytochrome c OS=Chlorocebus sabaeus OX=60711 PE=3 SV=1	0	4.175	13	1	1	1	105	11.6	9.26	2.11	1	0	0				High	1
FALSE	High	Master Protein	A0A0D9R0E9	A0A0D9R0E9_CHLSB	Ribonucloprotein	SNU13	Ribonucloprotein OS=Chlorocebus sabaeus OX=60711 GN=SNU13 PE=3 SV=1	0	4.135	9	1	1	1	128	14.2	8.46	3.35	1	0	0				High	1
FALSE	High	Master Protein	A0A0D9REN5	A0A0D9REN5_CHLSB	Serpin family A member 12	SERPINA12	Serpin family A member 12 OS=Chlorocebus sabaeus OX=60711 GN=SERPINA12 PE=3 SV=1	0	4.105	2	1	1	1	414	47	9.38	2.27	1	0	0				High	1
FALSE	High	Master Protein	A0A0D9S1C8	A0A0D9S1C8_CHLSB	60S ribosomal protein L27	RPL27	60S ribosomal protein L27 OS=Chlorocebus sabaeus OX=60711 GN=RPL27 PE=3 SV=1	0	4.098	8	1	1	1	136	15.8	10.56	2.44	1	0	0				High	1
FALSE	High	Master Protein	A0A0D9RDQ5	A0A0D9RDQ5_CHLSB	TORC_N domain-containing protein		TORC_N domain-containing protein OS=Chlorocebus sabaeus OX=60711 PE=4 SV=1	0	4.086	4	1	1	1	304	34.7	7.09	2.24	1	0	0				High	1
FALSE	High	Master Protein	A0A0D9RY89	A0A0D9RY89_CHLSB	VAMP associated protein A	VAPA	VAMP associated protein A OS=Chlorocebus sabaeus OX=60711 GN=VAPA PE=4 SV=1	0	4.081	4	1	2	1	294	32.6	8.91	4.67	1	0	0				High	1
FALSE	High	Master Protein	A0A0D9SBN8	A0A0D9SBN8_CHLSB	40S ribosomal protein S9		40S ribosomal protein S9 OS=Chlorocebus sabaeus OX=60711 PE=3 SV=1	0	4.073	9	2	3	2	194	22.6	10.76	5.03	2	0	0	100	3.21151e+06	3.21151e+06	High	1
FALSE	High	Master Protein	A0A0D9SDL0	A0A0D9SDL0_CHLSB	Poly(rC) binding protein 1	PCBP1	Poly(rC) binding protein 1 OS=Chlorocebus sabaeus OX=60711 GN=PCBP1 PE=4 SV=1	0	4.022	5	2	2	2	356	37.5	7.09	2.69	2	0	0	100	519244	519244	High	1
FALSE	High	Master Protein	A0A0D9SDT2	A0A0D9SDT2_CHLSB	ATP synthase subunit O, mitochondrial (ATP synthase peripheral stalk subunit OSCP) (Oligomycin sensitivity conferral protein)		ATP synthase subunit O, mitochondrial OS=Chlorocebus sabaeus OX=60711 PE=3 SV=1	0	4.013	5	1	1	1	211	23	9.92	2.74	1	0	0	100	2.47442e+06	2.47442e+06	High	1
FALSE	High	Master Protein	A0A0D9RZH5	A0A0D9RZH5_CHLSB	Arsenite-resistance protein 2	SRRT	Arsenite-resistance protein 2 OS=Chlorocebus sabaeus OX=60711 GN=SRRT PE=3 SV=1	0	3.967	1	1	1	1	876	100.6	5.96	2	1	0	0				High	1
FALSE	High	Master Protein	A0A0D9RKH2	A0A0D9RKH2_CHLSB	Profilin	PFN1	Profilin OS=Chlorocebus sabaeus OX=60711 GN=PFN1 PE=3 SV=1	0	3.95	9	1	1	1	140	15	8.27	2.59	1	0	0				High	1
FALSE	High	Master Protein	A0A0D9S029	A0A0D9S029_CHLSB	SERPIN domain-containing protein		SERPIN domain-containing protein OS=Chlorocebus sabaeus OX=60711 PE=3 SV=1	0	3.926	3	1	1	1	390	44.7	6.7	2.5	1	0	0				High	1
FALSE	High	Master Protein	A0A0D9RQ30	A0A0D9RQ30_CHLSB	40S ribosomal protein S20	RPS20	40S ribosomal protein S20 OS=Chlorocebus sabaeus OX=60711 GN=RPS20 PE=3 SV=1	0	3.891	9	1	2	1	119	13.4	9.94	5.17	1	0	0	100	1474744	1474744	High	1
FALSE	High	Master Protein	A0A0D9RIG4	A0A0D9RIG4_CHLSB	Charged multivesicular body protein 4B	CHMP4B	Charged multivesicular body protein 4B OS=Chlorocebus sabaeus OX=60711 GN=CHMP4B PE=3 SV=1	0	3.872	6	1	1	1	224	24.9	4.82	2.83	1	0	0				High	1
FALSE	High	Master Protein	A0A0D9R2J6	A0A0D9R2J6_CHLSB	AHNAK nucleoprotein	AHNAK	AHNAK nucleoprotein OS=Chlorocebus sabaeus OX=60711 GN=AHNAK PE=4 SV=1	0	3.859	4	2	3	2	4337	462.9	6.38	2.79	2	0	0				High	1
FALSE	High	Master Protein	A0A0D9SA58	A0A0D9SA58_CHLSB	Phosphoglycerate mutase (EC 5.4.2.11) (EC 5.4.2.4)		Phosphoglycerate mutase OS=Chlorocebus sabaeus OX=60711 PE=3 SV=1	0	3.853	4	1	2	1	254	28.8	7.18	4.38	1	0	0				High	1
FALSE	High	Master Protein	A0A0D9S8C1	A0A0D9S8C1_CHLSB	Dolichyl-diphosphooligosaccharide--protein glycosyltransferase 48 kDa subunit (Oligosaccharyl transferase 48 kDa subunit)	DDOST	Dolichyl-diphosphooligosaccharide--protein glycosyltransferase 48 kDa subunit OS=Chlorocebus sabaeus OX=60711 GN=DDOST PE=3 SV=1	0	3.841	5	2	2	2	439	48.8	5.69	2.99	2	0	0				High	1
FALSE	High	Master Protein	A0A0D9RD74	A0A0D9RD74_CHLSB	Pyr_redox_2 domain-containing protein		Pyr_redox_2 domain-containing protein OS=Chlorocebus sabaeus OX=60711 PE=4 SV=1	0	3.839	5	2	2	2	450	49.9	9.19	2.04	2	0	0	100	1.46621e+06	1.46621e+06	High	1
FALSE	High	Master Protein	A0A0D9QZA0	A0A0D9QZA0_CHLSB	Cell cycle associated protein 1	CAPRIN1	Cell cycle associated protein 1 OS=Chlorocebus sabaeus OX=60711 GN=CAPRIN1 PE=3 SV=1	0	3.837	2	1	1	1	621	68.8	4.86	2.13	1	0	0				High	1
FALSE	High	Master Protein	A0A0D9RP90	A0A0D9RP90_CHLSB	Folate gamma-glutamyl hydrolase (EC 3.4.19.9)	GGH	Folate gamma-glutamyl hydrolase OS=Chlorocebus sabaeus OX=60711 GN=GGH PE=3 SV=1	0	3.835	4	1	1	1	318	36.2	7.47	2.58	1	0	0				High	1
FALSE	High	Master Protein	A0A0D9S3H8	A0A0D9S3H8_CHLSB	Heterogeneous nuclear ribonucleoprotein A/B		Heterogeneous nuclear ribonucleoprotein A/B OS=Chlorocebus sabaeus OX=60711 PE=4 SV=1	0	3.835	8	2	2	2	269	29.8	9.8	2.04	2	0	0	100	2.95781e+06	2.95781e+06	High	1
FALSE	High	Master Protein	A0A0D9QXU6	A0A0D9QXU6_CHLSB	Histone H3		Histone H3 OS=Chlorocebus sabaeus OX=60711 PE=3 SV=1	0	3.82	14	2	2	2	136	15.3	11.27	4.61	2	0	0	100	4.30471e+06	4.30471e+06	High	1
FALSE	High	Master Protein	A0A0D9RZK3	A0A0D9RZK3_CHLSB	Procollagen-lysine 5-dioxygenase (EC 1.14.11.4)	PLOD3	Procollagen-lysine 5-dioxygenase OS=Chlorocebus sabaeus OX=60711 GN=PLOD3 PE=4 SV=1	0	3.789	3	2	3	2	736	84.5	6.13	4.33	2	0	0	100	1161191	1161191	High	1
FALSE	High	Master Protein	A0A0D9S0X3	A0A0D9S0X3_CHLSB	Thymopoietin	TMPO	Thymopoietin OS=Chlorocebus sabaeus OX=60711 GN=TMPO PE=3 SV=1	0	3.776	4	1	1	1	454	50.6	9.38	0	1	0	0				High	1
FALSE	High	Master Protein	A0A0D9R0F2	A0A0D9R0F2_CHLSB	High density lipoprotein binding protein	HDLBP	High density lipoprotein binding protein OS=Chlorocebus sabaeus OX=60711 GN=HDLBP PE=4 SV=1	0	3.76	1	1	1	1	1286	143.4	6.79	1.9	1	0	0				High	1
FALSE	High	Master Protein	A0A0D9RUM1	A0A0D9RUM1_CHLSB	Lactotransferrin	LTF	Lactotransferrin OS=Chlorocebus sabaeus OX=60711 GN=LTF PE=3 SV=1	0	3.744	2	1	1	1	747	81.6	7.72	2.18	1	0	0				High	1
FALSE	High	Master Protein	A0A0D9S5M6	A0A0D9S5M6_CHLSB	DZF domain-containing protein		DZF domain-containing protein OS=Chlorocebus sabaeus OX=60711 PE=4 SV=1	0	3.72	5	2	2	2	390	43	5.26	0	2	0	0	100	541888	541888	High	1
FALSE	High	Master Protein	A0A0D9S2W5	A0A0D9S2W5_CHLSB	Keratin 23	KRT23	Keratin 23 OS=Chlorocebus sabaeus OX=60711 GN=KRT23 PE=3 SV=1	0	3.718	3	1	1	1	422	48.2	6.55	1.63	1	0	0				High	1
FALSE	High	Master Protein	A0A0D9QX43	A0A0D9QX43_CHLSB	Deleted in malignant brain tumors 1 protein (Hensin)		Deleted in malignant brain tumors 1 protein OS=Chlorocebus sabaeus OX=60711 PE=3 SV=1	0	3.716	3	1	1	1	1067	117.5	5.88	2.14	1	0	0				High	1
FALSE	High	Master Protein	A0A0D9S3P5	A0A0D9S3P5_CHLSB	Coatomer subunit alpha	COPA	Coatomer subunit alpha OS=Chlorocebus sabaeus OX=60711 GN=COPA PE=4 SV=1	0	3.698	1	1	1	1	1224	138.3	7.66	2.08	1	0	0				High	1
FALSE	High	Master Protein	A0A0D9S0Y1	A0A0D9S0Y1_CHLSB	IKBKB interacting protein	IKBIP	IKBKB interacting protein OS=Chlorocebus sabaeus OX=60711 GN=IKBIP PE=4 SV=1	0	3.698	3	1	1	1	379	43.3	4.93	1.81	1	0	0				High	1
FALSE	High	Master Protein	A0A0D9QZ87	A0A0D9QZ87_CHLSB	Dermcidin	DCD	Dermcidin OS=Chlorocebus sabaeus OX=60711 GN=DCD PE=4 SV=1	0	3.697	10	1	1	1	113	11.6	5.92	2.38	1	0	0	100	8.26088e+06	8.26088e+06	High	1
FALSE	High	Master Protein	A0A0D9QYR5	A0A0D9QYR5_CHLSB	Citrate synthase	CS	Citrate synthase OS=Chlorocebus sabaeus OX=60711 GN=CS PE=3 SV=1	0	3.671	2	1	1	1	466	51.7	8.12	2.32	1	0	0				High	1
FALSE	High	Master Protein	A0A0D9RZX0	A0A0D9RZX0_CHLSB	Malate dehydrogenase, mitochondrial (EC 1.1.1.37)	MDH2	Malate dehydrogenase, mitochondrial OS=Chlorocebus sabaeus OX=60711 GN=MDH2 PE=3 SV=1	0	3.638	3	1	3	1	416	43.9	8.81	3.73	1	0	0	100	2.29601e+06	2.29601e+06	High	1
FALSE	High	Master Protein	A0A0D9QYL1	A0A0D9QYL1_CHLSB	DNA-directed RNA polymerase subunit beta (EC 2.7.7.6)	POLR2B	DNA-directed RNA polymerase subunit beta OS=Chlorocebus sabaeus OX=60711 GN=POLR2B PE=3 SV=1	0	3.619	2	1	1	1	1167	133	7.15	0	1	0	0				High	1
FALSE	High	Master Protein	A0A0D9RT16	A0A0D9RT16_CHLSB	Proteasome 26S subunit, non-ATPase 14	PSMD14	Proteasome 26S subunit, non-ATPase 14 OS=Chlorocebus sabaeus OX=60711 GN=PSMD14 PE=4 SV=1	0	3.598	4	1	1	1	310	34.6	6.52	2.01	1	0	0				High	1
FALSE	High	Master Protein	A0A0D9SAC9	A0A0D9SAC9_CHLSB	40S ribosomal protein S28		40S ribosomal protein S28 OS=Chlorocebus sabaeus OX=60711 PE=3 SV=1	0	3.58	18	1	1	1	68	7.7	10.21	2.3	1	0	0	100	1.30404e+06	1.30404e+06	High	1
FALSE	High	Master Protein	A0A0D9RDI6	A0A0D9RDI6_CHLSB	Eukaryotic translation initiation factor 6 (eIF-6)	EIF6 ITGB4BP	Eukaryotic translation initiation factor 6 OS=Chlorocebus sabaeus OX=60711 GN=EIF6 PE=3 SV=1	0	3.558	10	1	2	1	245	26.6	4.68	5.19	1	0	0				High	1
FALSE	High	Master Protein	A0A0D9S9G5	A0A0D9S9G5_CHLSB	Protein kinase domain-containing protein		Protein kinase domain-containing protein OS=Chlorocebus sabaeus OX=60711 PE=4 SV=1	0	3.548	4	1	1	1	297	34.1	9.09	0	1	0	0				High	1
FALSE	High	Master Protein	A0A0D9RUB7	A0A0D9RUB7_CHLSB	Chaperonin containing TCP1 subunit 6A	CCT6A	Chaperonin containing TCP1 subunit 6A OS=Chlorocebus sabaeus OX=60711 GN=CCT6A PE=3 SV=1	0	3.533	4	2	2	2	453	49.6	7.46	4.16	2	0	0	100	534453	534453	High	1
FALSE	High	Master Protein	A0A0D9RZD9	A0A0D9RZD9_CHLSB	Multifunctional fusion protein [Includes: Katanin p60 ATPase-containing subunit A1 (Katanin p60 subunit A1) (EC 5.6.1.1) (p60 katanin); Katanin p60 ATPase-containing subunit A-like 1 (Katanin p60 subunit A-like 1) (p60 katanin-like 1)]	KATNAL1 KATNA1	Multifunctional fusion protein OS=Chlorocebus sabaeus OX=60711 GN=KATNAL1 PE=3 SV=1	0	3.492	2	1	1	1	490	55.2	6.74	2.26	1	0	0	100	1.06611e+06	1.06611e+06	High	1
FALSE	High	Master Protein	A0A0D9RS20	A0A0D9RS20_CHLSB	Peptidylprolyl isomerase (EC 5.2.1.8)		Peptidylprolyl isomerase OS=Chlorocebus sabaeus OX=60711 PE=4 SV=1	0	3.435	5	1	1	1	224	25.2	9.28	2.52	1	0	0				High	1
FALSE	High	Master Protein	A0A0D9RY68	A0A0D9RY68_CHLSB	G protein subunit alpha L	GNAL	G protein subunit alpha L OS=Chlorocebus sabaeus OX=60711 GN=GNAL PE=3 SV=1	0	3.418	3	1	1	1	381	44.3	6.65	2.87	1	0	0				High	1
FALSE	High	Master Protein	A0A0D9S1Z5	A0A0D9S1Z5_CHLSB	Small nuclear ribonucleoprotein Sm D2 (Sm-D2) (snRNP core protein D2)	SNRPD2	Small nuclear ribonucleoprotein Sm D2 OS=Chlorocebus sabaeus OX=60711 GN=SNRPD2 PE=3 SV=1	0	3.408	15	2	2	2	118	13.5	9.91	2.34	2	0	0				High	1	Met-loss+Acetyl [N-Term]
FALSE	High	Master Protein	A0A0D9S8T4	A0A0D9S8T4_CHLSB	60S ribosomal protein L22		60S ribosomal protein L22 OS=Chlorocebus sabaeus OX=60711 PE=3 SV=1	0	3.385	4	1	1	1	264	28.6	10.23	2.67	1	0	0	100	718651	718651	High	1
FALSE	High	Master Protein	A0A0D9RCY4	A0A0D9RCY4_CHLSB	EF-1_beta_acid domain-containing protein		EF-1_beta_acid domain-containing protein OS=Chlorocebus sabaeus OX=60711 PE=3 SV=1	0	3.382	12	3	4	2	187	21.1	5.25	1.76	3	0	0				High	1
FALSE	High	Master Protein	A0A0D9QWT3	A0A0D9QWT3_CHLSB	Importin 7	IPO7	Importin 7 OS=Chlorocebus sabaeus OX=60711 GN=IPO7 PE=4 SV=1	0	3.368	2	2	2	2	1038	119.4	4.82	1.65	2	0	0	100	577501	577501	High	1
FALSE	High	Master Protein	A0A0D9RBN4	A0A0D9RBN4_CHLSB	High mobility group protein HMG-I/HMG-Y (High mobility group AT-hook protein 1)	HMGA1	High mobility group protein HMG-I/HMG-Y OS=Chlorocebus sabaeus OX=60711 GN=HMGA1 PE=3 SV=1	0	3.353	23	1	1	1	107	11.7	10.32	2.78	1	0	0				High	1
FALSE	High	Master Protein	A0A0D9RJE2	A0A0D9RJE2_CHLSB	Hydroxysteroid 17-beta dehydrogenase 10	HSD17B10	Hydroxysteroid 17-beta dehydrogenase 10 OS=Chlorocebus sabaeus OX=60711 GN=HSD17B10 PE=3 SV=1	0	3.343	5	1	1	1	261	27.1	8.28	2.11	1	0	0				High	1
FALSE	High	Master Protein	A0A0D9RGY4	A0A0D9RGY4_CHLSB	Small nuclear ribonucleoprotein polypeptide B2	SNRPB2	Small nuclear ribonucleoprotein polypeptide B2 OS=Chlorocebus sabaeus OX=60711 GN=SNRPB2 PE=4 SV=1	0	3.328	5	1	1	1	225	25.4	9.72	2.52	1	0	0	100	584281	584281	High	1
FALSE	High	Master Protein	A0A0D9SAE0	A0A0D9SAE0_CHLSB	ATP synthase subunit f, mitochondrial (ATP synthase membrane subunit f)		ATP synthase subunit f, mitochondrial OS=Chlorocebus sabaeus OX=60711 PE=3 SV=1	0	3.327	14	1	1	1	84	10	9.95	0	1	0	0	100	414824	414824	High	1
FALSE	High	Master Protein	A0A0D9QUP4	A0A0D9QUP4_CHLSB	Annexin	ANXA5	Annexin OS=Chlorocebus sabaeus OX=60711 GN=ANXA5 PE=3 SV=1	0	3.323	5	1	1	1	320	35.8	5	0	1	0	0				High	1
FALSE	High	Master Protein	A0A0D9RXY1	A0A0D9RXY1_CHLSB	Lysosomal associated membrane protein 1	LAMP1	Lysosomal associated membrane protein 1 OS=Chlorocebus sabaeus OX=60711 GN=LAMP1 PE=3 SV=1	0	3.319	3	1	1	1	416	44.7	7.65	2.41	1	0	0				High	1
FALSE	High	Master Protein	A0A0D9RPA3	A0A0D9RPA3_CHLSB	Semenogelin 2	SEMG2	Semenogelin 2 OS=Chlorocebus sabaeus OX=60711 GN=SEMG2 PE=3 SV=1	0	3.302	7	2	3	2	583	66.2	9.1	2.02	2	0	0				High	1
FALSE	High	Master Protein	A0A0D9R1R2	A0A0D9R1R2_CHLSB	Transmembrane protein 109	TMEM109	Transmembrane protein 109 OS=Chlorocebus sabaeus OX=60711 GN=TMEM109 PE=4 SV=1	0	3.285	5	1	2	1	243	26.1	9.98	3.78	1	0	0				High	1
FALSE	High	Master Protein	A0A0D9S1T8	A0A0D9S1T8_CHLSB	Caveolae associated protein 1	CAVIN1	Caveolae associated protein 1 OS=Chlorocebus sabaeus OX=60711 GN=CAVIN1 PE=3 SV=1	0	3.269	2	1	1	1	467	51.6	5.63	2.15	1	0	0				High	1
FALSE	High	Master Protein	A0A0D9R758	A0A0D9R758_CHLSB	DNA replication licensing factor MCM5 (EC 3.6.4.12)	MCM5	DNA replication licensing factor MCM5 OS=Chlorocebus sabaeus OX=60711 GN=MCM5 PE=3 SV=1	0	3.263	2	1	1	1	734	82.2	8.37	0	1	0	0				High	1
FALSE	High	Master Protein	A0A0D9R6W3	A0A0D9R6W3_CHLSB	BAF nuclear assembly factor 1	BANF1	BAF nuclear assembly factor 1 OS=Chlorocebus sabaeus OX=60711 GN=BANF1 PE=4 SV=1	0	3.262	40	2	2	2	89	10.1	6.09	1.64	2	0	0				High	1
FALSE	High	Master Protein	A0A0D9S647	A0A0D9S647_CHLSB	Sodium/potassium-transporting ATPase subunit alpha	ATP1A1	Sodium/potassium-transporting ATPase subunit alpha OS=Chlorocebus sabaeus OX=60711 GN=ATP1A1 PE=3 SV=1	0	3.258	1	1	1	1	1023	112.8	5.54	2.28	1	0	0	100	851700	851700	High	1
FALSE	High	Master Protein	A0A0D9RLE7	A0A0D9RLE7_CHLSB	NDUFA4 mitochondrial complex associated	NDUFA4	NDUFA4 mitochondrial complex associated OS=Chlorocebus sabaeus OX=60711 GN=NDUFA4 PE=4 SV=1	0	3.243	12	1	1	1	81	9.4	9.38	1.75	1	0	0				High	1
FALSE	High	Master Protein	A0A0D9S3R1	A0A0D9S3R1_CHLSB	Hypoxia up-regulated 1	HYOU1	Hypoxia up-regulated 1 OS=Chlorocebus sabaeus OX=60711 GN=HYOU1 PE=3 SV=1	0	3.162	1	1	1	1	999	111.4	5.2	1.93	1	0	0	100	206109	206109	High	1
FALSE	High	Master Protein	A0A0D9R1Q7	A0A0D9R1Q7_CHLSB	Pre-mRNA-processing factor 19 (EC 2.3.2.27)	PRPF19	Pre-mRNA-processing factor 19 OS=Chlorocebus sabaeus OX=60711 GN=PRPF19 PE=3 SV=1	0	3.149	4	2	2	2	504	55.1	6.61	0	2	0	0				High	1
FALSE	High	Master Protein	A0A0D9R6I6	A0A0D9R6I6_CHLSB	Golgi transport 1B	GOLT1B	Golgi transport 1B OS=Chlorocebus sabaeus OX=60711 GN=GOLT1B PE=3 SV=1	0	3.146	10	1	1	1	138	15.4	10.36	2.41	1	0	0				High	1
FALSE	High	Master Protein	A0A0D9R8B1	A0A0D9R8B1_CHLSB	RuvB-like helicase (EC 3.6.4.12)	RUVBL1	RuvB-like helicase OS=Chlorocebus sabaeus OX=60711 GN=RUVBL1 PE=3 SV=1	0	3.134	3	1	1	1	456	50.2	6.42	0	1	0	0				High	1
FALSE	High	Master Protein	A0A0D9R7V8	A0A0D9R7V8_CHLSB	60S ribosomal protein L35a	RPL35A	60S ribosomal protein L35a OS=Chlorocebus sabaeus OX=60711 GN=RPL35A PE=3 SV=1	0	3.133	18	2	3	2	110	12.5	11.06	3.96	2	0	0	100	869982	869982	High	1
FALSE	High	Master Protein	A0A0D9RPJ5	A0A0D9RPJ5_CHLSB	Peptidyl-prolyl cis-trans isomerase (PPIase) (EC 5.2.1.8)		Peptidyl-prolyl cis-trans isomerase OS=Chlorocebus sabaeus OX=60711 PE=3 SV=1	0	3.128	7	1	1	1	166	18.1	8.07	2.31	1	0	0	100	1.66903e+06	1.66903e+06	High	1
FALSE	High	Master Protein	A0A0D9RMH4	A0A0D9RMH4_CHLSB	Rab GDP dissociation inhibitor	GDI2	Rab GDP dissociation inhibitor OS=Chlorocebus sabaeus OX=60711 GN=GDI2 PE=3 SV=1	0	3.109	7	2	2	2	445	50.6	6.47	0	2	0	0				High	1
FALSE	High	Master Protein	A0A0D9RJV6	A0A0D9RJV6_CHLSB	Ribosomal protein L22 like 1	RPL22L1	Ribosomal protein L22 like 1 OS=Chlorocebus sabaeus OX=60711 GN=RPL22L1 PE=3 SV=1	0	3.103	10	1	1	1	121	14.4	9.33	1.95	1	0	0				High	1
FALSE	High	Master Protein	A0A0D9RHN2	A0A0D9RHN2_CHLSB	Acyl-CoA dehydrogenase very long chain	ACADVL	Acyl-CoA dehydrogenase very long chain OS=Chlorocebus sabaeus OX=60711 GN=ACADVL PE=3 SV=1	0	3.096	2	1	1	1	701	75	8.35	1.85	1	0	0				High	1
FALSE	High	Master Protein	A0A0D9R4W1	A0A0D9R4W1_CHLSB	Translocon-associated protein subunit alpha (TRAP-alpha) (Signal sequence receptor subunit alpha)	SSR1	Translocon-associated protein subunit alpha OS=Chlorocebus sabaeus OX=60711 GN=SSR1 PE=3 SV=1	0	3.09	5	1	1	1	298	33.8	4.69	2.41	1	0	0				High	1
FALSE	High	Master Protein	A0A0D9RZ04	A0A0D9RZ04_CHLSB	Desmocollin 3	DSC3	Desmocollin 3 OS=Chlorocebus sabaeus OX=60711 GN=DSC3 PE=4 SV=1	0	3.088	2	2	2	2	896	99.7	5.6	2.59	2	0	0	100	2.76174e+06	2.76174e+06	High	1
FALSE	High	Master Protein	A0A0D9QYF0	A0A0D9QYF0_CHLSB	Signal recognition particle subunit SRP72	SRP72	Signal recognition particle subunit SRP72 OS=Chlorocebus sabaeus OX=60711 GN=SRP72 PE=3 SV=1	0	3.055	3	1	1	1	669	74.7	9.11	0	1	0	0				High	1
FALSE	High	Master Protein	A0A0D9SA63	A0A0D9SA63_CHLSB	60S ribosomal protein L35		60S ribosomal protein L35 OS=Chlorocebus sabaeus OX=60711 PE=3 SV=1	0	2.995	8	1	2	1	123	14.5	11.02	5.18	1	0	0	100	3.31026e+06	3.31026e+06	High	1
FALSE	High	Master Protein	A0A0D9S3J6	A0A0D9S3J6_CHLSB	Aminopeptidase (EC 3.4.11.-)	NPEPPS	Aminopeptidase OS=Chlorocebus sabaeus OX=60711 GN=NPEPPS PE=3 SV=1	0	2.977	1	1	1	1	921	103.6	5.83	1.83	1	0	0				High	1
FALSE	High	Master Protein	A0A0D9REE4	A0A0D9REE4_CHLSB	TGc domain-containing protein		TGc domain-containing protein OS=Chlorocebus sabaeus OX=60711 PE=3 SV=1	0	2.974	3	2	3	2	693	76.8	6.51	6.29	2	0	0				High	1
FALSE	High	Master Protein	A0A0D9S5I4	A0A0D9S5I4_CHLSB	GTP-binding nuclear protein Ran	RAN	GTP-binding nuclear protein Ran OS=Chlorocebus sabaeus OX=60711 GN=RAN PE=3 SV=1	0	2.948	7	1	1	1	152	17.2	9.72	1.86	1	0	0				High	1
FALSE	High	Master Protein	A0A0D9S8D8	A0A0D9S8D8_CHLSB	F-actin-capping protein subunit beta	CAPZB	F-actin-capping protein subunit beta OS=Chlorocebus sabaeus OX=60711 GN=CAPZB PE=3 SV=1	0	2.928	5	1	1	1	272	30.6	6	1.77	1	0	0				High	1
FALSE	High	Master Protein	A0A0D9S2A3	A0A0D9S2A3_CHLSB	Calmodulin	CALM1 CALM2 CALM3	Calmodulin OS=Chlorocebus sabaeus OX=60711 GN=CALM1 PE=4 SV=1	0	2.917	9	1	1	1	149	16.8	4.22	0	1	0	0				High	1	Met-loss+Acetyl [N-Term]
FALSE	High	Master Protein	A0A0D9RG28	A0A0D9RG28_CHLSB	Non-POU domain containing octamer binding	NONO	Non-POU domain containing octamer binding OS=Chlorocebus sabaeus OX=60711 GN=NONO PE=4 SV=1	0	2.911	5	1	1	1	258	30	6.6	1.99	1	0	0	100	520789	520789	High	1
FALSE	High	Master Protein	A0A0D9RWS9	A0A0D9RWS9_CHLSB	IQ motif containing GTPase activating protein 1	IQGAP1	IQ motif containing GTPase activating protein 1 OS=Chlorocebus sabaeus OX=60711 GN=IQGAP1 PE=4 SV=1	0	2.862	1	1	1	1	1657	189	6.44	2.12	1	0	0				High	1
FALSE	High	Master Protein	A0A0D9S5J9	A0A0D9S5J9_CHLSB	Membrane bound O-acyltransferase domain containing 7	MBOAT7	Membrane bound O-acyltransferase domain containing 7 OS=Chlorocebus sabaeus OX=60711 GN=MBOAT7 PE=4 SV=1	0	2.857	3	1	1	1	343	38.7	8.94	2.46	1	0	0				High	1
FALSE	High	Master Protein	A0A0D9S8I7	A0A0D9S8I7_CHLSB	EF-hand domain family member D2	EFHD2	EF-hand domain family member D2 OS=Chlorocebus sabaeus OX=60711 GN=EFHD2 PE=4 SV=1	0	2.843	4	1	1	1	240	26.7	5.2	1.85	1	0	0				High	1
FALSE	High	Master Protein	A0A0D9SBC9	A0A0D9SBC9_CHLSB	Eukaryotic translation initiation factor 3 subunit J (eIF3j) (Eukaryotic translation initiation factor 3 subunit 1) (eIF-3-alpha) (eIF3 p35)	EIF3J EIF3S1	Eukaryotic translation initiation factor 3 subunit J OS=Chlorocebus sabaeus OX=60711 GN=EIF3J PE=3 SV=1	0	2.841	4	1	2	1	258	29.1	4.81	4.09	1	0	0				High	1
FALSE	High	Master Protein	A0A0D9S5P4	A0A0D9S5P4_CHLSB	Protein S100 (S100 calcium-binding protein)	S100A8	Protein S100 OS=Chlorocebus sabaeus OX=60711 GN=S100A8 PE=3 SV=1	0	2.825	12	1	1	1	93	10.8	6.68	2.11	1	0	0	100	3.2398e+06	3.2398e+06	High	1
FALSE	High	Master Protein	A0A0D9RYD7	A0A0D9RYD7_CHLSB	Myosin light chain 12B	MYL12B	Myosin light chain 12B OS=Chlorocebus sabaeus OX=60711 GN=MYL12B PE=4 SV=1	0	2.804	6	1	1	1	172	19.8	4.84	2.36	1	0	0	100	409517	409517	High	1
FALSE	High	Master Protein	A0A0D9RE68	A0A0D9RE68_CHLSB	Transaldolase (EC 2.2.1.2)	TALDO1	Transaldolase OS=Chlorocebus sabaeus OX=60711 GN=TALDO1 PE=3 SV=1	0	2.801	7	2	2	2	337	37.5	6.81	1.69	2	0	0				High	1
FALSE	High	Master Protein	A0A0D9REC9	A0A0D9REC9_CHLSB	Phosphoglycerate kinase (EC 2.7.2.3)		Phosphoglycerate kinase OS=Chlorocebus sabaeus OX=60711 PE=3 SV=1	0	2.792	7	2	3	2	382	41.4	8.91	0	2	0	0	100	1.60963e+06	1.60963e+06	High	1
FALSE	High	Master Protein	A0A0D9S1G0	A0A0D9S1G0_CHLSB	Proteasome activator subunit 3	PSME3	Proteasome activator subunit 3 OS=Chlorocebus sabaeus OX=60711 GN=PSME3 PE=3 SV=1	0	2.767	6	1	1	1	267	30.9	6.11	1.84	1	0	0				High	1
FALSE	High	Master Protein	A0A0D9S8F2	A0A0D9S8F2_CHLSB	Regulator of chromosome condensation 2	RCC2	Regulator of chromosome condensation 2 OS=Chlorocebus sabaeus OX=60711 GN=RCC2 PE=4 SV=1	0	2.732	3	1	1	1	552	59	8.54	2.04	1	0	0				High	1
FALSE	High	Master Protein	A0A0D9R1B2	A0A0D9R1B2_CHLSB	39S ribosomal protein L16, mitochondrial	MRPL16	39S ribosomal protein L16, mitochondrial OS=Chlorocebus sabaeus OX=60711 GN=MRPL16 PE=3 SV=1	0	2.704	4	1	1	1	251	28.4	10.24	2.07	1	0	0				High	1
FALSE	High	Master Protein	A0A0D9QY69	A0A0D9QY69_CHLSB	Nuclear pore complex protein Nup93	NUP93	Nuclear pore complex protein Nup93 OS=Chlorocebus sabaeus OX=60711 GN=NUP93 PE=3 SV=1	0	2.701	1	1	1	1	819	93.4	5.77	1.91	1	0	0				High	1
FALSE	High	Master Protein	A0A0D9RG34	A0A0D9RG34_CHLSB	RRM domain-containing protein		RRM domain-containing protein OS=Chlorocebus sabaeus OX=60711 PE=4 SV=1	0	2.698	7	2	2	2	201	23.2	10.08	2.55	2	0	0				High	1
FALSE	High	Master Protein	A0A0D9SEF9	A0A0D9SEF9_CHLSB	60S ribosomal protein L39		60S ribosomal protein L39 OS=Chlorocebus sabaeus OX=60711 PE=3 SV=1	0	2.693	20	1	1	1	51	6.4	12.56	3.52	1	0	0				High	1
FALSE	High	Master Protein	A0A0D9RH78	A0A0D9RH78_CHLSB	Thioredoxin domain-containing protein		Thioredoxin domain-containing protein OS=Chlorocebus sabaeus OX=60711 PE=4 SV=1	0	2.671	7	1	1	1	197	21.5	11.41	0	1	0	0				High	1
FALSE	High	Master Protein	A0A0D9R6F8	A0A0D9R6F8_CHLSB	Butyrophilin subfamily 1 member A1	BTN1A1	Butyrophilin subfamily 1 member A1 OS=Chlorocebus sabaeus OX=60711 GN=BTN1A1 PE=3 SV=1	0	2.668	2	1	1	1	526	59.2	5.27	2.27	1	0	0	100	3794820	3794820	High	1
FALSE	High	Master Protein	A0A0D9R1Z7	A0A0D9R1Z7_CHLSB	RNA helicase (EC 3.6.4.13)	DDX39A	RNA helicase OS=Chlorocebus sabaeus OX=60711 GN=DDX39A PE=4 SV=1	0	2.668	2	1	1	1	427	49.1	5.68	2.03	1	0	0				High	1
FALSE	High	Master Protein	Q2IBA5	CAV1_CHLAE	Caveolin-1	CAV1	Caveolin-1 OS=Chlorocebus aethiops OX=9534 GN=CAV1 PE=1 SV=1	0	2.651	10	2	2	2	178	20.5	6.02	2.72	2	0	0	100	5.33253e+06	5.33253e+06	High	1
FALSE	High	Master Protein	A0A0D9S252	A0A0D9S252_CHLSB	High mobility group box 2	HMGB2	High mobility group box 2 OS=Chlorocebus sabaeus OX=60711 GN=HMGB2 PE=3 SV=1	0	2.633	6	1	1	1	209	24	7.81	1.85	1	0	0				High	1
FALSE	High	Master Protein	A0A0D9RFA7	A0A0D9RFA7_CHLSB	Protein transport protein Sec61 subunit beta	SEC61B	Protein transport protein Sec61 subunit beta OS=Chlorocebus sabaeus OX=60711 GN=SEC61B PE=3 SV=1	0	2.623	10	1	2	1	96	10	11.56	3.68	1	0	0				High	1
FALSE	High	Master Protein	A0A0D9RC15	A0A0D9RC15_CHLSB	Lon protease homolog, mitochondrial (EC 3.4.21.53) (Lon protease-like protein) (LONP) (Mitochondrial ATP-dependent protease Lon) (Serine protease 15)	LONP1	Lon protease homolog, mitochondrial OS=Chlorocebus sabaeus OX=60711 GN=LONP1 PE=3 SV=1	0	2.59	2	2	2	2	961	106.8	6.52	0	2	0	0				High	1
FALSE	High	Master Protein	A0A0D9RXE2	A0A0D9RXE2_CHLSB	Protein-L-isoaspartate O-methyltransferase (EC 2.1.1.77)	PCMT1	Protein-L-isoaspartate O-methyltransferase OS=Chlorocebus sabaeus OX=60711 GN=PCMT1 PE=3 SV=1	0	2.58	4	1	2	1	285	30.3	7.52	1.72	1	0	0				High	1
FALSE	High	Master Protein	A0A0D9QY86	A0A0D9QY86_CHLSB	Short chain dehydrogenase/reductase family 9C member 7	SDR9C7	Short chain dehydrogenase/reductase family 9C member 7 OS=Chlorocebus sabaeus OX=60711 GN=SDR9C7 PE=3 SV=1	0	2.578	4	1	1	1	313	35.2	8.85	1.86	1	0	0				High	1
FALSE	High	Master Protein	A0A0D9S9R6	A0A0D9S9R6_CHLSB	Cytochrome c oxidase subunit 6C (Cytochrome c oxidase polypeptide VIc)		Cytochrome c oxidase subunit 6C OS=Chlorocebus sabaeus OX=60711 PE=3 SV=1	0	2.562	27	2	2	2	75	8.7	9.99	2.03	2	0	0	100	4.67774e+06	4.67774e+06	High	1
FALSE	High	Master Protein	A0A0D9R8W8	A0A0D9R8W8_CHLSB	Exosome component 4	EXOSC4	Exosome component 4 OS=Chlorocebus sabaeus OX=60711 GN=EXOSC4 PE=4 SV=1	0	2.561	5	1	1	1	245	26.4	6.52	0	1	0	0				High	1	Met-loss+Acetyl [N-Term]
FALSE	High	Master Protein	A0A0D9RBM0	A0A0D9RBM0_CHLSB	Ribosomal protein L15	RPL15	Ribosomal protein L15 OS=Chlorocebus sabaeus OX=60711 GN=RPL15 PE=3 SV=1	0	2.552	6	1	2	1	204	24.1	11.62	2.71	1	0	0				High	1
FALSE	High	Master Protein	A0A0D9R8A6	A0A0D9R8A6_CHLSB	40S ribosomal protein S15a		40S ribosomal protein S15a OS=Chlorocebus sabaeus OX=60711 PE=3 SV=1	0	2.536	24	1	2	1	50	5.7	11.05	3.9	1	0	0	100	2.32107e+06	2.32107e+06	High	1	Met-loss [N-Term]
FALSE	High	Master Protein	A0A0D9RNF6	A0A0D9RNF6_CHLSB	Histidine triad nucleotide binding protein 1	HINT1	Histidine triad nucleotide binding protein 1 OS=Chlorocebus sabaeus OX=60711 GN=HINT1 PE=3 SV=1	0	2.517	11	1	1	1	126	13.8	6.95	2.91	1	0	0				High	1
FALSE	High	Master Protein	A0A0D9RF94	A0A0D9RF94_CHLSB	Sodium/potassium-transporting ATPase subunit beta	ATP1B1	Sodium/potassium-transporting ATPase subunit beta OS=Chlorocebus sabaeus OX=60711 GN=ATP1B1 PE=3 SV=1	0	2.516	5	1	2	1	303	35	8.53	1.65	1	0	0				High	1
FALSE	High	Master Protein	A0A0D9S5P2	A0A0D9S5P2_CHLSB	Protein S100 (S100 calcium-binding protein)	S100A7A	Protein S100 OS=Chlorocebus sabaeus OX=60711 GN=S100A7A PE=3 SV=1	0	2.513	9	1	1	1	119	13.6	7.99	1.99	1	0	0	100	1.49283e+06	1.49283e+06	High	1
FALSE	High	Master Protein	A0A0D9QWZ1	A0A0D9QWZ1_CHLSB	Mitotic checkpoint protein BUB3		Mitotic checkpoint protein BUB3 OS=Chlorocebus sabaeus OX=60711 PE=4 SV=1	0	2.506	3	1	1	1	293	33.7	8.27	2.31	1	0	0				High	1
FALSE	High	Master Protein	A0A0D9QXQ1	A0A0D9QXQ1_CHLSB	Programmed cell death 5	PDCD5	Programmed cell death 5 OS=Chlorocebus sabaeus OX=60711 GN=PDCD5 PE=3 SV=1	0	2.485	19	2	2	2	125	14.3	6.04	1.61	2	0	0	100	518345	518345	High	1
FALSE	High	Master Protein	A0A0D9S9G6	A0A0D9S9G6_CHLSB	Heterogeneous nuclear ribonucleoprotein A0	HNRNPA0	Heterogeneous nuclear ribonucleoprotein A0 OS=Chlorocebus sabaeus OX=60711 GN=HNRNPA0 PE=4 SV=1	0	2.47	5	1	1	1	303	30.7	9.29	1.87	1	0	0				High	1
FALSE	High	Master Protein	A0A0D9R8U2	A0A0D9R8U2_CHLSB	Drebrin 1	DBN1	Drebrin 1 OS=Chlorocebus sabaeus OX=60711 GN=DBN1 PE=4 SV=1	0	2.466	1	1	1	1	695	76.2	4.51	2.71	1	0	0				High	1	Met-loss+Acetyl [N-Term]
FALSE	High	Master Protein	A0A0D9S292	A0A0D9S292_CHLSB	Aspartylglucosaminidase	AGA	Aspartylglucosaminidase OS=Chlorocebus sabaeus OX=60711 GN=AGA PE=3 SV=1	0	2.457	3	1	1	1	346	37.1	6.04	0	1	0	0				High	1
FALSE	High	Master Protein	A0A0D9RI58	A0A0D9RI58_CHLSB	40S ribosomal protein S15	RPS15	40S ribosomal protein S15 OS=Chlorocebus sabaeus OX=60711 GN=RPS15 PE=3 SV=1	0	2.456	8	1	2	1	152	17.7	10.39	1.87	1	0	0				High	1
FALSE	High	Master Protein	A0A0D9RKC1	A0A0D9RKC1_CHLSB	2,4-dienoyl-CoA reductase 1	DECR1	2,4-dienoyl-CoA reductase 1 OS=Chlorocebus sabaeus OX=60711 GN=DECR1 PE=4 SV=1	0	2.408	3	1	1	1	335	36	9.19	1.88	1	0	0				High	1
FALSE	High	Master Protein	A0A0D9QUZ6	A0A0D9QUZ6_CHLSB	Methylosome subunit pICln (Chloride channel, nucleotide sensitive 1A) (Chloride conductance regulatory protein ICln)	CLNS1A	Methylosome subunit pICln OS=Chlorocebus sabaeus OX=60711 GN=CLNS1A PE=3 SV=1	0	2.39	5	1	1	1	237	26.2	4.11	0	1	0	0				High	1
FALSE	High	Master Protein	A0A0D9R6X2	A0A0D9R6X2_CHLSB	Cystatin E/M	CST6	Cystatin E/M OS=Chlorocebus sabaeus OX=60711 GN=CST6 PE=4 SV=1	0	2.378	6	1	1	1	157	17.2	8.09	1.78	1	0	0				High	1
FALSE	High	Master Protein	A0A0D9RFF4	A0A0D9RFF4_CHLSB	Coagulation factor V	F5	Coagulation factor V OS=Chlorocebus sabaeus OX=60711 GN=F5 PE=3 SV=1	0	2.35	1	1	1	1	2156	244.1	6.34	0	1	0	0				High	1
FALSE	High	Master Protein	A0A0D9RN38	A0A0D9RN38_CHLSB	Spectrin beta chain	SPTBN1	Spectrin beta chain OS=Chlorocebus sabaeus OX=60711 GN=SPTBN1 PE=3 SV=1	0	2.34	1	2	2	2	2364	274.5	5.53	1.62	2	0	0				High	1
FALSE	High	Master Protein	A0A0D9R6A2	A0A0D9R6A2_CHLSB	ATP-dependent RNA helicase DDX1 (EC 3.6.4.13) (DEAD box protein 1)	DDX1	ATP-dependent RNA helicase DDX1 OS=Chlorocebus sabaeus OX=60711 GN=DDX1 PE=3 SV=1	0	2.319	1	1	1	1	740	82.4	7.23	1.67	1	0	0				High	1
FALSE	High	Master Protein	A0A0D9RIF0	A0A0D9RIF0_CHLSB	Glutaminase (EC 3.5.1.2)	GLS	Glutaminase OS=Chlorocebus sabaeus OX=60711 GN=GLS PE=3 SV=1	0	2.316	2	1	2	1	669	73.4	7.88	1.73	1	0	0				High	1
FALSE	High	Master Protein	A0A0D9RCX5	A0A0D9RCX5_CHLSB	G protein subunit beta 3	GNB3	G protein subunit beta 3 OS=Chlorocebus sabaeus OX=60711 GN=GNB3 PE=3 SV=1	0	2.283	3	1	1	1	340	37.2	5.67	2.24	1	0	0				High	1
FALSE	High	Master Protein	A0A0D9R8S0	A0A0D9R8S0_CHLSB	Hydroxyacyl-CoA dehydrogenase trifunctional multienzyme complex subunit beta	HADHB	Hydroxyacyl-CoA dehydrogenase trifunctional multienzyme complex subunit beta OS=Chlorocebus sabaeus OX=60711 GN=HADHB PE=3 SV=1	0	2.271	2	1	1	1	475	51.4	9.45	2.05	1	0	0				High	1
FALSE	High	Master Protein	A0A0D9QZW0	A0A0D9QZW0_CHLSB	Tripartite motif containing 25	TRIM25	Tripartite motif containing 25 OS=Chlorocebus sabaeus OX=60711 GN=TRIM25 PE=4 SV=1	0	2.255	2	1	1	1	630	70.6	8.16	0	1	0	0				High	1
FALSE	High	Master Protein	A0A0D9S0Y4	A0A0D9S0Y4_CHLSB	Microsomal glutathione S-transferase 2	MGST2	Microsomal glutathione S-transferase 2 OS=Chlorocebus sabaeus OX=60711 GN=MGST2 PE=3 SV=1	0	2.252	10	1	1	1	147	16.6	9.55	1.67	1	0	0				High	1
FALSE	High	Master Protein	A0A0D9S8N2	A0A0D9S8N2_CHLSB	TAR DNA-binding protein 43		TAR DNA-binding protein 43 OS=Chlorocebus sabaeus OX=60711 PE=4 SV=1	0.001	2.221	2	1	1	1	414	44.7	6.19	2.36	1	0	0	100	2.28374e+06	2.28374e+06	High	1
FALSE	High	Master Protein	A0A0D9S208	A0A0D9S208_CHLSB	Cytochrome c oxidase subunit 4	COX4I1	Cytochrome c oxidase subunit 4 OS=Chlorocebus sabaeus OX=60711 GN=COX4I1 PE=3 SV=1	0.001	2.204	7	1	1	1	169	19.6	9.31	1.67	1	0	0				High	1
FALSE	High	Master Protein	A0A0D9RUF7	A0A0D9RUF7_CHLSB	Proteasome activator subunit 1	PSME1	Proteasome activator subunit 1 OS=Chlorocebus sabaeus OX=60711 GN=PSME1 PE=3 SV=1	0.001	2.188	5	1	1	1	238	27.5	5.81	0	1	0	0				High	1
FALSE	High	Master Protein	A0A0D9RJV9	A0A0D9RJV9_CHLSB	Ezrin	EZR	Ezrin OS=Chlorocebus sabaeus OX=60711 GN=EZR PE=4 SV=1	0.001	2.172	3	2	2	1	584	69.2	6.2	0	2	0	0	100	95281.7	95281.7	High	1
FALSE	High	Master Protein	A0A0D9REY3	A0A0D9REY3_CHLSB	Acidic nuclear phosphoprotein 32 family member B	ANP32B	Acidic nuclear phosphoprotein 32 family member B OS=Chlorocebus sabaeus OX=60711 GN=ANP32B PE=3 SV=1	0.001	2.138	4	1	1	1	251	28.8	4.06	0	1	0	0				High	1
FALSE	High	Master Protein	A0A0D9RSW2	A0A0D9RSW2_CHLSB	Transportin 1	TNPO1	Transportin 1 OS=Chlorocebus sabaeus OX=60711 GN=TNPO1 PE=4 SV=1	0.001	2.131	2	2	2	2	898	102.3	4.98	1.81	2	0	0				High	1
FALSE	High	Master Protein	A0A0D9RZN3	A0A0D9RZN3_CHLSB	Acetyl-CoA acyltransferase 2	ACAA2	Acetyl-CoA acyltransferase 2 OS=Chlorocebus sabaeus OX=60711 GN=ACAA2 PE=3 SV=1	0.001	2.13	3	1	1	1	397	41.8	8.25	0	1	0	0				High	1
FALSE	High	Master Protein	A0A0D9SB09	A0A0D9SB09_CHLSB	DIRAS family GTPase 2	DIRAS2	DIRAS family GTPase 2 OS=Chlorocebus sabaeus OX=60711 GN=DIRAS2 PE=4 SV=1	0.001	2.127	6	1	1	1	199	22.5	8.76	2.63	1	0	0	100	13085897	13085897	High	1
FALSE	High	Master Protein	A0A0D9RLZ2	A0A0D9RLZ2_CHLSB	Inter-alpha-trypsin inhibitor heavy chain 2	ITIH2	Inter-alpha-trypsin inhibitor heavy chain 2 OS=Chlorocebus sabaeus OX=60711 GN=ITIH2 PE=3 SV=1	0.001	2.12	2	1	1	1	946	106.1	6.81	0	1	0	0				High	1
FALSE	High	Master Protein	Q95JF4	DNAJ1_CHLAE	DnaJ homolog subfamily A member 1 (DnaJ protein homolog 2) (DJ-2) (Mydj2)	DNAJA1	DnaJ homolog subfamily A member 1 OS=Chlorocebus aethiops OX=9534 GN=DNAJA1 PE=2 SV=1	0.001	2.078	2	1	1	1	397	44.9	7.08	1.89	1	0	0	100	546116	546116	High	1
FALSE	High	Master Protein	A0A0D9RWK1	A0A0D9RWK1_CHLSB	UDP-glucose 6-dehydrogenase (EC 1.1.1.22)	UGDH	UDP-glucose 6-dehydrogenase OS=Chlorocebus sabaeus OX=60711 GN=UGDH PE=3 SV=1	0.001	2.076	4	2	2	2	494	55	7.12	0	2	0	0				High	1
FALSE	High	Master Protein	A0A0D9R3F9	A0A0D9R3F9_CHLSB	Atlastin GTPase 3	ATL3	Atlastin GTPase 3 OS=Chlorocebus sabaeus OX=60711 GN=ATL3 PE=3 SV=1	0.001	2.072	2	1	1	1	541	60.5	5.86	1.73	1	0	0				High	1
FALSE	High	Master Protein	A0A0D9RQN5	A0A0D9RQN5_CHLSB	Solute carrier family 25 member 12	SLC25A12	Solute carrier family 25 member 12 OS=Chlorocebus sabaeus OX=60711 GN=SLC25A12 PE=3 SV=1	0.001	2.069	2	1	1	1	678	74.7	8.27	0	1	0	0				High	1
FALSE	High	Master Protein	A0A0D9R8P8	A0A0D9R8P8_CHLSB	SAP domain-containing protein		SAP domain-containing protein OS=Chlorocebus sabaeus OX=60711 PE=4 SV=1	0.001	2.045	3	1	2	1	361	41.1	8.69	1.81	1	0	0				High	1
FALSE	High	Master Protein	A0A0D9S5N9	A0A0D9S5N9_CHLSB	Protein S100 (S100 calcium-binding protein)	S100A4	Protein S100 OS=Chlorocebus sabaeus OX=60711 GN=S100A4 PE=3 SV=1	0.001	2.038	11	1	1	1	101	11.7	6.11	0	1	0	0				High	1
FALSE	High	Master Protein	A0A0D9QZN2	A0A0D9QZN2_CHLSB	Nucleoside diphosphate kinase (EC 2.7.4.6)	NME1	Nucleoside diphosphate kinase OS=Chlorocebus sabaeus OX=60711 GN=NME1 PE=3 SV=1	0.001	2.017	8	1	1	1	152	17.2	6.19	2.42	1	0	0				High	1
FALSE	High	Master Protein	A0A0D9RKP4	A0A0D9RKP4_CHLSB	Basigin	BSG	Basigin OS=Chlorocebus sabaeus OX=60711 GN=BSG PE=4 SV=1	0.001	2.015	3	1	1	1	385	41.9	5.77	1.78	1	0	0				High	1
FALSE	High	Master Protein	A0A0D9RQ93	A0A0D9RQ93_CHLSB	Galectin	LGALS3	Galectin OS=Chlorocebus sabaeus OX=60711 GN=LGALS3 PE=4 SV=1	0.001	2.006	6	1	1	1	248	26.1	8.57	2.36	1	0	0				High	1
FALSE	High	Master Protein	A0A0D9RKB9	A0A0D9RKB9_CHLSB	Proteolipid protein 2	PLP2	Proteolipid protein 2 OS=Chlorocebus sabaeus OX=60711 GN=PLP2 PE=4 SV=1	0.001	1.91	9	1	1	1	152	16.7	7.24	2.54	1	0	0	100	1.10626e+06	1.10626e+06	High	1
FALSE	High	Master Protein	A0A0D9R2M8	A0A0D9R2M8_CHLSB	Transgelin	TAGLN3	Transgelin OS=Chlorocebus sabaeus OX=60711 GN=TAGLN3 PE=3 SV=1	0.001	1.889	7	1	1	1	199	22.5	7.33	1.74	1	0	0				High	1
FALSE	High	Master Protein	A0A0D9S1Q8	A0A0D9S1Q8_CHLSB	Translocase of outer mitochondrial membrane 40	TOMM40	Translocase of outer mitochondrial membrane 40 OS=Chlorocebus sabaeus OX=60711 GN=TOMM40 PE=3 SV=1	0.001	1.889	3	1	1	1	361	37.8	7.25	1.74	1	0	0				High	1
FALSE	High	Master Protein	A0A0D9RWA2	A0A0D9RWA2_CHLSB	Small nuclear ribonucleoprotein polypeptide A'	SNRPA1	Small nuclear ribonucleoprotein polypeptide A' OS=Chlorocebus sabaeus OX=60711 GN=SNRPA1 PE=3 SV=1	0.001	1.877	5	1	1	1	255	28.4	8.62	1.99	1	0	0				High	1
FALSE	High	Master Protein	A0A0D9S411	A0A0D9S411_CHLSB	Interferon gamma inducible protein 16	IFI16	Interferon gamma inducible protein 16 OS=Chlorocebus sabaeus OX=60711 GN=IFI16 PE=4 SV=1	0.001	1.845	4	1	1	1	728	81.9	9.26	0	1	0	0				High	1
FALSE	High	Master Protein	A0A0D9RUU0	A0A0D9RUU0_CHLSB	DNA replication licensing factor MCM6 (EC 3.6.4.12)	MCM6	DNA replication licensing factor MCM6 OS=Chlorocebus sabaeus OX=60711 GN=MCM6 PE=3 SV=1	0.001	1.841	1	1	1	1	821	92.8	5.41	2.04	1	0	0				High	1
FALSE	High	Master Protein	A0A0D9RG87	A0A0D9RG87_CHLSB	10 kDa heat shock protein, mitochondrial (10 kDa chaperonin) (Chaperonin 10)		10 kDa heat shock protein, mitochondrial OS=Chlorocebus sabaeus OX=60711 PE=3 SV=1	0.001	1.827	10	1	1	1	102	10.9	8.92	2.05	1	0	0				High	1
FALSE	High	Master Protein	A0A0D9S618	A0A0D9S618_CHLSB	Splicing factor U2AF subunit (U2 snRNP auxiliary factor large subunit)	U2AF2	Splicing factor U2AF subunit OS=Chlorocebus sabaeus OX=60711 GN=U2AF2 PE=3 SV=1	0.001	1.807	2	1	1	1	471	53.1	9.09	0	1	0	0				High	1
FALSE	High	Master Protein	A0A0D9RVA6	A0A0D9RVA6_CHLSB	Ig-like domain-containing protein		Ig-like domain-containing protein OS=Chlorocebus sabaeus OX=60711 PE=4 SV=1	0.001	1.779	8	1	2	1	117	12.7	5.01	4.3	1	0	0	100	8010684	8010684	High	1
FALSE	High	Master Protein	A0A0D9RXR5	A0A0D9RXR5_CHLSB	Small nuclear ribonucleoprotein U5 subunit 200	SNRNP200	Small nuclear ribonucleoprotein U5 subunit 200 OS=Chlorocebus sabaeus OX=60711 GN=SNRNP200 PE=3 SV=1	0.001	1.778	1	1	1	1	2136	244.3	6.06	1.64	1	0	0				High	1
FALSE	High	Master Protein	A0A0D9QZR7	A0A0D9QZR7_CHLSB	DnaJ homolog subfamily A member 2		DnaJ homolog subfamily A member 2 OS=Chlorocebus sabaeus OX=60711 PE=3 SV=1	0.001	1.762	2	1	1	1	412	45.7	6.48	1.94	1	0	0				High	1
FALSE	High	Master Protein	A0A0D9S542	A0A0D9S542_CHLSB	Kallikrein related peptidase 5	KLK5	Kallikrein related peptidase 5 OS=Chlorocebus sabaeus OX=60711 GN=KLK5 PE=4 SV=1	0.001	1.741	3	1	2	1	293	31.8	7.58	2.23	1	0	0				High	1
FALSE	High	Master Protein	A0A0D9RLR1	A0A0D9RLR1_CHLSB	Core histone macro-H2A	MACROH2A1	Core histone macro-H2A OS=Chlorocebus sabaeus OX=60711 GN=MACROH2A1 PE=4 SV=1	0.001	1.739	5	1	1	1	368	39	9.8	2.09	1	0	0				High	1
FALSE	High	Master Protein	A0A0D9S5R0	A0A0D9S5R0_CHLSB	Protein S100-A10 (Calpactin I light chain) (Calpactin-1 light chain) (S100 calcium-binding protein A10)		Protein S100-A10 OS=Chlorocebus sabaeus OX=60711 PE=4 SV=1	0.001	1.737	5	1	1	1	199	21.7	9.52	0	1	0	0	100	643112	643112	High	1
FALSE	High	Master Protein	A0A0D9R608	A0A0D9R608_CHLSB	Acyl-CoA synthetase long chain family member 3	ACSL3	Acyl-CoA synthetase long chain family member 3 OS=Chlorocebus sabaeus OX=60711 GN=ACSL3 PE=4 SV=1	0.001	1.734	2	1	1	1	720	80.3	8.38	0	1	0	0				High	1
FALSE	High	Master Protein	A0A0D9S6D9	A0A0D9S6D9_CHLSB	Ribosomal_S7 domain-containing protein		Ribosomal_S7 domain-containing protein OS=Chlorocebus sabaeus OX=60711 PE=3 SV=1	0.001	1.73	5	1	1	1	204	22.9	9.72	2.82	1	0	0				High	1
FALSE	High	Master Protein	A0A0D9RN36	A0A0D9RN36_CHLSB	60S ribosomal protein L29		60S ribosomal protein L29 OS=Chlorocebus sabaeus OX=60711 PE=3 SV=1	0.001	1.722	5	1	1	1	157	17.4	11.58	2.15	1	0	0				High	1
FALSE	High	Master Protein	A0A0D9RA63	A0A0D9RA63_CHLSB	PC4 and SFRS1 interacting protein 1	PSIP1	PC4 and SFRS1 interacting protein 1 OS=Chlorocebus sabaeus OX=60711 GN=PSIP1 PE=3 SV=1	0.001	1.69	3	1	1	1	530	60.1	9.13	0	1	0	0				High	1
FALSE	High	Master Protein	A0A0D9RQA0	A0A0D9RQA0_CHLSB	Obg like ATPase 1	OLA1	Obg like ATPase 1 OS=Chlorocebus sabaeus OX=60711 GN=OLA1 PE=4 SV=1	0.001	1.687	4	1	1	1	263	29.6	7.52	0	1	0	0				High	1
FALSE	High	Master Protein	A0A0D9RZ05	A0A0D9RZ05_CHLSB	Desmocollin 2	DSC2	Desmocollin 2 OS=Chlorocebus sabaeus OX=60711 GN=DSC2 PE=4 SV=1	0.001	1.678	1	1	1	1	901	99.7	5.3	2.59	1	0	0				High	1
FALSE	High	Master Protein	A0A0D9S330	A0A0D9S330_CHLSB	BCL2 associated X, apoptosis regulator	BAX	BCL2 associated X, apoptosis regulator OS=Chlorocebus sabaeus OX=60711 GN=BAX PE=3 SV=1	0.001	1.668	7	1	1	1	192	21.2	5.22	2.26	1	0	0				High	1
FALSE	High	Master Protein	A0A0D9RHC8	A0A0D9RHC8_CHLSB	RING-type E3 ubiquitin transferase (EC 2.3.2.27)	RC3H1	RING-type E3 ubiquitin transferase OS=Chlorocebus sabaeus OX=60711 GN=RC3H1 PE=4 SV=1	0.001	1.66	1	1	1	1	1285	143.8	8.09	0	1	0	0				High	1
FALSE	High	Master Protein	A0A0D9RNG7	A0A0D9RNG7_CHLSB	Ig-like domain-containing protein		Ig-like domain-containing protein OS=Chlorocebus sabaeus OX=60711 PE=4 SV=1	0.001	1.643	6	1	4	1	140	14.7	7.2	8.83	1	0	0	100	17265938	17265938	High	1
FALSE	High	Master Protein	A0A0D9S0P4	A0A0D9S0P4_CHLSB	Dipeptidyl peptidase 1 (EC 3.4.14.1) (Cathepsin C) (Cathepsin J) (Dipeptidyl peptidase I) (Dipeptidyl transferase)	CTSC	Dipeptidyl peptidase 1 OS=Chlorocebus sabaeus OX=60711 GN=CTSC PE=3 SV=1	0.001	1.639	3	1	1	1	463	51.9	6.74	2.54	1	0	0				High	1
FALSE	High	Master Protein	A0A0D9R0H6	A0A0D9R0H6_CHLSB	Aconitate hydratase, mitochondrial (Aconitase) (EC 4.2.1.3)	ACO2	Aconitate hydratase, mitochondrial OS=Chlorocebus sabaeus OX=60711 GN=ACO2 PE=3 SV=1	0.001	1.638	2	1	1	1	780	85.3	7.72	0	1	0	0				High	1
FALSE	High	Master Protein	A0A0D9RMQ2	A0A0D9RMQ2_CHLSB	Transglutaminase 2	TGM2	Transglutaminase 2 OS=Chlorocebus sabaeus OX=60711 GN=TGM2 PE=3 SV=1	0.001	1.63	1	1	1	1	687	77.2	5.22	1.95	1	0	0				High	1
FALSE	High	Master Protein	A0A0D9RKY1	A0A0D9RKY1_CHLSB	Catenin alpha 1	CTNNA1	Catenin alpha 1 OS=Chlorocebus sabaeus OX=60711 GN=CTNNA1 PE=3 SV=1	0.001	1.63	1	1	1	1	906	100.1	6.38	1.63	1	0	0				High	1
FALSE	High	Master Protein	A0A0D9RKU0	A0A0D9RKU0_CHLSB	DNA replication licensing factor MCM3 (EC 3.6.4.12)	MCM3	DNA replication licensing factor MCM3 OS=Chlorocebus sabaeus OX=60711 GN=MCM3 PE=3 SV=1	0.001	1.629	1	1	1	1	808	91	5.82	0	1	0	0				High	1
FALSE	High	Master Protein	A0A0D9RXA9	A0A0D9RXA9_CHLSB	OCIA domain containing 2	OCIAD2	OCIA domain containing 2 OS=Chlorocebus sabaeus OX=60711 GN=OCIAD2 PE=4 SV=1	0.001	1.595	8	1	1	1	154	17	9.01	1.63	1	0	0				High	1
FALSE	High	Master Protein	A0A0D9RE85	A0A0D9RE85_CHLSB	Signal recognition particle receptor subunit beta	SRPRB	Signal recognition particle receptor subunit beta OS=Chlorocebus sabaeus OX=60711 GN=SRPRB PE=3 SV=1	0.001	1.585	3	1	1	1	271	29.6	9.17	1.61	1	0	0				High	1
FALSE	High	Master Protein	A0A0D9RIJ3	A0A0D9RIJ3_CHLSB	Torsin 1A interacting protein 1	TOR1AIP1	Torsin 1A interacting protein 1 OS=Chlorocebus sabaeus OX=60711 GN=TOR1AIP1 PE=3 SV=1	0.001	1.557	2	1	1	1	600	67.5	6.76	0	1	0	0				High	1
FALSE	High	Master Protein	A0A0D9S566	A0A0D9S566_CHLSB	Electron transfer flavoprotein subunit beta (Beta-ETF)	ETFB	Electron transfer flavoprotein subunit beta OS=Chlorocebus sabaeus OX=60711 GN=ETFB PE=3 SV=1	0.001	1.557	5	1	1	1	255	27.8	8.1	2.02	1	0	0				High	1
FALSE	High	Master Protein	A0A0D9SCH4	A0A0D9SCH4_CHLSB	Calmodulin like 5	CALML5	Calmodulin like 5 OS=Chlorocebus sabaeus OX=60711 GN=CALML5 PE=4 SV=1	0.001	1.546	10	1	1	1	146	16	4.39	1.69	1	0	0	100	844241	844241	High	1	Met-loss+Acetyl [N-Term]
FALSE	High	Master Protein	A0A0D9S3K2	A0A0D9S3K2_CHLSB	Karyopherin subunit beta 1	KPNB1	Karyopherin subunit beta 1 OS=Chlorocebus sabaeus OX=60711 GN=KPNB1 PE=3 SV=1	0.001	1.534	2	2	2	2	876	97.1	4.78	0	2	0	0				High	1
FALSE	High	Master Protein	A0A0D9QZG1	A0A0D9QZG1_CHLSB	Chromobox 5	CBX5	Chromobox 5 OS=Chlorocebus sabaeus OX=60711 GN=CBX5 PE=4 SV=1	0.001	1.526	6	1	1	1	191	22.2	5.86	0	1	0	0				High	1
FALSE	High	Master Protein	A0A0D9S034	A0A0D9S034_CHLSB	Serpin family B member 10	SERPINB10	Serpin family B member 10 OS=Chlorocebus sabaeus OX=60711 GN=SERPINB10 PE=3 SV=1	0.001	1.522	3	1	1	1	397	45.4	6.4	0	1	0	0				High	1
FALSE	High	Master Protein	A0A3G2VQ77	A0A3G2VQ77_CHLAE	Hemoglobin subunit alpha	HBA	Hemoglobin subunit alpha OS=Chlorocebus aethiops OX=9534 GN=HBA PE=2 SV=1	0.001	1.509	6	1	1	1	142	15.2	8.68	2.74	1	0	0				High	1
FALSE	High	Master Protein	A0A0D9RES0	A0A0D9RES0_CHLSB	ADP ribosylation factor like GTPase 8B	ARL8B	ADP ribosylation factor like GTPase 8B OS=Chlorocebus sabaeus OX=60711 GN=ARL8B PE=3 SV=1	0.001	1.502	4	1	1	1	239	27.3	9.55	0	1	0	0				High	1
FALSE	High	Master Protein	A0A0D9RQB6	A0A0D9RQB6_CHLSB	WD repeat-containing protein 48 (USP1-associated factor 1)	WDR48	WD repeat-containing protein 48 OS=Chlorocebus sabaeus OX=60711 GN=WDR48 PE=3 SV=1	0.001	1.493	1	1	1	1	677	76.2	7.03	0	1	0	0				High	1
FALSE	High	Master Protein	A0A0D9R4V7	A0A0D9R4V7_CHLSB	Cystatin A	CSTA	Cystatin A OS=Chlorocebus sabaeus OX=60711 GN=CSTA PE=3 SV=1	0.001	1.486	8	1	1	1	98	11	5.22	1.69	1	0	0	100	2.67494e+06	2.67494e+06	High	1
FALSE	High	Master Protein	A0A0D9S6G0	A0A0D9S6G0_CHLSB	ATP synthase subunit b	ATP5PB	ATP synthase subunit b OS=Chlorocebus sabaeus OX=60711 GN=ATP5PB PE=3 SV=1	0.001	1.462	3	1	1	1	256	28.8	9.36	0	1	0	0	100	166161	166161	High	1
FALSE	High	Master Protein	A0A0D9RAN4	A0A0D9RAN4_CHLSB	Transmembrane protein 43	TMEM43	Transmembrane protein 43 OS=Chlorocebus sabaeus OX=60711 GN=TMEM43 PE=3 SV=1	0.001	1.456	3	1	1	1	400	44.8	7.74	0	1	0	0				High	1
FALSE	High	Master Protein	A0A0D9RNN8	A0A0D9RNN8_CHLSB	Reticulon		Reticulon OS=Chlorocebus sabaeus OX=60711 PE=4 SV=1	0.001	1.448	6	1	1	1	225	23.5	4.18	2.04	1	0	0	100	874955	874955	High	1
FALSE	High	Master Protein	A0A0D9R3Z0	A0A0D9R3Z0_CHLSB	Sarcosine oxidasee (formaldehyde-forming) (EC 1.5.3.1)	PIPOX	Sarcosine oxidasee (formaldehyde-forming) OS=Chlorocebus sabaeus OX=60711 GN=PIPOX PE=3 SV=1	0.001	1.443	4	1	1	1	390	44.2	8.72	1.72	1	0	0				High	1
FALSE	High	Master Protein	A0A0D9RL54	A0A0D9RL54_CHLSB	Coiled-coil-helix-coiled-coil-helix domain containing 3		Coiled-coil-helix-coiled-coil-helix domain containing 3 OS=Chlorocebus sabaeus OX=60711 PE=4 SV=1	0.001	1.437	7	1	1	1	227	26.1	8.05	0	1	0	0				High	1
FALSE	High	Master Protein	A0A0D9QVJ2	A0A0D9QVJ2_CHLSB	Oxysterol-binding protein	OSBPL8	Oxysterol-binding protein OS=Chlorocebus sabaeus OX=60711 GN=OSBPL8 PE=3 SV=1	0.001	1.427	1	1	1	1	925	105.3	6.96	0	1	0	0				High	1
FALSE	High	Master Protein	A0A0D9S293	A0A0D9S293_CHLSB	2',3'-cyclic-nucleotide 3'-phosphodiesterase (CNP) (CNPase) (EC 3.1.4.37)	CNP	2',3'-cyclic-nucleotide 3'-phosphodiesterase OS=Chlorocebus sabaeus OX=60711 GN=CNP PE=3 SV=1	0.001	1.426	2	1	1	1	421	47.5	9.07	1.87	1	0	0				High	1
FALSE	High	Master Protein	A0A0D9QW63	A0A0D9QW63_CHLSB	Calpain small subunit 1 (Calcium-activated neutral proteinase small subunit) (Calcium-dependent protease small subunit) (Calcium-dependent protease small subunit 1) (Calpain regulatory subunit)	CAPNS1	Calpain small subunit 1 OS=Chlorocebus sabaeus OX=60711 GN=CAPNS1 PE=4 SV=1	0.001	1.384	3	1	1	1	266	28.2	5.2	0	1	0	0				High	1
FALSE	High	Master Protein	A0A0D9S4E1	A0A0D9S4E1_CHLSB	Phosphatidylethanolamine-binding protein 1		Phosphatidylethanolamine-binding protein 1 OS=Chlorocebus sabaeus OX=60711 PE=3 SV=1	0.001	1.382	7	1	1	1	187	20.9	7.53	0	1	0	0	100	991821	991821	High	1
FALSE	High	Master Protein	A0A0D9RQJ2	A0A0D9RQJ2_CHLSB	Isocitrate dehydrogenase [NAD] subunit, mitochondrial	IDH3A	Isocitrate dehydrogenase [NAD] subunit, mitochondrial OS=Chlorocebus sabaeus OX=60711 GN=IDH3A PE=3 SV=1	0.002	1.379	2	1	2	1	366	39.6	7.11	0	1	0	0				High	1
FALSE	High	Master Protein	A0A0D9R7K5	A0A0D9R7K5_CHLSB	Sequestosome 1	SQSTM1	Sequestosome 1 OS=Chlorocebus sabaeus OX=60711 GN=SQSTM1 PE=4 SV=1	0.002	1.378	3	1	1	1	440	47.7	5.08	0	1	0	0				High	1
FALSE	High	Master Protein	A0A0D9S3N9	A0A0D9S3N9_CHLSB	RNA helicase (EC 3.6.4.13)	DDX6	RNA helicase OS=Chlorocebus sabaeus OX=60711 GN=DDX6 PE=3 SV=1	0.002	1.357	2	1	1	1	483	54.4	8.66	1.96	1	0	0				High	1
FALSE	High	Master Protein	A0A0D9RZK0	A0A0D9RZK0_CHLSB	Cap binding complex dependent translation initiation factor	CTIF	Cap binding complex dependent translation initiation factor OS=Chlorocebus sabaeus OX=60711 GN=CTIF PE=4 SV=1	0.002	1.324	3	1	1	1	614	69.1	6.32	0	1	0	0	100	961745	961745	High	1
FALSE	High	Master Protein	A0A0D9S958	A0A0D9S958_CHLSB	60S ribosomal protein L37a		60S ribosomal protein L37a OS=Chlorocebus sabaeus OX=60711 PE=3 SV=1	0.002	1.311	10	1	1	1	92	10.3	10.33	0	1	0	0				High	1
FALSE	High	Master Protein	A0A0D9S334	A0A0D9S334_CHLSB	Ferritin	FTL	Ferritin OS=Chlorocebus sabaeus OX=60711 GN=FTL PE=3 SV=1	0.002	1.308	9	1	1	1	175	20	5.59	0	1	0	0				High	1
FALSE	High	Master Protein	A0A0D9R8M1	A0A0D9R8M1_CHLSB	Annexin	ANXA7	Annexin OS=Chlorocebus sabaeus OX=60711 GN=ANXA7 PE=3 SV=1	0.002	1.3	2	1	1	1	466	50.2	6.61	0	1	0	0				High	1
FALSE	High	Master Protein	A0A0D9R1N4	A0A0D9R1N4_CHLSB	ADP-ribosylation factor	ARF3	ADP-ribosylation factor OS=Chlorocebus sabaeus OX=60711 GN=ARF3 PE=3 SV=1	0.002	1.281	4	1	1	1	181	20.6	7.43	2	1	0	0	100	1.24948e+06	1.24948e+06	High	1
FALSE	High	Master Protein	A0A0D9RBV4	A0A0D9RBV4_CHLSB	ATP synthase membrane subunit j	ATP5MJ	ATP synthase membrane subunit j OS=Chlorocebus sabaeus OX=60711 GN=ATP5MJ PE=4 SV=1	0.002	1.271	16	1	1	1	58	6.7	10.08	0	1	0	0	100	329199	329199	High	1
FALSE	High	Master Protein	A0A0D9QVY5	A0A0D9QVY5_CHLSB	Proteasome 26S subunit, non-ATPase 7	PSMD7	Proteasome 26S subunit, non-ATPase 7 OS=Chlorocebus sabaeus OX=60711 GN=PSMD7 PE=3 SV=1	0.002	1.226	3	1	1	1	324	37	6.77	0	1	0	0				High	1
FALSE	High	Master Protein	A0A0D9RI08	A0A0D9RI08_CHLSB	Eukaryotic translation initiation factor 2 alpha kinase 2	EIF2AK2	Eukaryotic translation initiation factor 2 alpha kinase 2 OS=Chlorocebus sabaeus OX=60711 GN=EIF2AK2 PE=4 SV=1	0.002	1.212	2	1	1	1	556	62.5	8.16	0	1	0	0				High	1
FALSE	High	Master Protein	A0A0D9SBC7	A0A0D9SBC7_CHLSB	Transmembrane protein 177	TMEM177	Transmembrane protein 177 OS=Chlorocebus sabaeus OX=60711 GN=TMEM177 PE=3 SV=1	0.002	1.2	3	1	1	1	311	33.8	9.66	0	1	0	0				High	1
FALSE	High	Master Protein	A0A0D9SCR9	A0A0D9SCR9_CHLSB	60S ribosomal protein L31		60S ribosomal protein L31 OS=Chlorocebus sabaeus OX=60711 PE=3 SV=1	0.002	1.199	8	1	1	1	115	13.3	10.78	1.94	1	0	0				High	1
FALSE	High	Master Protein	A0A0D9S7W2	A0A0D9S7W2_CHLSB	Tyrosine--tRNA ligase (EC 6.1.1.1) (Tyrosyl-tRNA synthetase)	YARS1	Tyrosine--tRNA ligase OS=Chlorocebus sabaeus OX=60711 GN=YARS1 PE=3 SV=1	0.002	1.196	2	1	1	1	528	59.1	7.21	1.88	1	0	0				High	1
FALSE	High	Master Protein	A0A0D9R9V3	A0A0D9R9V3_CHLSB	WD repeat-containing protein 91	WDR91	WD repeat-containing protein 91 OS=Chlorocebus sabaeus OX=60711 GN=WDR91 PE=3 SV=1	0.003	1.188	1	1	1	1	747	83.3	6.51	1.74	1	0	0				High	1
FALSE	High	Master Protein	A0A0D9R6Z5	A0A0D9R6Z5_CHLSB	Splicing factor 3b subunit 2	SF3B2	Splicing factor 3b subunit 2 OS=Chlorocebus sabaeus OX=60711 GN=SF3B2 PE=4 SV=1	0.003	1.177	1	1	1	1	895	100.2	5.67	0	1	0	0				High	1
FALSE	High	Master Protein	A0A0D9RS97	A0A0D9RS97_CHLSB	Proteasome subunit alpha type	PSMA2	Proteasome subunit alpha type OS=Chlorocebus sabaeus OX=60711 GN=PSMA2 PE=3 SV=1	0.003	1.172	9	1	1	1	234	25.9	7.43	0	1	0	0				High	1
FALSE	High	Master Protein	A0A0D9RAK0	A0A0D9RAK0_CHLSB	Metastasis associated 1	MTA1	Metastasis associated 1 OS=Chlorocebus sabaeus OX=60711 GN=MTA1 PE=4 SV=1	0.003	1.167	1	1	1	1	714	80.6	9.42	0	1	0	0				High	1
FALSE	High	Master Protein	A0A0D9RRF2	A0A0D9RRF2_CHLSB	Thioredoxin related transmembrane protein 1	TMX1	Thioredoxin related transmembrane protein 1 OS=Chlorocebus sabaeus OX=60711 GN=TMX1 PE=4 SV=1	0.003	1.165	4	1	1	1	280	31.8	5.06	0	1	0	0				High	1
FALSE	High	Master Protein	A0A0D9RY48	A0A0D9RY48_CHLSB	AFG3 like matrix AAA peptidase subunit 2	AFG3L2	AFG3 like matrix AAA peptidase subunit 2 OS=Chlorocebus sabaeus OX=60711 GN=AFG3L2 PE=3 SV=1	0.003	1.156	2	1	1	1	708	78.5	6.92	1.72	1	0	0				High	1
FALSE	High	Master Protein	A0A0D9RU97	A0A0D9RU97_CHLSB	Proteasome subunit beta	PSMB5	Proteasome subunit beta OS=Chlorocebus sabaeus OX=60711 GN=PSMB5 PE=3 SV=1	0.003	1.148	4	1	1	1	263	28.4	6.92	0	1	0	0				High	1
FALSE	High	Master Protein	A0A0D9R7W8	A0A0D9R7W8_CHLSB	Proteasome assembly chaperone 1	PSMG1	Proteasome assembly chaperone 1 OS=Chlorocebus sabaeus OX=60711 GN=PSMG1 PE=3 SV=1	0.004	1.135	4	1	1	1	288	32.8	7.15	1.6	1	0	0				High	1	Met-loss+Acetyl [N-Term]
FALSE	High	Master Protein	A0A0D9R8T8	A0A0D9R8T8_CHLSB	Protein mago nashi homolog		Protein mago nashi homolog OS=Chlorocebus sabaeus OX=60711 PE=3 SV=1	0.004	1.123	4	1	2	1	148	17.3	6.39	0	1	0	0	100	141014	141014	High	1
FALSE	High	Master Protein	A0A0D9RD85	A0A0D9RD85_CHLSB	Tryptophan--tRNA ligase, cytoplasmic (EC 6.1.1.2) (Tryptophanyl-tRNA synthetase)	WARS1	Tryptophan--tRNA ligase, cytoplasmic OS=Chlorocebus sabaeus OX=60711 GN=WARS1 PE=3 SV=1	0.004	1.12	1	1	1	1	475	53.5	6.15	0	1	0	0				High	1
FALSE	High	Master Protein	A0A0D9R866	A0A0D9R866_CHLSB	Transferrin receptor protein 1	TFRC	Transferrin receptor protein 1 OS=Chlorocebus sabaeus OX=60711 GN=TFRC PE=3 SV=1	0.004	1.12	2	1	1	1	774	86.3	6.24	0	1	0	0				High	1
FALSE	High	Master Protein	A0A0D9RQN8	A0A0D9RQN8_CHLSB	DNA replication licensing factor MCM4 (EC 3.6.4.12)	MCM4	DNA replication licensing factor MCM4 OS=Chlorocebus sabaeus OX=60711 GN=MCM4 PE=3 SV=1	0.005	1.11	1	1	1	1	863	96.6	6.74	0	1	0	0				High	1
FALSE	High	Master Protein	A0A0D9RIL8	A0A0D9RIL8_CHLSB	ADP-ribosylation factor	ARF4	ADP-ribosylation factor OS=Chlorocebus sabaeus OX=60711 GN=ARF4 PE=3 SV=1	0.005	1.096	4	1	1	1	180	20.5	7.14	2.21	1	0	0				High	1
FALSE	High	Master Protein	A0A0D9RBS9	A0A0D9RBS9_CHLSB	RAB5A, member RAS oncogene family	RAB5A	RAB5A, member RAS oncogene family OS=Chlorocebus sabaeus OX=60711 GN=RAB5A PE=4 SV=1	0.008	1.068	7	1	1	1	215	23.6	8.15	0	1	0	0				High	1
FALSE	High	Master Protein	A0A0D9RSH5	A0A0D9RSH5_CHLSB	ALMS1 centrosome and basal body associated protein	ALMS1	ALMS1 centrosome and basal body associated protein OS=Chlorocebus sabaeus OX=60711 GN=ALMS1 PE=4 SV=1	0.008	1.063	1	1	1	1	4031	445.7	6.34	2.52	1	0	0				High	1
FALSE	High	Master Protein	A0A0D9QWB5	A0A0D9QWB5_CHLSB	Secreted phosphoprotein 1	SPP1	Secreted phosphoprotein 1 OS=Chlorocebus sabaeus OX=60711 GN=SPP1 PE=3 SV=1	0.008	1.062	4	1	1	1	314	35.3	4.69	2.84	1	0	0				High	1
FALSE	High	Master Protein	A0A0D9R9Q4	A0A0D9R9Q4_CHLSB	X-ray repair cross-complementing protein 5 (EC 3.6.4.-)	XRCC5	X-ray repair cross-complementing protein 5 OS=Chlorocebus sabaeus OX=60711 GN=XRCC5 PE=3 SV=1	0.008	1.059	2	1	1	1	732	82.7	5.81	0	1	0	0				High	1
FALSE	High	Master Protein	A0A0D9RKV5	A0A0D9RKV5_CHLSB	Enhancer of rudimentary homolog	ERH	Enhancer of rudimentary homolog OS=Chlorocebus sabaeus OX=60711 GN=ERH PE=3 SV=1	0.008	1.053	11	1	1	1	104	12.3	5.92	1.69	1	0	0				High	1
FALSE	High	Master Protein	A0A0D9RUP3	A0A0D9RUP3_CHLSB	Fatty acid binding protein 7	FABP7	Fatty acid binding protein 7 OS=Chlorocebus sabaeus OX=60711 GN=FABP7 PE=3 SV=1	0.009	1.035	5	1	1	1	132	14.9	5.58	0	1	0	0	100	185441	185441	High	1
FALSE	High	Master Protein	A0A0D9RA54	A0A0D9RA54_CHLSB	Chromosome 3 open reading frame 20	C3orf20	Chromosome 3 open reading frame 20 OS=Chlorocebus sabaeus OX=60711 GN=C3orf20 PE=4 SV=1	0.009	1.029	2	1	1	1	903	100.7	9.19	0	1	0	0	100	2.83146e+06	2.83146e+06	High	1
FALSE	High	Master Protein	A0A0D9RWQ8	A0A0D9RWQ8_CHLSB	Coiled-coil domain containing 138	CCDC138	Coiled-coil domain containing 138 OS=Chlorocebus sabaeus OX=60711 GN=CCDC138 PE=4 SV=1	0.009	1.017	1	1	1	1	667	76.6	8.4	0	1	0	0				High	1
FALSE	High	Master Protein	A0A0D9RUF1	A0A0D9RUF1_CHLSB	S-adenosylmethionine synthase (EC 2.5.1.6)	MAT2A	S-adenosylmethionine synthase OS=Chlorocebus sabaeus OX=60711 GN=MAT2A PE=3 SV=1	0.01	1.006	2	1	1	1	395	43.6	6.48	1.67	1	0	0				High	1
FALSE	High	Master Protein	A0A0D9R9L1	A0A0D9R9L1_CHLSB	C4a anaphylatoxin		C4a anaphylatoxin OS=Chlorocebus sabaeus OX=60711 PE=4 SV=1	0.01	1.006	0	1	1	1	1744	192.8	7.25	2.15	1	0	0				High	1
FALSE	High	Master Protein	A0A0D9RIN0	A0A0D9RIN0_CHLSB	Dihydrolipoyllysine-residue succinyltransferase component of 2-oxoglutarate dehydrogenase complex, mitochondrial (EC 2.3.1.61) (E2K)	DLST	Dihydrolipoyllysine-residue succinyltransferase component of 2-oxoglutarate dehydrogenase complex, mitochondrial OS=Chlorocebus sabaeus OX=60711 GN=DLST PE=3 SV=1	0.01	1	2	1	1	1	454	48.9	8.94	2.03	1	0	0	100	3532731	3532731	High	1
FALSE	High	Master Protein	A0A0D9S360	A0A0D9S360_CHLSB	Proteasome 26S subunit, non-ATPase 3	PSMD3	Proteasome 26S subunit, non-ATPase 3 OS=Chlorocebus sabaeus OX=60711 GN=PSMD3 PE=3 SV=1	0.01	0.995	2	1	1	1	534	61	8.44	0	1	0	0				High	1
FALSE	Medium	Master Protein	A0A0D9SD63	A0A0D9SD63_CHLSB	Protein-synthesizing GTPase (EC 3.6.5.3)		Protein-synthesizing GTPase OS=Chlorocebus sabaeus OX=60711 PE=4 SV=1	0.012	0.959	2	1	1	1	471	51.6	8.73	0	1	0	0	100	422044	422044	High	1
FALSE	Medium	Master Protein	A0A0D9RJF6	A0A0D9RJF6_CHLSB	Fibrous sheath interacting protein 2	FSIP2	Fibrous sheath interacting protein 2 OS=Chlorocebus sabaeus OX=60711 GN=FSIP2 PE=4 SV=1	0.012	0.953	0	1	1	1	6906	780.7	6.47	0	1	0	0				High	1
FALSE	Medium	Master Protein	A0A0D9RRZ5	A0A0D9RRZ5_CHLSB	ATP synthase subunit e, mitochondrial	ATP5ME	ATP synthase subunit e, mitochondrial OS=Chlorocebus sabaeus OX=60711 GN=ATP5ME PE=3 SV=1	0.013	0.927	10	1	1	1	69	8	9.07	0	1	0	0				High	1
FALSE	Medium	Master Protein	A0A0D9R552	A0A0D9R552_CHLSB	EPH receptor B6	EPHB6	EPH receptor B6 OS=Chlorocebus sabaeus OX=60711 GN=EPHB6 PE=4 SV=1	0.013	0.927	1	1	1	1	1018	110.4	6.7	0	1	0	0				High	1
FALSE	Medium	Master Protein	A0A0D9RRS7	A0A0D9RRS7_CHLSB	Small monomeric GTPase (EC 3.6.5.2)	RALA	Small monomeric GTPase OS=Chlorocebus sabaeus OX=60711 GN=RALA PE=3 SV=1	0.013	0.922	3	1	1	1	206	23.6	7.11	0	1	0	0	100	72046.4	72046.4	High	1
FALSE	Medium	Master Protein	A0A0D9R5G6	A0A0D9R5G6_CHLSB	Kinesin family member 27	KIF27	Kinesin family member 27 OS=Chlorocebus sabaeus OX=60711 GN=KIF27 PE=3 SV=1	0.013	0.912	0	1	1	1	1401	160.2	6.92	1.65	1	0	0				High	1
FALSE	Medium	Master Protein	A0A0D9S3C9	A0A0D9S3C9_CHLSB	Ribosomal protein L19		Ribosomal protein L19 OS=Chlorocebus sabaeus OX=60711 PE=3 SV=1	0.013	0.91	4	1	1	1	196	23.5	11.47	0	1	0	0				High	1
FALSE	Medium	Master Protein	A0A0D9R2I4	A0A0D9R2I4_CHLSB	Dipeptidyl peptidase like 6	DPP6	Dipeptidyl peptidase like 6 OS=Chlorocebus sabaeus OX=60711 GN=DPP6 PE=4 SV=1	0.013	0.899	3	1	1	1	803	91.4	6.39	0	1	0	0				High	1
FALSE	Medium	Master Protein	A0A0D9RVX2	A0A0D9RVX2_CHLSB	Integrin subunit alpha 1	ITGA1	Integrin subunit alpha 1 OS=Chlorocebus sabaeus OX=60711 GN=ITGA1 PE=3 SV=1	0.014	0.889	1	1	1	1	1179	130.8	6.18	0	1	0	0	100	435795	435795	High	1
FALSE	Medium	Master Protein	A0A0D9QUH6	A0A0D9QUH6_CHLSB	Coiled-coil domain containing 81	CCDC81	Coiled-coil domain containing 81 OS=Chlorocebus sabaeus OX=60711 GN=CCDC81 PE=4 SV=1	0.014	0.874	1	1	2	1	651	75.8	8.92	0	1	0	0	100	3287076	3287076	High	1
FALSE	Medium	Master Protein	A0A0D9SAV5	A0A0D9SAV5_CHLSB	Protein tyrosine phosphatase 4A1		Protein tyrosine phosphatase 4A1 OS=Chlorocebus sabaeus OX=60711 PE=4 SV=1	0.015	0.87	4	1	1	1	173	19.7	8.24	0	1	0	0				High	1
FALSE	Medium	Master Protein	A0A0D9RRA9	A0A0D9RRA9_CHLSB	Chromosome 1 open reading frame 116	C1orf116	Chromosome 1 open reading frame 116 OS=Chlorocebus sabaeus OX=60711 GN=C1orf116 PE=4 SV=1	0.015	0.869	2	1	1	1	611	64.9	8.69	0	1	0	0				High	1
FALSE	Medium	Master Protein	A0A0D9RFS4	A0A0D9RFS4_CHLSB	EH domain containing 3	EHD3	EH domain containing 3 OS=Chlorocebus sabaeus OX=60711 GN=EHD3 PE=4 SV=1	0.015	0.869	2	1	1	1	535	60.9	6.57	0	1	0	0				High	1
FALSE	Medium	Master Protein	A0A0D9RAM9	A0A0D9RAM9_CHLSB	7-dehydrocholesterol reductase	DHCR7	7-dehydrocholesterol reductase OS=Chlorocebus sabaeus OX=60711 GN=DHCR7 PE=3 SV=1	0.016	0.858	2	1	1	1	475	54.4	8.65	0	1	0	0				High	1
FALSE	Medium	Master Protein	A0A0D9QZ01	A0A0D9QZ01_CHLSB	UPF1 RNA helicase and ATPase	UPF1	UPF1 RNA helicase and ATPase OS=Chlorocebus sabaeus OX=60711 GN=UPF1 PE=3 SV=1	0.017	0.85	1	1	1	1	1118	123	6.68	0	1	0	0				High	1
FALSE	Medium	Master Protein	A0A0D9RLG0	A0A0D9RLG0_CHLSB	Nudix hydrolase 5	NUDT5	Nudix hydrolase 5 OS=Chlorocebus sabaeus OX=60711 GN=NUDT5 PE=3 SV=1	0.017	0.85	8	1	1	1	192	20.8	4.84	0	1	0	0				High	1
FALSE	Medium	Master Protein	A0A0D9RI92	A0A0D9RI92_CHLSB	Transmembrane p24 trafficking protein 10	TMED10	Transmembrane p24 trafficking protein 10 OS=Chlorocebus sabaeus OX=60711 GN=TMED10 PE=3 SV=1	0.017	0.848	3	1	1	1	219	25	7.39	0	1	0	0				High	1
FALSE	Medium	Master Protein	A0A0D9R4I5	A0A0D9R4I5_CHLSB	Splicing factor 1	SF1	Splicing factor 1 OS=Chlorocebus sabaeus OX=60711 GN=SF1 PE=3 SV=1	0.017	0.846	4	1	1	1	548	59.7	9.5	0	1	0	0				High	1
FALSE	Medium	Master Protein	A0A0D9R2K0	A0A0D9R2K0_CHLSB	Kinesin family member 11	KIF11	Kinesin family member 11 OS=Chlorocebus sabaeus OX=60711 GN=KIF11 PE=3 SV=1	0.017	0.841	1	1	1	1	1056	119.1	5.76	1.61	1	0	0				High	1
FALSE	Medium	Master Protein	A0A0D9R4H3	A0A0D9R4H3_CHLSB	Sperm associated antigen 5	SPAG5	Sperm associated antigen 5 OS=Chlorocebus sabaeus OX=60711 GN=SPAG5 PE=4 SV=1	0.017	0.839	1	1	1	1	1195	134.6	4.89	0	1	0	0	100	35242168	35242168	High	1
FALSE	Medium	Master Protein	A0A0D9QUJ7	A0A0D9QUJ7_CHLSB	Lysine--tRNA ligase (EC 6.1.1.6) (Lysyl-tRNA synthetase)	KARS1	Lysine--tRNA ligase OS=Chlorocebus sabaeus OX=60711 GN=KARS1 PE=3 SV=1	0.017	0.836	1	1	1	1	625	71.3	6.92	1.93	1	0	0				High	1
FALSE	Medium	Master Protein	A0A0D9QVD7	A0A0D9QVD7_CHLSB	Signal peptidase complex subunit 2		Signal peptidase complex subunit 2 OS=Chlorocebus sabaeus OX=60711 PE=3 SV=1	0.017	0.832	4	1	1	1	232	25.7	8.47	0	1	0	0	100	85700	85700	High	1
FALSE	Medium	Master Protein	A0A0D9R3H4	A0A0D9R3H4_CHLSB	Translocon-associated protein subunit delta (Signal sequence receptor subunit delta)	SSR4	Translocon-associated protein subunit delta OS=Chlorocebus sabaeus OX=60711 GN=SSR4 PE=3 SV=1	0.017	0.828	6	1	1	1	181	20	5.52	0	1	0	0				High	1
FALSE	Medium	Master Protein	A0A0D9S358	A0A0D9S358_CHLSB	Granulocyte colony-stimulating factor	CSF3	Granulocyte colony-stimulating factor OS=Chlorocebus sabaeus OX=60711 GN=CSF3 PE=3 SV=1	0.017	0.822	9	1	1	1	207	22.5	6.51	0	1	0	0				High	1
FALSE	Medium	Master Protein	A0A0D9R538	A0A0D9R538_CHLSB	Poly [ADP-ribose] polymerase (PARP) (EC 2.4.2.-)	PARP14	Poly [ADP-ribose] polymerase OS=Chlorocebus sabaeus OX=60711 GN=PARP14 PE=3 SV=1	0.016	0.821	1	1	1	1	1800	202.7	6.9	0	1	0	0	100	1.48671e+06	1.48671e+06	High	1
FALSE	Medium	Master Protein	A0A0D9RZN9	A0A0D9RZN9_CHLSB	Synaptotagmin like 5	SYTL5	Synaptotagmin like 5 OS=Chlorocebus sabaeus OX=60711 GN=SYTL5 PE=4 SV=1	0.016	0.811	1	1	1	1	754	84	8.78	0	1	0	0				High	1
FALSE	Medium	Master Protein	A0A0D9RM24	A0A0D9RM24_CHLSB	Stromal cell derived factor 2 like 1	SDF2L1	Stromal cell derived factor 2 like 1 OS=Chlorocebus sabaeus OX=60711 GN=SDF2L1 PE=4 SV=1	0.016	0.808	3	1	1	1	221	23.4	7.02	0	1	0	0				High	1
FALSE	Medium	Master Protein	A0A0D9RCN2	A0A0D9RCN2_CHLSB	Zinc finger protein 512	ZNF512	Zinc finger protein 512 OS=Chlorocebus sabaeus OX=60711 GN=ZNF512 PE=4 SV=1	0.016	0.796	1	1	3	1	565	64.5	9.76	0	1	0	0	100	1.67511e+06	1.67511e+06	High	1
FALSE	Medium	Master Protein	A0A0D9RKR9	A0A0D9RKR9_CHLSB	Proteasome subunit beta	PSMB6	Proteasome subunit beta OS=Chlorocebus sabaeus OX=60711 GN=PSMB6 PE=3 SV=1	0.016	0.79	4	1	1	1	239	25.4	4.92	1.64	1	0	0				High	1
FALSE	Medium	Master Protein	A0A0D9RQE8	A0A0D9RQE8_CHLSB	Basement membrane-specific heparan sulfate proteoglycan core protein		Basement membrane-specific heparan sulfate proteoglycan core protein OS=Chlorocebus sabaeus OX=60711 PE=4 SV=1	0.017	0.783	2	1	1	1	329	34.5	8.91	0	1	0	0	100	93579.7	93579.7	High	1
FALSE	Medium	Master Protein	A0A0D9RPV4	A0A0D9RPV4_CHLSB	NADH dehydrogenase [ubiquinone] 1 alpha subcomplex assembly factor 4	NDUFAF4	NADH dehydrogenase [ubiquinone] 1 alpha subcomplex assembly factor 4 OS=Chlorocebus sabaeus OX=60711 GN=NDUFAF4 PE=3 SV=1	0.017	0.778	5	1	1	1	175	20.1	9.14	2.07	1	0	0	100	6.52875e+06	6.52875e+06	High	1
FALSE	Medium	Master Protein	A0A0D9S9C5	A0A0D9S9C5_CHLSB	Protein S100 (S100 calcium-binding protein)		Protein S100 OS=Chlorocebus sabaeus OX=60711 PE=3 SV=1	0.017	0.768	15	1	1	1	105	11.7	6.68	0	1	0	0				High	1
FALSE	Medium	Master Protein	A0A0D9S020	A0A0D9S020_CHLSB	Eukaryotic translation initiation factor 4H		Eukaryotic translation initiation factor 4H OS=Chlorocebus sabaeus OX=60711 PE=4 SV=1	0.017	0.764	6	1	1	1	228	25.2	8.09	0	1	0	0				High	1
FALSE	Medium	Master Protein	A0A0D9RLJ3	A0A0D9RLJ3_CHLSB	Prolyl endopeptidase (EC 3.4.21.-)	PREPL	Prolyl endopeptidase OS=Chlorocebus sabaeus OX=60711 GN=PREPL PE=3 SV=1	0.017	0.764	1	1	1	1	727	83.9	6.38	0	1	0	0				High	1
FALSE	Medium	Master Protein	A0A0D9QYY0	A0A0D9QYY0_CHLSB	Transmembrane protease serine (EC 3.4.21.-)	TMPRSS11E	Transmembrane protease serine OS=Chlorocebus sabaeus OX=60711 GN=TMPRSS11E PE=3 SV=1	0.017	0.763	1	1	1	1	426	48.1	8.92	0	1	0	0	100	7.0914e+06	7.0914e+06	High	1
FALSE	Medium	Master Protein	A0A0D9R264	A0A0D9R264_CHLSB	CW-type domain-containing protein		CW-type domain-containing protein OS=Chlorocebus sabaeus OX=60711 PE=4 SV=1	0.017	0.761	1	1	1	1	982	112.7	7.78	1.85	1	0	0	100	1.51912e+06	1.51912e+06	High	1
FALSE	Medium	Master Protein	A0A0D9RA19	A0A0D9RA19_CHLSB	Aldo_ket_red domain-containing protein		Aldo_ket_red domain-containing protein OS=Chlorocebus sabaeus OX=60711 PE=3 SV=1	0.018	0.754	3	1	1	1	323	36.9	7.05	0	1	0	0				High	1	Met-loss+Acetyl [N-Term]
FALSE	Medium	Master Protein	A0A0D9RC69	A0A0D9RC69_CHLSB	Protein-tyrosine-phosphatase (EC 3.1.3.48)	PTPRS	Protein-tyrosine-phosphatase OS=Chlorocebus sabaeus OX=60711 GN=PTPRS PE=3 SV=1	0.018	0.747	1	1	1	1	1941	215.8	6.62	0	1	0	0				High	1
FALSE	Medium	Master Protein	A0A0D9RE05	A0A0D9RE05_CHLSB	Dynein axonemal heavy chain 8	DNAH8	Dynein axonemal heavy chain 8 OS=Chlorocebus sabaeus OX=60711 GN=DNAH8 PE=3 SV=1	0.018	0.746	0	1	1	1	4708	538.8	6.1	0	1	0	0				High	1
FALSE	Medium	Master Protein	A0A0D9R8S5	A0A0D9R8S5_CHLSB	Apolipoprotein D (Apo-D)	APOD	Apolipoprotein D OS=Chlorocebus sabaeus OX=60711 GN=APOD PE=3 SV=1	0.018	0.744	3	1	1	1	189	21.5	5.19	0	1	0	0				High	1
FALSE	Medium	Master Protein	A0A0D9REE8	A0A0D9REE8_CHLSB	Gem nuclear organelle associated protein 5	GEMIN5	Gem nuclear organelle associated protein 5 OS=Chlorocebus sabaeus OX=60711 GN=GEMIN5 PE=4 SV=1	0.019	0.738	1	1	1	1	1512	169	6.57	0	1	0	0				High	1
