# Supplementary material for: ACADM inhibits AMPK activation to modulate PEDV-induced lipophagy and β-oxidation for impairing viral replication
Source: J Biol Chem. 2024 Jul 11;300(8):107549. doi: 10.1016/j.jbc.2024.107549 (PMC11342783; doi:10.1016/j.jbc.2024.107549)
Supplement: Table S2 [file mmc3.xlsx]

## Sheet: protein
Table S2 The IP-MS data of Marc-145 cells were transfected with pcDNA3.1-NSP4-Flag.
Checked	Protein FDR Confidence: Combined	Master	Accession	Entry Name	Protein names	Gene Names	Description	Exp. q-value: Combined	Sum PEP Score	Coverage [%]	# Peptides	# PSMs	# Unique Peptides	# AAs	MW [kDa]	calc. pI	Score Sequest HT: Sequest HT	# Peptides (by Search Engine): Sequest HT	Biological Process	Cellular Component	Molecular Function	Pfam IDs	Entrez Gene ID	Ensembl Gene ID	Gene Symbol	Gene ID	# Protein Pathway Groups	# Razor Peptides	Abundances (Scaled): F2: Sample	Abundance: F2: Sample	Abundances (Normalized): F2: Sample	Found in Sample: F2: Sample	# Protein Groups	Modifications
FALSE	High	Master Protein	A0A0D9R6E6	A0A0D9R6E6_CHLSB	Myosin heavy chain 9	MYH9	Myosin heavy chain 9 OS=Chlorocebus sabaeus OX=60711 GN=MYH9 PE=3 SV=1	0	448.449	38	70	112	50	1960	226.5	5.6	269.43	70	cell adhesion;cell cycle OR cell proliferation;cell organization and biogenesis;protein metabolism;stress response;transport;developmental processes;other biological processes	plasma membrane;other membranes;cytosol;cytoskeleton;nucleus;other cell component	signal transduction activity or receptor binding;cytoskeletal activity;other molecular function	Pf00063, Pf01576, Pf02736	103223246	ENSCSAG00000007963	MYH9	A0A0D9R6E6; csab:103223246	0	13	100	3.46927e+08	3.46927e+08	High	1
FALSE	High	Master Protein	A0A0D9R370	A0A0D9R370_CHLSB	Filamin A	FLNA	Filamin A OS=Chlorocebus sabaeus OX=60711 GN=FLNA PE=3 SV=1	0	330.483	28	48	69	42	2639	279.7	6.05	181.51	48	cell cycle OR cell proliferation;cell organization and biogenesis;protein metabolism;other metabolic processes;stress response;transport;developmental processes;signal transduction;other biological processes	plasma membrane;other membranes;cytosol;cytoskeleton;ER/Golgi;nucleus;other cell component	signal transduction activity or receptor binding;cytoskeletal activity;other molecular function	Pf00307, Pf00630	103232822	ENSCSAG00000006772	FLNA	A0A0D9R370	0	1	100	1.26564e+08	1.26564e+08	High	1
FALSE	High	Master Protein	A0A0D9R924	A0A0D9R924_CHLSB	Plectin	PLEC	Plectin OS=Chlorocebus sabaeus OX=60711 GN=PLEC PE=4 SV=1	0	319.65	19	71	91	71	4605	523	5.88	183.19	71	cell cycle OR cell proliferation;cell organization and biogenesis;other metabolic processes;stress response;developmental processes;other biological processes	plasma membrane;other membranes;cytosol;cytoskeleton;mitochondrion;other cell component	cytoskeletal activity;other molecular function	Pf00307, Pf00681, Pf17902, Pf18373		ENSCSAG00000008854	PLEC	A0A0D9R924	0	0	100	5.97987e+07	5.97987e+07	High	1
FALSE	High	Master Protein	A0A0D9RC89	A0A0D9RC89_CHLSB	Filamin C	FLNC	Filamin C OS=Chlorocebus sabaeus OX=60711 GN=FLNC PE=3 SV=1	0	304.614	27	56	73	48	2725	290.9	5.97	166.23	56	cell organization and biogenesis	plasma membrane;other membranes;cytosol;other cell component	cytoskeletal activity	Pf00307, Pf00630	103226867	ENSCSAG00000009985	FLNC	A0A0D9RC89; csab:103226867	0	8	100	1.82828e+08	1.82828e+08	High	1
FALSE	High	Master Protein	A0A0D9QXL4	A0A0D9QXL4_CHLSB	Eukaryotic translation initiation factor 3 subunit A (eIF3a) (Eukaryotic translation initiation factor 3 subunit 10) (eIF-3-theta)	EIF3A EIF3S10	Eukaryotic translation initiation factor 3 subunit A OS=Chlorocebus sabaeus OX=60711 GN=EIF3A PE=3 SV=1	0	301.649	43	50	106	50	1225	145.8	6.76	224.56	50	cell organization and biogenesis;protein metabolism;other metabolic processes;other biological processes	cytosol;translational apparatus;nucleus;other cell component	nucleic acid binding activity	Pf01399		ENSCSAG00000004777	EIF3A	A0A0D9QXL4	0	0	100	4.11908e+08	4.11908e+08	High	1	Met-loss [N-Term]
FALSE	High	Master Protein	A0A0D9R013	A0A0D9R013_CHLSB	Keratin, type II cytoskeletal 1 (Cytokeratin-1) (Keratin-1) (Type-II keratin Kb1)	KRT1	Keratin, type II cytoskeletal 1 OS=Chlorocebus sabaeus OX=60711 GN=KRT1 PE=3 SV=1	0	229.427	39	31	149	25	664	67.4	8.34	314.88	31	cell organization and biogenesis;protein metabolism;other metabolic processes;stress response;other biological processes	plasma membrane;cytosol;cytoskeleton	bone, tooth or skin structural activity;other molecular function	Pf00038, Pf16208, Pf16210	103238364	ENSCSAG00000005641	KRT1	A0A0D9R013; csab:103238364	0	5	100	4.84005e+09	4.84005e+09	High	1
FALSE	High	Master Protein	A0A0D9RIF8	A0A0D9RIF8_CHLSB	Filamin B	FLNB	Filamin B OS=Chlorocebus sabaeus OX=60711 GN=FLNB PE=3 SV=1	0	219.797	23	43	58	35	2602	277.7	5.71	131.83	43	cell organization and biogenesis;other biological processes	plasma membrane;other membranes;cytosol;other cell component	cytoskeletal activity;other molecular function	Pf00307, Pf00630	103227804	ENSCSAG00000012217	FLNB	A0A0D9RIF8; csab:103227804	0	0	100	3.04479e+07	3.04479e+07	High	1
FALSE	High	Master Protein	A0A0D9RMF3	A0A0D9RMF3_CHLSB	78 kDa glucose-regulated protein (Binding-immunoglobulin protein) (Heat shock protein 70 family protein 5) (Heat shock protein family A member 5) (Immunoglobulin heavy chain-binding protein)	HSPA5	78 kDa glucose-regulated protein OS=Chlorocebus sabaeus OX=60711 GN=HSPA5 PE=3 SV=1	0	213.077	56	35	71	33	654	72.3	5.16	150.69	35	protein metabolism;other metabolic processes;stress response;transport;developmental processes;signal transduction;other biological processes	plasma membrane;other membranes;cytosol;mitochondrion;ER/Golgi;nucleus;other cell component	translation activity;other molecular function	Pf00012	103239874	ENSCSAG00000013633	HSPA5	A0A0D9RMF3; csab:103239874	0	2	100	3.91692e+08	3.91692e+08	High	1
FALSE	High	Master Protein	A0A0D9RJ20	A0A0D9RJ20_CHLSB	Heat shock protein 90 alpha family class B member 1	HSP90AB1	Heat shock protein 90 alpha family class B member 1 OS=Chlorocebus sabaeus OX=60711 GN=HSP90AB1 PE=3 SV=1	0	203.706	49	34	94	20	724	83.2	5.03	209.25	34	cell organization and biogenesis;DNA metabolism;other metabolic processes;stress response;developmental processes;other biological processes	non-structural extracellular;cytosol;nucleus;other cell component	enzyme regulator activity;cytoskeletal activity;nucleic acid binding activity;other molecular function	Pf00183, Pf02518	103221436	ENSCSAG00000012423	HSP90AB1	A0A0D9RJ20; csab:103221436	0	13	100	1.00976e+09	1.00976e+09	High	1	Met-loss [N-Term]
FALSE	High	Master Protein	A0A0D9S441	A0A0D9S441_CHLSB	Heat shock protein family A (Hsp70) member 8	HSPA8	Heat shock protein family A (Hsp70) member 8 OS=Chlorocebus sabaeus OX=60711 GN=HSPA8 PE=3 SV=1	0	192.969	52	26	72	18	646	70.9	5.52	193.53	26	cell organization and biogenesis;protein metabolism;other metabolic processes;transport;other biological processes	non-structural extracellular;plasma membrane;other membranes;cytosol;nucleus;other cytoplasmic organelle;other cell component	signal transduction activity or receptor binding;other molecular function	Pf00012	103248693	ENSCSAG00000002411	HSPA8	A0A0D9S441; csab:103248693	0	6	100	7.71757e+08	7.71757e+08	High	1
FALSE	High	Master Protein	A0A0D9R2J6	A0A0D9R2J6_CHLSB	AHNAK nucleoprotein	AHNAK	AHNAK nucleoprotein OS=Chlorocebus sabaeus OX=60711 GN=AHNAK PE=4 SV=1	0	189.309	26	44	52	44	4337	462.9	6.38	91.6	44						ENSCSAG00000006556	AHNAK	A0A0D9R2J6	0	0	100	66243048	66243048	High	1
FALSE	High	Master Protein	A0A0D9S4U3	A0A0D9S4U3_CHLSB	Fatty acid synthase (EC 1.1.1.100) (EC 1.3.1.39) (EC 2.3.1.38) (EC 2.3.1.39) (EC 2.3.1.41) (EC 2.3.1.85) (EC 3.1.2.14) (EC 4.2.1.59)	FASN	Fatty acid synthase OS=Chlorocebus sabaeus OX=60711 GN=FASN PE=4 SV=1	0	185.532	18	31	44	31	2510	272.4	6.39	113.5	31	other metabolic processes;stress response;other biological processes	plasma membrane;other membranes;cytosol;ER/Golgi;other cell component	other molecular function	Pf00107, Pf00109, Pf00550, Pf00698, Pf00975, Pf02801, Pf08242, Pf08659, Pf14765, Pf16197	103243754	ENSCSAG00000002155	FASN	A0A0D9S4U3; csab:103243754	0	0	100	5.40441e+07	5.40441e+07	High	1
FALSE	High	Master Protein	A0A0D9RKY9	A0A0D9RKY9_CHLSB	Stress-70 protein, mitochondrial (75 kDa glucose-regulated protein) (Heat shock 70 kDa protein 9)	HSPA9	Stress-70 protein, mitochondrial OS=Chlorocebus sabaeus OX=60711 GN=HSPA9 PE=3 SV=1	0	176.818	41	25	49	25	679	73.6	6.05	117.22	25	cell organization and biogenesis;other metabolic processes;transport;other biological processes	mitochondrion	other molecular function	Pf00012	103244606	ENSCSAG00000013103	HSPA9	A0A0D9RKY9; csab:103244606	0	0	100	4.28009e+08	4.28009e+08	High	1
FALSE	High	Master Protein	A0A0D9RDH4	A0A0D9RDH4_CHLSB	Myosin heavy chain 10	MYH10	Myosin heavy chain 10 OS=Chlorocebus sabaeus OX=60711 GN=MYH10 PE=3 SV=1	0	176.312	20	32	40	25	1976	228.9	5.54	93.34	32	cell cycle OR cell proliferation;cell organization and biogenesis;other biological processes	plasma membrane;other membranes;cytosol;cytoskeleton;other cell component	cytoskeletal activity;nucleic acid binding activity;other molecular function	Pf00063, Pf00612, Pf01576, Pf02736	103242362	ENSCSAG00000010432	MYH10	A0A0D9RDH4	0	0	100	1.19704e+07	1.19704e+07	High	1
FALSE	High	Master Protein	A0A0D9S2F4	A0A0D9S2F4_CHLSB	Keratin 9	KRT9	Keratin 9 OS=Chlorocebus sabaeus OX=60711 GN=KRT9 PE=3 SV=1	0	174.899	29	20	65	20	633	63.4	5.15	187.53	20	cell organization and biogenesis;other biological processes	cytoskeleton	other molecular function	Pf00038	103243448	ENSCSAG00000002997	KRT9	A0A0D9S2F4; csab:103243448	0	0	100	1339709603	1339709603	High	1
FALSE	High	Master Protein	A0A0D9R7E7	A0A0D9R7E7_CHLSB	Tubulin beta chain	TUBB	Tubulin beta chain OS=Chlorocebus sabaeus OX=60711 GN=TUBB PE=3 SV=1	0	171.271	48	17	57	4	444	49.6	4.89	133.73	17	cell cycle OR cell proliferation;cell organization and biogenesis;other biological processes	cytoskeleton;nucleus;other cell component	signal transduction activity or receptor binding;cytoskeletal activity;other molecular function	Pf00091, Pf03953	103221819	ENSCSAG00000008279	TUBB	A0A0D9R7E7; csab:103221819	0	12	100	4.99917e+08	4.99917e+08	High	1
FALSE	High	Master Protein	A0A0D9RG93	A0A0D9RG93_CHLSB	60 kDa heat shock protein, mitochondrial (EC 5.6.1.7) (60 kDa chaperonin) (Chaperonin 60) (Heat shock protein 60)		60 kDa heat shock protein, mitochondrial OS=Chlorocebus sabaeus OX=60711 PE=3 SV=1	0	170.053	41	20	48	20	596	63.5	6.76	128.59	20	cell cycle OR cell proliferation;DNA metabolism;other metabolic processes;stress response;developmental processes;signal transduction;other biological processes	non-structural extracellular;plasma membrane;other membranes;cytosol;cytoskeleton;mitochondrion;other cytoplasmic organelle;other cell component	nucleic acid binding activity;other molecular function	Pf00118					0	0	100	1.75221e+08	1.75221e+08	High	1
FALSE	High	Master Protein	A0A0D9S2X0	A0A0D9S2X0_CHLSB	Keratin 10	KRT10	Keratin 10 OS=Chlorocebus sabaeus OX=60711 GN=KRT10 PE=3 SV=1	0	162.454	40	26	80	21	616	62.6	5.73	197.68	26	cell organization and biogenesis;protein metabolism;other metabolic processes;other biological processes	plasma membrane;cytoskeleton;other cell component	bone, tooth or skin structural activity;other molecular function	Pf00038	103243486	ENSCSAG00000002835	KRT10	A0A0D9S2X0	0	2	100	3.25406e+09	3.25406e+09	High	1
FALSE	High	Master Protein	A0A0D9RDS4	A0A0D9RDS4_CHLSB	Talin 1	TLN1	Talin 1 OS=Chlorocebus sabaeus OX=60711 GN=TLN1 PE=4 SV=1	0	161.222	20	31	41	31	2558	271.3	6.11	90.55	31	cell adhesion;cell organization and biogenesis;signal transduction	cytoskeleton;other cell component	signal transduction activity or receptor binding;cytoskeletal activity;other molecular function	Pf00373, Pf01608, Pf08913, Pf09141, Pf16511	103219208	ENSCSAG00000010542	TLN1	A0A0D9RDS4; csab:103219208	0	0	100	2.95362e+07	2.95362e+07	High	1
FALSE	High	Master Protein	A0A0D9R0N5	A0A0D9R0N5_CHLSB	Clathrin heavy chain	CLTC	Clathrin heavy chain OS=Chlorocebus sabaeus OX=60711 GN=CLTC PE=3 SV=1	0	160.929	25	30	36	26	1495	171.3	5.48	76.88	30	cell cycle OR cell proliferation;cell organization and biogenesis;transport;other biological processes	plasma membrane;other membranes;cytosol;cytoskeleton;ER/Golgi;other cytoplasmic organelle	signal transduction activity or receptor binding;nucleic acid binding activity;other molecular function	Pf00637, Pf01394, Pf09268, Pf13838		ENSCSAG00000005869	CLTC	A0A0D9R0N5	0	1	100	5.08362e+07	5.08362e+07	High	1
FALSE	High	Master Protein	A0A0D9R1V0	A0A0D9R1V0_CHLSB	Eukaryotic translation initiation factor 3 subunit C (eIF3c) (Eukaryotic translation initiation factor 3 subunit 8) (eIF3 p110)	EIF3C EIF3S8	Eukaryotic translation initiation factor 3 subunit C OS=Chlorocebus sabaeus OX=60711 GN=EIF3C PE=3 SV=1	0	160.655	31	26	42	26	913	105.2	5.68	104.21	26	cell organization and biogenesis;protein metabolism;other metabolic processes	translational apparatus;other cell component	nucleic acid binding activity;other molecular function	Pf01399, Pf05470	103230378	ENSCSAG00000006297	EIF3C	A0A0D9R1V0; csab:103230378	0	0	100	2.46756e+08	2.46756e+08	High	1
FALSE	High	Master Protein	A0A0D9R016	A0A0D9R016_CHLSB	Keratin 2	KRT2	Keratin 2 OS=Chlorocebus sabaeus OX=60711 GN=KRT2 PE=3 SV=1	0	157.896	36	29	53	18	641	65.5	8.21	117.37	29	cell cycle OR cell proliferation;cell organization and biogenesis;protein metabolism;other metabolic processes;other biological processes	plasma membrane;cytosol;cytoskeleton	bone, tooth or skin structural activity;cytoskeletal activity	Pf00038, Pf16208		ENSCSAG00000005646	KRT2	A0A0D9R016	0	7	100	7.78011e+08	7.78011e+08	High	1
FALSE	High	Master Protein	A0A0D9R4Y1	A0A0D9R4Y1_CHLSB	Desmoplakin	DSP	Desmoplakin OS=Chlorocebus sabaeus OX=60711 GN=DSP PE=4 SV=1	0	157.067	15	39	48	39	2871	331.4	6.87	107.14	39	cell adhesion;cell organization and biogenesis;protein metabolism;other metabolic processes;developmental processes;other biological processes	plasma membrane;other membranes;cytoskeleton;other cell component	other molecular function	Pf00681, Pf17902, Pf18373	103222210	ENSCSAG00000007404	DSP	A0A0D9R4Y1; csab:103222210	0	0	100	5.53088e+07	5.53088e+07	High	1
FALSE	High	Master Protein	A0A0D9S4Z6	A0A0D9S4Z6_CHLSB	Lamin A/C	LMNA	Lamin A/C OS=Chlorocebus sabaeus OX=60711 GN=LMNA PE=3 SV=1	0	156.037	47	29	42	28	663	74	7.02	108.65	29	cell cycle OR cell proliferation;cell organization and biogenesis;other metabolic processes;stress response;transport;developmental processes;other biological processes	other membranes;cytoskeleton;nucleus;other cell component		Pf00038, Pf00932	103223838	ENSCSAG00000002099	LMNA	A0A0D9S4Z6; csab:103223838	0	0	100	2.15465e+08	2.15465e+08	High	1
FALSE	High	Master Protein	A0A0D9RSX6	A0A0D9RSX6_CHLSB	Microtubule associated protein 1B	MAP1B	Microtubule associated protein 1B OS=Chlorocebus sabaeus OX=60711 GN=MAP1B PE=4 SV=1	0	149.534	14	24	35	24	2468	270.3	4.82	83.29	24	cell organization and biogenesis;transport;developmental processes;other biological processes	plasma membrane;other membranes;cytosol;cytoskeleton;other cell component	cytoskeletal activity	Pf00414		ENSCSAG00000015629	MAP1B	A0A0D9RSX6	0	0	100	23174909	23174909	High	1	Met-loss+Acetyl [N-Term]
FALSE	High	Master Protein	A0A0D9R055	A0A0D9R055_CHLSB	Keratin 5	KRT5	Keratin 5 OS=Chlorocebus sabaeus OX=60711 GN=KRT5 PE=3 SV=1	0	149.472	43	28	57	16	593	62.6	7.74	127.04	28		cytosol;cytoskeleton	other molecular function	Pf00038, Pf16208	103238355	ENSCSAG00000005685	KRT5	A0A0D9R055; csab:103238355	0	6	100	2.92842e+08	2.92842e+08	High	1
FALSE	High	Master Protein	A0A0D9RJU1	A0A0D9RJU1_CHLSB	Vimentin	VIM	Vimentin OS=Chlorocebus sabaeus OX=60711 GN=VIM PE=3 SV=1	0	146.141	54	26	46	23	466	53.7	5.12	99.5	26	cell organization and biogenesis;stress response;developmental processes;signal transduction;other biological processes	plasma membrane;other membranes;cytosol;cytoskeleton;nucleus;other cytoplasmic organelle;other cell component	cytoskeletal activity;nucleic acid binding activity;other molecular function	Pf00038, Pf04732	103237952	ENSCSAG00000012697	VIM	A0A0D9RJU1; csab:103237952	0	0	100	299475210	299475210	High	1
FALSE	High	Master Protein	A0A0D9RD14	A0A0D9RD14_CHLSB	Dynein cytoplasmic 1 heavy chain 1	DYNC1H1	Dynein cytoplasmic 1 heavy chain 1 OS=Chlorocebus sabaeus OX=60711 GN=DYNC1H1 PE=3 SV=1	0	141.719	10	33	37	33	4075	467.2	6.2	70.33	33	cell cycle OR cell proliferation;cell organization and biogenesis;other biological processes	cytoskeleton;other cell component	cytoskeletal activity;other molecular function	Pf08385, Pf08393, Pf12774, Pf12775, Pf12777, Pf12780, Pf12781, Pf17852		ENSCSAG00000010279	DYNC1H1	A0A0D9RD14	0	0	100	11870178	11870178	High	1
FALSE	High	Master Protein	A0A0D9S8Q7	A0A0D9S8Q7_CHLSB	Phosphopyruvate hydratase (EC 4.2.1.11) (2-phospho-D-glycerate hydro-lyase)	ENO1	Phosphopyruvate hydratase OS=Chlorocebus sabaeus OX=60711 GN=ENO1 PE=3 SV=1	0	139.248	49	15	36	14	434	47.2	6.99	83.02	15	RNA metabolism OR transcription;other metabolic processes;other biological processes	plasma membrane;other membranes;cytosol;nucleus;other cell component	nucleic acid binding activity;other molecular function	Pf00113, Pf03952		ENSCSAG00000000760	ENO1	A0A0D9S8Q7	0	1	100	2.54208e+08	2.54208e+08	High	1
FALSE	High	Master Protein	A0A0D9R1G1	A0A0D9R1G1_CHLSB	Tubulin alpha chain	TUBA1A	Tubulin alpha chain OS=Chlorocebus sabaeus OX=60711 GN=TUBA1A PE=3 SV=1	0	138.751	47	16	50	5	451	50.1	5.06	126.69	16	cell organization and biogenesis;other biological processes	cytoskeleton;other cytoplasmic organelle;other cell component	cytoskeletal activity;other molecular function	Pf00091, Pf03953	103238261	ENSCSAG00000006153	TUBA1A	A0A0D9R1G1; csab:103238261	0	8	100	3.33368e+08	3.33368e+08	High	1
FALSE	High	Master Protein	A0A0D9RVN0	A0A0D9RVN0_CHLSB	Tubulin beta chain	TUBB4B	Tubulin beta chain OS=Chlorocebus sabaeus OX=60711 GN=TUBB4B PE=3 SV=1	0	137.659	44	16	51	1	445	49.8	4.89	113.31	16	cell organization and biogenesis;other biological processes	cytoskeleton;other cell component	cytoskeletal activity;nucleic acid binding activity;other molecular function	Pf00091, Pf03953	103239564	ENSCSAG00000016610	TUBB4B	A0A0D9RVN0; csab:103239564	0	3	100	76949377	76949377	High	1
FALSE	High	Master Protein	A0A0D9S2F0	A0A0D9S2F0_CHLSB	Keratin 14	KRT14	Keratin 14 OS=Chlorocebus sabaeus OX=60711 GN=KRT14 PE=3 SV=1	0	137.197	47	23	51	8	462	50.3	5.11	105.64	23	cell organization and biogenesis;other biological processes	cytoskeleton;nucleus;other cell component	other molecular function	Pf00038	103243443	ENSCSAG00000003000	KRT14	A0A0D9S2F0; csab:103243443	0	6	100	2.78098e+08	2.78098e+08	High	1
FALSE	High	Master Protein	A0A0D9RQA4	A0A0D9RQA4_CHLSB	WD repeat and HMG-box DNA binding protein 1	WDHD1	WD repeat and HMG-box DNA binding protein 1 OS=Chlorocebus sabaeus OX=60711 GN=WDHD1 PE=4 SV=1	0	132.414	23	20	39	20	1104	123	5.74	98.54	20		nucleus	nucleic acid binding activity	Pf00400, Pf12341, Pf12894		ENSCSAG00000014757	WDHD1	A0A0D9RQA4	0	0	100	6.5262e+07	6.5262e+07	High	1
FALSE	High	Master Protein	A0A0D9RB46	A0A0D9RB46_CHLSB	Tubulin beta chain	TUBB4A	Tubulin beta chain OS=Chlorocebus sabaeus OX=60711 GN=TUBB4A PE=3 SV=1	0	126.078	45	16	41	2	444	49.6	4.88	94.09	16	cell organization and biogenesis;other biological processes	cytoskeleton;other cell component	cytoskeletal activity;other molecular function	Pf00091, Pf03953	103233777	ENSCSAG00000009578	TUBB4A	A0A0D9RB46; csab:103233777	0	2	100	4.83248e+06	4.83248e+06	High	1
FALSE	High	Master Protein	A0A0D9QVJ0	A0A0D9QVJ0_CHLSB	Actinin alpha 4	ACTN4	Actinin alpha 4 OS=Chlorocebus sabaeus OX=60711 GN=ACTN4 PE=3 SV=1	0	124.942	31	26	35	17	911	104.8	5.44	76.97	26	RNA metabolism OR transcription;transport;signal transduction;other biological processes	cytosol;cytoskeleton;nucleus;other cell component	cytoskeletal activity;nucleic acid binding activity;other molecular function	Pf00307, Pf00435, Pf08726	103234638	ENSCSAG00000004021	ACTN4	A0A0D9QVJ0; csab:103234638	0	5	100	5.48934e+07	5.48934e+07	High	1
FALSE	High	Master Protein	A0A0D9R9G7	A0A0D9R9G7_CHLSB	Vinculin (Metavinculin)	VCL	Vinculin OS=Chlorocebus sabaeus OX=60711 GN=VCL PE=3 SV=1	0	123.994	28	22	32	22	1134	123.8	5.62	69.97	22	cell adhesion;cell organization and biogenesis;developmental processes;other biological processes	plasma membrane;other membranes;cytoskeleton;other cell component	cytoskeletal activity;other molecular function	Pf01044	103215981	ENSCSAG00000009004	VCL	A0A0D9R9G7; csab:103215981	0	0	100	6.79231e+07	6.79231e+07	High	1
FALSE	High	Master Protein	A0A0D9R6X5	A0A0D9R6X5_CHLSB	Tubulin alpha chain	TUBA4A	Tubulin alpha chain OS=Chlorocebus sabaeus OX=60711 GN=TUBA4A PE=3 SV=1	0	122.226	41	14	41	3	448	49.9	5.06	111.96	14	cell organization and biogenesis;other biological processes	cytoskeleton;other cell component	cytoskeletal activity;other molecular function	Pf00091, Pf03953	103217904	ENSCSAG00000008100	TUBA4A	A0A0D9R6X5	0	0	100	1.62426e+07	1.62426e+07	High	1
FALSE	High	Master Protein	A0A0D9S9M0	A0A0D9S9M0_CHLSB	Actin beta		Actin beta OS=Chlorocebus sabaeus OX=60711 PE=3 SV=1	0	121.265	60	17	48	7	375	41.7	5.38	95.35	17				Pf00022					0	8	100	1.29759e+09	1.29759e+09	High	1
FALSE	High	Master Protein	A0A0D9QV84	A0A0D9QV84_CHLSB	Serpin H1 (Collagen-binding protein)	SERPINH1	Serpin H1 OS=Chlorocebus sabaeus OX=60711 GN=SERPINH1 PE=3 SV=1	0	119.424	49	15	26	15	418	46.4	8.69	74.99	15	cell organization and biogenesis;protein metabolism;other metabolic processes;developmental processes	non-structural extracellular;other membranes;ER/Golgi	enzyme regulator activity;other molecular function	Pf00079	103248063	ENSCSAG00000003909	SERPINH1	A0A0D9QV84	0	0	100	1.00143e+08	1.00143e+08	High	1
FALSE	High	Master Protein	A0A0D9RDR4	A0A0D9RDR4_CHLSB	Glyceraldehyde-3-phosphate dehydrogenase (EC 1.2.1.12)		Glyceraldehyde-3-phosphate dehydrogenase OS=Chlorocebus sabaeus OX=60711 PE=3 SV=1	0	118.2	61	12	37	12	335	36	8.46	85.4	12	other metabolic processes		other molecular function	Pf00044, Pf02800					0	0	100	5.54152e+08	5.54152e+08	High	1
FALSE	High	Master Protein	A0A0D9RHW7	A0A0D9RHW7_CHLSB	Polyadenylate-binding protein (PABP)	PABPC1	Polyadenylate-binding protein OS=Chlorocebus sabaeus OX=60711 GN=PABPC1 PE=3 SV=1	0	115.699	35	18	28	15	636	70.6	9.5	73.66	18	other biological processes	cytosol;nucleus;other cell component	nucleic acid binding activity;other molecular function	Pf00076, Pf00658	103237219	ENSCSAG00000012017	PABPC1	A0A0D9RHW7; csab:103237219	0	2	100	1.40455e+08	1.40455e+08	High	1
FALSE	High	Master Protein	A0A0D9RY49	A0A0D9RY49_CHLSB	Tubulin beta chain	TUBB6	Tubulin beta chain OS=Chlorocebus sabaeus OX=60711 GN=TUBB6 PE=3 SV=1	0	115.231	45	15	36	6	446	49.8	4.88	85.99	15	cell organization and biogenesis;other biological processes	cytoskeleton;other cell component	cytoskeletal activity;other molecular function	Pf00091, Pf03953	103222808	ENSCSAG00000017507	TUBB6	A0A0D9RY49; csab:103222808	0	1	100	3.51707e+07	3.51707e+07	High	1
FALSE	High	Master Protein	A0A0D9REP7	A0A0D9REP7_CHLSB	Eukaryotic translation elongation factor 2	EEF2	Eukaryotic translation elongation factor 2 OS=Chlorocebus sabaeus OX=60711 GN=EEF2 PE=3 SV=1	0	114.78	24	21	41	21	858	95.3	6.83	79.44	21	protein metabolism;other metabolic processes;other biological processes	plasma membrane;other membranes;cytosol;other cell component	translation activity;other molecular function	Pf00009, Pf00679, Pf03144, Pf03764, Pf14492	103233719	ENSCSAG00000010865	EEF2	A0A0D9REP7; csab:103233719	0	0	100	1.54716e+08	1.54716e+08	High	1	Met-loss [N-Term]
FALSE	High	Master Protein	A0A0D9RD03	A0A0D9RD03_CHLSB	Transitional endoplasmic reticulum ATPase (EC 3.6.4.6) (15S Mg(2+)-ATPase p97 subunit) (Valosin-containing protein)	VCP	Transitional endoplasmic reticulum ATPase OS=Chlorocebus sabaeus OX=60711 GN=VCP PE=3 SV=1	0	114.103	30	18	30	18	806	89.3	5.26	74.1	18	cell organization and biogenesis;protein metabolism;DNA metabolism;other metabolic processes;stress response;transport;other biological processes	other membranes;cytosol;ER/Golgi;nucleus;other cell component	signal transduction activity or receptor binding;enzyme regulator activity;other molecular function	Pf00004, Pf02359, Pf02933, Pf09336, Pf17862	103219235	ENSCSAG00000010257	VCP	A0A0D9RD03; csab:103219235	0	0	100	7.27931e+07	7.27931e+07	High	1	Met-loss+Acetyl [N-Term]
FALSE	High	Master Protein	A0A0D9SD81	A0A0D9SD81_CHLSB	Heat shock 70 kDa protein 1		Heat shock 70 kDa protein 1 OS=Chlorocebus sabaeus OX=60711 PE=3 SV=1	0	113.984	36	19	35	17	641	70	5.66	70.5	19	other biological processes		other molecular function	Pf00012					0	0	100	3.23408e+07	3.23408e+07	High	1
FALSE	High	Master Protein	A0A0D9RMJ4	A0A0D9RMJ4_CHLSB	E1 ubiquitin-activating enzyme (EC 6.2.1.45) (Ubiquitin-activating enzyme E1)	UBA1	E1 ubiquitin-activating enzyme OS=Chlorocebus sabaeus OX=60711 GN=UBA1 PE=3 SV=1	0	113.52	26	17	24	17	1058	118	5.94	58.65	17	protein metabolism;other metabolic processes;stress response	other membranes;mitochondrion;ER/Golgi;nucleus;other cytoplasmic organelle;other cell component	other molecular function	Pf00899, Pf09358, Pf10585, Pf16190, Pf16191	103231883	ENSCSAG00000013679	UBA1	A0A0D9RMJ4	0	0	100	2.06722e+07	2.06722e+07	High	1
FALSE	High	Master Protein	A0A0D9R6B6	A0A0D9R6B6_CHLSB	Eukaryotic translation initiation factor 3 subunit D (eIF3d) (Eukaryotic translation initiation factor 3 subunit 7) (eIF-3-zeta)	EIF3D EIF3S7	Eukaryotic translation initiation factor 3 subunit D OS=Chlorocebus sabaeus OX=60711 GN=EIF3D PE=3 SV=1	0	112.997	32	14	28	14	544	63.4	6.51	80.91	14	cell organization and biogenesis;protein metabolism;other metabolic processes;other biological processes	translational apparatus;other cell component	nucleic acid binding activity	Pf05091		ENSCSAG00000007898	EIF3D	A0A0D9R6B6	0	0	100	1.40788e+08	1.40788e+08	High	1
FALSE	High	Master Protein	A0A0D9RCZ4	A0A0D9RCZ4_CHLSB	HATPase_c domain-containing protein		HATPase_c domain-containing protein OS=Chlorocebus sabaeus OX=60711 PE=3 SV=1	0	112.472	45	21	61	8	387	44.9	4.86	126.71	21	other biological processes		other molecular function	Pf00183, Pf02518					0	1	100	1.2682e+08	1.2682e+08	High	1
FALSE	High	Master Protein	A0A0D9RMR7	A0A0D9RMR7_CHLSB	Pyruvate kinase (EC 2.7.1.40)		Pyruvate kinase OS=Chlorocebus sabaeus OX=60711 PE=3 SV=1	0	110.87	34	13	25	7	333	36.3	7.83	69.28	13	other metabolic processes		kinase activity;other molecular function	Pf00224					0	0	100	1.18212e+07	1.18212e+07	High	1
FALSE	High	Master Protein	A0A0D9R4H6	A0A0D9R4H6_CHLSB	Tubulin beta chain	TUBB2A	Tubulin beta chain OS=Chlorocebus sabaeus OX=60711 GN=TUBB2A PE=3 SV=1	0	110.63	33	13	48	1	445	49.9	4.89	108.79	13	cell organization and biogenesis;other biological processes	cytoskeleton;other cell component	cytoskeletal activity;other molecular function	Pf00091, Pf03953	103222274	ENSCSAG00000007247	TUBB2A	A0A0D9R4H6; csab:103222274	0	0	100	2.14074e+06	2.14074e+06	High	1
FALSE	High	Master Protein	A0A0D9QWP1	A0A0D9QWP1_CHLSB	Marker of proliferation Ki-67	MKI67	Marker of proliferation Ki-67 OS=Chlorocebus sabaeus OX=60711 GN=MKI67 PE=4 SV=1	0	108.689	11	24	27	24	3251	358.8	9.57	54.45	24	cell cycle OR cell proliferation;other biological processes	nucleus;other cell component	other molecular function	Pf00498, Pf08065, Pf15276	103216699	ENSCSAG00000004442	MKI67	A0A0D9QWP1; csab:103216699	0	0	100	6.09379e+06	6.09379e+06	High	1
FALSE	High	Master Protein	A0A0D9RAM8	A0A0D9RAM8_CHLSB	Protein disulfide-isomerase (EC 5.3.4.1)	PDIA3	Protein disulfide-isomerase OS=Chlorocebus sabaeus OX=60711 GN=PDIA3 PE=3 SV=1	0	106.017	43	18	28	18	505	56.7	6.65	70.91	18	cell organization and biogenesis;signal transduction;other biological processes	non-structural extracellular;other membranes;ER/Golgi;other cell component	other molecular function	Pf00085, Pf13848	103245734	ENSCSAG00000009419	PDIA3	A0A0D9RAM8; csab:103245734	0	0	100	4.3013e+07	4.3013e+07	High	1
FALSE	High	Master Protein	A0A0D9QW25	A0A0D9QW25_CHLSB	T-complex protein 1 subunit beta (CCT-beta)	CCT2	T-complex protein 1 subunit beta OS=Chlorocebus sabaeus OX=60711 GN=CCT2 PE=3 SV=1	0	105.162	42	17	32	17	535	57.5	6.46	69.47	17	cell organization and biogenesis;transport;other biological processes	cytosol;cytoskeleton;other cell component	other molecular function	Pf00118		ENSCSAG00000004209	CCT2	A0A0D9QW25	0	0	100	3.72799e+07	3.72799e+07	High	1	Met-loss+Acetyl [N-Term]
FALSE	High	Master Protein	A0A0D9S6E6	A0A0D9S6E6_CHLSB	Tripartite motif containing 28	TRIM28	Tripartite motif containing 28 OS=Chlorocebus sabaeus OX=60711 GN=TRIM28 PE=4 SV=1	0	105.061	33	19	29	19	834	88.5	5.77	66.45	19	protein metabolism;DNA metabolism;RNA metabolism OR transcription;other metabolic processes;stress response;developmental processes;signal transduction;other biological processes	nucleus;other cell component	nucleic acid binding activity;kinase activity;other molecular function	Pf00628, Pf00643, Pf14634	103235461	ENSCSAG00000001590	TRIM28	A0A0D9S6E6	0	0	100	4.64264e+07	4.64264e+07	High	1	Met-loss+Acetyl [N-Term]
FALSE	High	Master Protein	A0A0D9RHQ0	A0A0D9RHQ0_CHLSB	Moesin	MSN	Moesin OS=Chlorocebus sabaeus OX=60711 GN=MSN PE=4 SV=1	0	103.747	37	22	40	13	577	67.8	6.4	65.31	22	cell adhesion;cell cycle OR cell proliferation;cell organization and biogenesis;other biological processes	plasma membrane;other membranes;cytoskeleton;other cell component	signal transduction activity or receptor binding;cytoskeletal activity;nucleic acid binding activity;other molecular function	Pf00373, Pf00769, Pf09379, Pf09380, Pf20492	103232093	ENSCSAG00000011947	MSN	A0A0D9RHQ0	0	2	100	2.69767e+07	2.69767e+07	High	1
FALSE	High	Master Protein	A0A0D9RTU4	A0A0D9RTU4_CHLSB	Microtubule-associated protein	MAP4	Microtubule-associated protein OS=Chlorocebus sabaeus OX=60711 GN=MAP4 PE=4 SV=1	0	103.61	14	20	26	20	2263	241.7	6.28	54.27	20	cell organization and biogenesis	cytoskeleton;other cell component	cytoskeletal activity	Pf00418	103227572	ENSCSAG00000015959	MAP4	A0A0D9RTU4	0	0	100	2.68316e+07	2.68316e+07	High	1
FALSE	High	Master Protein	A0A0D9RKP7	A0A0D9RKP7_CHLSB	PPR_long domain-containing protein		PPR_long domain-containing protein OS=Chlorocebus sabaeus OX=60711 PE=4 SV=1	0	102.663	17	22	32	22	1398	158.5	5.99	64.2	22				Pf01535, Pf13812, Pf17177					0	0	100	55757992	55757992	High	1
FALSE	High	Master Protein	A0A0D9S294	A0A0D9S294_CHLSB	Heat shock protein 90 beta family member 1	HSP90B1	Heat shock protein 90 beta family member 1 OS=Chlorocebus sabaeus OX=60711 GN=HSP90B1 PE=3 SV=1	0	101.162	31	22	32	21	804	92.5	4.84	54.23	22	cell organization and biogenesis;protein metabolism;other metabolic processes;stress response;transport;other biological processes	other membranes;cytosol;ER/Golgi;other cell component	signal transduction activity or receptor binding;nucleic acid binding activity;other molecular function	Pf00183, Pf02518	103238976	ENSCSAG00000003114	HSP90B1	A0A0D9S294; csab:103238976	0	0	100	1.02035e+08	1.02035e+08	High	1
FALSE	High	Master Protein	A0A0D9R058	A0A0D9R058_CHLSB	IF rod domain-containing protein		IF rod domain-containing protein OS=Chlorocebus sabaeus OX=60711 PE=3 SV=1	0	99.582	33	22	64	7	564	60	8	115.93	22		cytosol;cytoskeleton		Pf00038, Pf16208					0	3	100	2.89621e+08	2.89621e+08	High	1
FALSE	High	Master Protein	A0A0D9QYB1	A0A0D9QYB1_CHLSB	ATP synthase subunit beta (EC 7.1.2.2)	ATP5F1B	ATP synthase subunit beta OS=Chlorocebus sabaeus OX=60711 GN=ATP5F1B PE=3 SV=1	0	98.328	38	13	34	13	529	56.4	5.34	71.38	13	other metabolic processes;transport;developmental processes;other biological processes	plasma membrane;other membranes;mitochondrion;other cell component	signal transduction activity or receptor binding;transporter activity;other molecular function	Pf00006, Pf02874	103238538	ENSCSAG00000005027	ATP5F1B	A0A0D9QYB1; csab:103238538	0	0	100	7.83277e+07	7.83277e+07	High	1
FALSE	High	Master Protein	A0A0D9RCR5	A0A0D9RCR5_CHLSB	Arginine--tRNA ligase, cytoplasmic (EC 6.1.1.19) (Arginyl-tRNA synthetase)	RARS1	Arginine--tRNA ligase, cytoplasmic OS=Chlorocebus sabaeus OX=60711 GN=RARS1 PE=3 SV=1	0	97.235	38	21	24	21	660	75.3	6.57	57.47	21	protein metabolism;RNA metabolism OR transcription;other metabolic processes	cytosol;nucleus;other cell component	other molecular function	Pf00750, Pf03485, Pf05746	103244942	ENSCSAG00000010165	RARS1	A0A0D9RCR5; csab:103244942	0	0	100	2.91334e+07	2.91334e+07	High	1
FALSE	High	Master Protein	A0A0D9SC49	A0A0D9SC49_CHLSB	IF rod domain-containing protein		IF rod domain-containing protein OS=Chlorocebus sabaeus OX=60711 PE=3 SV=1	0	96.724	51	19	29	19	430	48.1	5.2	65.26	19		cytoskeleton	other molecular function	Pf00038					0	0	100	9.6339e+07	9.6339e+07	High	1
FALSE	High	Master Protein	A0A0D9RGD1	A0A0D9RGD1_CHLSB	RNA helicase (EC 3.6.4.13)	EIF4A1	RNA helicase OS=Chlorocebus sabaeus OX=60711 GN=EIF4A1 PE=3 SV=1	0	95.702	41	12	22	8	406	46.1	5.48	49.81	12	protein metabolism;other metabolic processes	other cell component	nucleic acid binding activity;other molecular function	Pf00270, Pf00271	103242314	ENSCSAG00000011468	EIF4A1	A0A0D9RGD1; csab:103242314	0	4	100	6.95986e+07	6.95986e+07	High	1
FALSE	High	Master Protein	Q4R4G2	Q4R4G2_CHLAE	Signal transducer and activator of transcription	STAT1 alpha	Signal transducer and activator of transcription OS=Chlorocebus aethiops OX=9534 GN=STAT1 alpha PE=2 SV=1	0	95.383	26	18	26	18	750	87.3	6.13	57.82	18	cell cycle OR cell proliferation;RNA metabolism OR transcription;stress response;developmental processes;signal transduction;other biological processes	nucleus;other cell component	nucleic acid binding activity;other molecular function	Pf00017, Pf01017, Pf02864, Pf02865, Pf12162			STAT1 alpha	Q4R4G2	0	0	100	8.63807e+07	8.63807e+07	High	1	Met-loss+Acetyl [N-Term]
FALSE	High	Master Protein	A0A0D9RRV1	A0A0D9RRV1_CHLSB	Inosine-5'-monophosphate dehydrogenase (IMP dehydrogenase) (IMPD) (IMPDH) (EC 1.1.1.205)	IMPDH IMPDH2	Inosine-5'-monophosphate dehydrogenase OS=Chlorocebus sabaeus OX=60711 GN=IMPDH PE=3 SV=1	0	95.099	31	14	22	13	514	55.8	6.9	65.89	14	cell cycle OR cell proliferation;other metabolic processes;other biological processes	cytosol;nucleus	other molecular function	Pf00478, Pf00571	103227614	ENSCSAG00000015243	IMPDH	A0A0D9RRV1	0	1	100	1.58775e+08	1.58775e+08	High	1
FALSE	High	Master Protein	A0A0D9S2E8	A0A0D9S2E8_CHLSB	Keratin 16	KRT16	Keratin 16 OS=Chlorocebus sabaeus OX=60711 GN=KRT16 PE=3 SV=1	0	94.164	39	19	34	9	476	51.5	5.08	69.37	19	cell organization and biogenesis;stress response;other biological processes	plasma membrane;cytoskeleton	cytoskeletal activity	Pf00038	103243444	ENSCSAG00000003001	KRT16	A0A0D9S2E8	0	0	100	3.63986e+07	3.63986e+07	High	1
FALSE	High	Master Protein	A0A0D9RKZ5	A0A0D9RKZ5_CHLSB	Actinin alpha 1	ACTN1	Actinin alpha 1 OS=Chlorocebus sabaeus OX=60711 GN=ACTN1 PE=3 SV=1	0	94.069	24	20	33	11	914	105.5	5.41	73.29	20	cell adhesion;cell organization and biogenesis;RNA metabolism OR transcription;other biological processes	cytoskeleton;other cell component	signal transduction activity or receptor binding;cytoskeletal activity;nucleic acid binding activity;other molecular function	Pf00307, Pf00435, Pf08726, Pf13833	103229232	ENSCSAG00000013110	ACTN1	A0A0D9RKZ5; csab:103229232	0	0	100	2.00108e+07	2.00108e+07	High	1
FALSE	High	Master Protein	A0A0D9SBD1	A0A0D9SBD1_CHLSB	Pyruvate kinase (EC 2.7.1.40)		Pyruvate kinase OS=Chlorocebus sabaeus OX=60711 PE=3 SV=1	0	93.883	26	13	28	7	531	57.9	6.93	60.07	13	other metabolic processes		kinase activity;other molecular function	Pf00224, Pf02887					0	6	100	2.35039e+08	2.35039e+08	High	1
FALSE	High	Master Protein	A0A0D9R3W5	A0A0D9R3W5_CHLSB	Protein disulfide-isomerase A4 (EC 5.3.4.1) (Endoplasmic reticulum resident protein 72)	PDIA4	Protein disulfide-isomerase A4 OS=Chlorocebus sabaeus OX=60711 GN=PDIA4 PE=3 SV=1	0	92.944	28	15	26	15	645	72.8	5.03	66.24	15		non-structural extracellular;ER/Golgi;other cell component	other molecular function	Pf00085, Pf13848	103227184	ENSCSAG00000007026	PDIA4	A0A0D9R3W5; csab:103227184	0	0	100	5.23793e+07	5.23793e+07	High	1
FALSE	High	Master Protein	D9MWX4	D9MWX4_CHLAE	Non-muscle myosin IIA		Non-muscle myosin IIA (Fragment) OS=Chlorocebus aethiops OX=9534 PE=2 SV=1	0	91.703	49	14	18	1	317	36.3	5.36	54.34	14		cytoskeleton		Pf01576					0	0	100	4.99554e+06	4.99554e+06	High	1
FALSE	High	Master Protein	A0A0D9R8K4	A0A0D9R8K4_CHLSB	Glutathione transferase (EC 2.5.1.18) (GST class-pi)	GSTP1	Glutathione transferase OS=Chlorocebus sabaeus OX=60711 GN=GSTP1 PE=3 SV=1	0	91.387	30	10	22	10	383	42.4	9.58	52.02	10		other membranes	other molecular function	Pf14497		ENSCSAG00000008684	GSTP1	A0A0D9R8K4	0	0	100	179962694	179962694	High	1
FALSE	High	Master Protein	A0A0D9RZE8	A0A0D9RZE8_CHLSB	ATP synthase subunit alpha	ATP5F1A	ATP synthase subunit alpha OS=Chlorocebus sabaeus OX=60711 GN=ATP5F1A PE=3 SV=1	0	90.177	30	13	25	13	553	59.7	9.11	59.33	13	other metabolic processes;transport;other biological processes	plasma membrane;other membranes;mitochondrion;nucleus	signal transduction activity or receptor binding;transporter activity;other molecular function	Pf00006, Pf00306, Pf02874		ENSCSAG00000017968	ATP5F1A	A0A0D9RZE8	0	0	100	104352434	104352434	High	1
FALSE	High	Master Protein	A0A0D9RJE1	A0A0D9RJE1_CHLSB	RNA helicase (EC 3.6.4.13)	DHX9	RNA helicase OS=Chlorocebus sabaeus OX=60711 GN=DHX9 PE=3 SV=1	0	90.135	18	17	22	17	1126	125	6.98	38.65	17	cell organization and biogenesis;RNA metabolism OR transcription;other metabolic processes;other biological processes	cytosol;cytoskeleton;translational apparatus;nucleus;other cell component	nucleic acid binding activity;other molecular function	Pf00035, Pf00270, Pf00271, Pf04408, Pf07717		ENSCSAG00000012549	DHX9	A0A0D9RJE1	0	0	100	19363274	19363274	High	1
FALSE	High	Master Protein	A0A0D9RCV3	A0A0D9RCV3_CHLSB	Triosephosphate isomerase (EC 5.3.1.1)	TPI1	Triosephosphate isomerase OS=Chlorocebus sabaeus OX=60711 GN=TPI1 PE=3 SV=1	0	88.889	47	12	17	12	286	30.8	5.92	51.78	12	other metabolic processes	cytosol	other molecular function	Pf00121	103218483	ENSCSAG00000010202	TPI1	A0A0D9RCV3; csab:103218483	0	0	100	61830053	61830053	High	1
FALSE	High	Master Protein	A0A0D9RI07	A0A0D9RI07_CHLSB	Annexin		Annexin OS=Chlorocebus sabaeus OX=60711 PE=3 SV=1	0	87.928	50	14	28	14	284	32	6.29	57.26	14		non-structural extracellular;extracellular matrix;other membranes	enzyme regulator activity;cytoskeletal activity;other molecular function	Pf00191					0	0	100	198567587	198567587	High	1
FALSE	High	Master Protein	A0A0D9R4I4	A0A0D9R4I4_CHLSB	Thrombospondin 1	THBS1	Thrombospondin 1 OS=Chlorocebus sabaeus OX=60711 GN=THBS1 PE=3 SV=1	0	87.511	18	18	28	18	1170	129.3	4.93	65.19	18	cell adhesion;cell organization and biogenesis;protein metabolism;other metabolic processes;stress response;transport;developmental processes;other biological processes	non-structural extracellular;extracellular matrix;plasma membrane;other membranes;other cell component	signal transduction activity or receptor binding;other molecular function	Pf00090, Pf00093, Pf02412, Pf05735	103245860	ENSCSAG00000007255	THBS1	A0A0D9R4I4; csab:103245860	0	0	100	1.97722e+08	1.97722e+08	High	1
FALSE	High	Master Protein	A0A0D9S647	A0A0D9S647_CHLSB	Sodium/potassium-transporting ATPase subunit alpha	ATP1A1	Sodium/potassium-transporting ATPase subunit alpha OS=Chlorocebus sabaeus OX=60711 GN=ATP1A1 PE=3 SV=1	0	87.061	22	17	24	17	1023	112.8	5.54	51.46	17	transport;other biological processes	plasma membrane;other membranes;cytoskeleton;other cell component	transporter activity;other molecular function	Pf00122, Pf00689, Pf00690, Pf00702, Pf13246	103224143	ENSCSAG00000001691	ATP1A1	A0A0D9S647; csab:103224143	0	0	100	2.95356e+07	2.95356e+07	High	1
FALSE	High	Master Protein	A0A0D9S7X4	A0A0D9S7X4_CHLSB	Eukaryotic translation initiation factor 3 subunit I (eIF3i) (Eukaryotic translation initiation factor 3 subunit 2) (eIF-3-beta) (eIF3 p36)	EIF3I EIF3S2	Eukaryotic translation initiation factor 3 subunit I OS=Chlorocebus sabaeus OX=60711 GN=EIF3I PE=3 SV=1	0	86.554	38	8	19	8	325	36.5	5.64	54.55	8	cell organization and biogenesis;protein metabolism;other metabolic processes	translational apparatus;other cell component	nucleic acid binding activity	Pf00400	103225202	ENSCSAG00000001050	EIF3I	A0A0D9S7X4; csab:103225202	0	0	100	5.39372e+07	5.39372e+07	High	1
FALSE	High	Master Protein	A0A0D9R8U1	A0A0D9R8U1_CHLSB	Valine--tRNA ligase (EC 6.1.1.9) (Valyl-tRNA synthetase)	VARS1	Valine--tRNA ligase OS=Chlorocebus sabaeus OX=60711 GN=VARS1 PE=3 SV=1	0	85.064	20	19	23	19	1264	140.4	7.49	37.71	19	protein metabolism;RNA metabolism OR transcription;other metabolic processes	cytosol	other molecular function	Pf00043, Pf00133, Pf08264	103221747	ENSCSAG00000008784	VARS1	A0A0D9R8U1	0	0	100	1.14766e+07	1.14766e+07	High	1
FALSE	High	Master Protein	A0A0D9QYY5	A0A0D9QYY5_CHLSB	Eukaryotic translation initiation factor 3 subunit M (eIF3m)	EIF3M	Eukaryotic translation initiation factor 3 subunit M OS=Chlorocebus sabaeus OX=60711 GN=EIF3M PE=3 SV=1	0	84.576	34	11	26	11	374	42.5	5.63	55.36	11	cell organization and biogenesis;protein metabolism;other metabolic processes	translational apparatus;other cell component	nucleic acid binding activity;other molecular function	Pf01399, Pf18005	103238097	ENSCSAG00000005261	EIF3M	A0A0D9QYY5; csab:103238097	0	0	100	5.28446e+07	5.28446e+07	High	1	Met-loss+Acetyl [N-Term]
FALSE	High	Master Protein	A0A0D9RIB0	A0A0D9RIB0_CHLSB	Dihydropyrimidinase like 3	DPYSL3	Dihydropyrimidinase like 3 OS=Chlorocebus sabaeus OX=60711 GN=DPYSL3 PE=3 SV=1	0	84.518	30	13	15	12	686	74	6.46	46.59	13	cell organization and biogenesis;stress response;other biological processes	other cell component	cytoskeletal activity;other molecular function	Pf01979		ENSCSAG00000012209	DPYSL3	A0A0D9RIB0	0	0	100	1.03432e+07	1.03432e+07	High	1
FALSE	High	Master Protein	A0A0D9S3P5	A0A0D9S3P5_CHLSB	Coatomer subunit alpha	COPA	Coatomer subunit alpha OS=Chlorocebus sabaeus OX=60711 GN=COPA PE=4 SV=1	0	84.41	17	16	19	16	1224	138.3	7.66	42.67	16	transport	non-structural extracellular;other membranes;ER/Golgi;other cell component	other molecular function	Pf00400, Pf04053, Pf06957, Pf12894	103223722	ENSCSAG00000002563	COPA	A0A0D9S3P5	0	0	100	1.8869e+07	1.8869e+07	High	1
FALSE	High	Master Protein	A0A0D9R740	A0A0D9R740_CHLSB	Annexin	ANXA1	Annexin OS=Chlorocebus sabaeus OX=60711 GN=ANXA1 PE=3 SV=1	0	84.035	42	11	18	11	346	38.7	7.44	54.14	11	cell organization and biogenesis;protein metabolism;other metabolic processes;stress response;transport;signal transduction;other biological processes	non-structural extracellular;plasma membrane;other membranes;cytosol;cytoskeleton;nucleus;other cytoplasmic organelle	enzyme regulator activity;other molecular function	Pf00191	103219586	ENSCSAG00000008173	ANXA1	A0A0D9R740; csab:103219586	0	0	100	6.03261e+07	6.03261e+07	High	1	Met-loss+Acetyl [N-Term]
FALSE	High	Master Protein	A0A0D9S2D4	A0A0D9S2D4_CHLSB	Junction plakoglobin	JUP	Junction plakoglobin OS=Chlorocebus sabaeus OX=60711 GN=JUP PE=3 SV=1	0	82.692	22	12	20	12	745	81.7	6.14	46.64	12	cell adhesion;cell organization and biogenesis;RNA metabolism OR transcription;other biological processes	plasma membrane;other membranes;cytosol;cytoskeleton;nucleus;other cell component	other molecular function	Pf00514	103243439	ENSCSAG00000003017	JUP	A0A0D9S2D4; csab:103243439	0	0	100	2.55577e+07	2.55577e+07	High	1
FALSE	High	Master Protein	A0A0D9RTB5	A0A0D9RTB5_CHLSB	Glutamyl-prolyl-tRNA synthetase 1	EPRS1	Glutamyl-prolyl-tRNA synthetase 1 OS=Chlorocebus sabaeus OX=60711 GN=EPRS1 PE=3 SV=1	0	82.154	13	15	20	15	1519	171.3	7.59	50.42	15	protein metabolism;RNA metabolism OR transcription;other metabolic processes;stress response;other biological processes	plasma membrane;other membranes;cytosol;other cell component	nucleic acid binding activity;other molecular function	Pf00043, Pf00458, Pf00587, Pf00749, Pf03129, Pf03950, Pf09180	103230068	ENSCSAG00000015776	EPRS1	A0A0D9RTB5; csab:103230068	0	0	100	8060025	8060025	High	1
FALSE	High	Master Protein	A0A0D9R642	A0A0D9R642_CHLSB	Hexokinase (EC 2.7.1.1)	HKDC1	Hexokinase OS=Chlorocebus sabaeus OX=60711 GN=HKDC1 PE=3 SV=1	0	80.702	19	18	31	17	917	102.5	7.12	57.87	18	other metabolic processes;other biological processes	mitochondrion;other cell component	kinase activity;other molecular function	Pf00349, Pf03727	103216076	ENSCSAG00000007877	HKDC1	A0A0D9R642	0	1	100	2.64528e+07	2.64528e+07	High	1
FALSE	High	Master Protein	H6U5Q1	H6U5Q1_CHLAE	Nucleolin		Nucleolin OS=Chlorocebus aethiops OX=9534 PE=2 SV=1	0	79.573	22	14	23	14	712	76.8	4.68	50.92	14		nucleus;other cell component	nucleic acid binding activity	Pf00076					0	0	100	46496543	46496543	High	1
FALSE	High	Master Protein	A0A0D9QZF1	A0A0D9QZF1_CHLSB	Heterogeneous nuclear ribonucleoprotein A1 (Helix-destabilizing protein) (hnRNP core protein A1)	HNRNPA1	Heterogeneous nuclear ribonucleoprotein A1 OS=Chlorocebus sabaeus OX=60711 GN=HNRNPA1 PE=4 SV=1	0	78.638	34	14	29	5	372	38.7	9.13	60.95	14	cell organization and biogenesis;protein metabolism;RNA metabolism OR transcription;other metabolic processes;stress response;transport;other biological processes	nucleus;other cell component	nucleic acid binding activity;other molecular function	Pf00076, Pf11627	103238430	ENSCSAG00000005436	HNRNPA1	A0A0D9QZF1; csab:103238430	0	5	100	6.152e+07	6.152e+07	High	1
FALSE	High	Master Protein	A0A0D9R3S5	A0A0D9R3S5_CHLSB	Interleukin enhancer binding factor 3	ILF3	Interleukin enhancer binding factor 3 OS=Chlorocebus sabaeus OX=60711 GN=ILF3 PE=4 SV=1	0	78.213	24	14	25	14	706	76.5	7.91	47.24	14	protein metabolism;other metabolic processes;stress response;other biological processes	mitochondrion;nucleus;other cell component	nucleic acid binding activity	Pf00035, Pf07528	103233909	ENSCSAG00000006983	ILF3	A0A0D9R3S5	0	0	100	37178401	37178401	High	1
FALSE	High	Master Protein	A0A0D9RC15	A0A0D9RC15_CHLSB	Lon protease homolog, mitochondrial (EC 3.4.21.53) (Lon protease-like protein) (LONP) (Mitochondrial ATP-dependent protease Lon) (Serine protease 15)	LONP1	Lon protease homolog, mitochondrial OS=Chlorocebus sabaeus OX=60711 GN=LONP1 PE=3 SV=1	0	78.138	20	15	19	15	961	106.8	6.52	45.19	15	cell organization and biogenesis;protein metabolism;other metabolic processes;stress response	cytosol;mitochondrion;nucleus	nucleic acid binding activity;other molecular function	Pf00004, Pf02190, Pf05362	103233746	ENSCSAG00000009918	LONP1	A0A0D9RC15; csab:103233746	0	0	100	2.33842e+07	2.33842e+07	High	1
FALSE	High	Master Protein	A0A0D9R2K9	A0A0D9R2K9_CHLSB	Elongation factor 1-gamma (eEF-1B gamma)	EEF1G	Elongation factor 1-gamma OS=Chlorocebus sabaeus OX=60711 GN=EEF1G PE=4 SV=1	0	77.776	43	16	29	16	437	50.1	6.74	57.93	16	protein metabolism;other metabolic processes;other biological processes	ER/Golgi	nucleic acid binding activity	Pf00043, Pf00647, Pf02798	103234055	ENSCSAG00000006560	EEF1G	A0A0D9R2K9; csab:103234055	0	0	100	205950229	205950229	High	1	Met-loss+Acetyl [N-Term]
FALSE	High	Master Protein	A0A0D9RYD0	A0A0D9RYD0_CHLSB	Eukaryotic translation initiation factor 3 subunit B (eIF3b) (Eukaryotic translation initiation factor 3 subunit 9) (eIF-3-eta)	EIF3B EIF3S9	Eukaryotic translation initiation factor 3 subunit B OS=Chlorocebus sabaeus OX=60711 GN=EIF3B PE=3 SV=1	0	77.512	22	15	24	15	811	92.1	5.08	52.29	15	cell organization and biogenesis;protein metabolism;other metabolic processes;other biological processes	translational apparatus;other cell component	nucleic acid binding activity;other molecular function	Pf08662		ENSCSAG00000017603	EIF3B	A0A0D9RYD0	0	0	100	1.70793e+08	1.70793e+08	High	1
FALSE	High	Master Protein	A0A0D9R1V5	A0A0D9R1V5_CHLSB	Myoferlin	MYOF	Myoferlin OS=Chlorocebus sabaeus OX=60711 GN=MYOF PE=3 SV=1	0	77.04	10	18	23	18	2038	232	5.92	46.45	18	other biological processes	plasma membrane;other membranes	other molecular function	Pf00168, Pf08150, Pf08151, Pf08165, Pf16165		ENSCSAG00000006419	MYOF	A0A0D9R1V5	0	0	100	7.78554e+06	7.78554e+06	High	1
FALSE	High	Master Protein	A0A0D9R755	A0A0D9R755_CHLSB	Aldehyde dehydrogenase 1 family member A1	ALDH1A1	Aldehyde dehydrogenase 1 family member A1 OS=Chlorocebus sabaeus OX=60711 GN=ALDH1A1 PE=3 SV=1	0	75.17	32	12	25	11	501	54.8	7.12	62.59	12	other metabolic processes;other biological processes	cytosol	other molecular function	Pf00171	103219585	ENSCSAG00000008188	ALDH1A1	A0A0D9R755; csab:103219585	0	1	100	6.07009e+07	6.07009e+07	High	1	Met-loss+Acetyl [N-Term]
FALSE	High	Master Protein	A0A0D9S3R1	A0A0D9S3R1_CHLSB	Hypoxia up-regulated 1	HYOU1	Hypoxia up-regulated 1 OS=Chlorocebus sabaeus OX=60711 GN=HYOU1 PE=3 SV=1	0	74.536	19	14	17	14	999	111.4	5.2	36.09	14	stress response;transport;other biological processes	ER/Golgi	other molecular function	Pf00012	103248616	ENSCSAG00000002541	HYOU1	A0A0D9S3R1	0	0	100	1.04315e+07	1.04315e+07	High	1
FALSE	High	Master Protein	A0A0D9R8Q2	A0A0D9R8Q2_CHLSB	Enoyl-CoA hydratase (EC 4.2.1.17)	HADHA	Enoyl-CoA hydratase OS=Chlorocebus sabaeus OX=60711 GN=HADHA PE=3 SV=1	0	74.31	26	15	23	15	763	83	9.09	45.86	15	other metabolic processes;other biological processes	other membranes;mitochondrion	other molecular function	Pf00378, Pf00725, Pf02737	103220642	ENSCSAG00000008736	HADHA	A0A0D9R8Q2; csab:103220642	0	0	100	2.75533e+07	2.75533e+07	High	1
FALSE	High	Master Protein	A0A0D9QWF7	A0A0D9QWF7_CHLSB	Cullin associated and neddylation dissociated 1	CAND1	Cullin associated and neddylation dissociated 1 OS=Chlorocebus sabaeus OX=60711 GN=CAND1 PE=3 SV=1	0	73.952	16	15	22	15	1230	136.3	5.78	50.85	15	cell organization and biogenesis;protein metabolism;other metabolic processes;other biological processes	cytosol;ER/Golgi;nucleus;other cell component		Pf08623	103238666	ENSCSAG00000004354	CAND1	A0A0D9QWF7; csab:103238666	0	0	100	4.1352e+07	4.1352e+07	High	1
FALSE	High	Master Protein	A0A0D9R2H5	A0A0D9R2H5_CHLSB	Calreticulin	CALR	Calreticulin OS=Chlorocebus sabaeus OX=60711 GN=CALR PE=3 SV=1	0	73.873	39	11	22	11	417	48.1	4.44	40.41	11	cell organization and biogenesis;other metabolic processes;stress response;transport;other biological processes	non-structural extracellular;plasma membrane;other membranes;cytosol;ER/Golgi;nucleus;other cell component	signal transduction activity or receptor binding;nucleic acid binding activity;other molecular function	Pf00262	103234003	ENSCSAG00000006527	CALR	A0A0D9R2H5; csab:103234003	0	0	100	51240201	51240201	High	1
FALSE	High	Master Protein	A0A0D9RMM1	A0A0D9RMM1_CHLSB	Eukaryotic translation initiation factor 4 gamma 1	EIF4G1	Eukaryotic translation initiation factor 4 gamma 1 OS=Chlorocebus sabaeus OX=60711 GN=EIF4G1 PE=3 SV=1	0	73.852	12	16	25	16	1565	172.1	5.31	47.54	16	protein metabolism;other metabolic processes;stress response;developmental processes;other biological processes	cytosol;translational apparatus;nucleus;other cell component	nucleic acid binding activity;other molecular function	Pf02020, Pf02847, Pf02854		ENSCSAG00000013704	EIF4G1	A0A0D9RMM1	0	0	100	4.53037e+07	4.53037e+07	High	1
FALSE	High	Master Protein	A0A0D9R2T1	A0A0D9R2T1_CHLSB	Glucosidase II alpha subunit	GANAB	Glucosidase II alpha subunit OS=Chlorocebus sabaeus OX=60711 GN=GANAB PE=3 SV=1	0	73.742	20	13	16	13	910	103.1	5.95	35.1	13	protein metabolism;other metabolic processes	ER/Golgi	other molecular function	Pf01055, Pf13802		ENSCSAG00000006636	GANAB	A0A0D9R2T1	0	0	100	3.04587e+07	3.04587e+07	High	1
FALSE	High	Master Protein	A0A0D9RML4	A0A0D9RML4_CHLSB	26S proteasome non-ATPase regulatory subunit 2	PSMD2	26S proteasome non-ATPase regulatory subunit 2 OS=Chlorocebus sabaeus OX=60711 GN=PSMD2 PE=3 SV=1	0	73.453	19	13	17	13	908	100.2	5.17	43.53	13	other biological processes	other cell component	enzyme regulator activity	Pf01851, Pf17781, Pf18051	103221134	ENSCSAG00000013695	PSMD2	A0A0D9RML4; csab:103221134	0	0	100	2.06817e+07	2.06817e+07	High	1
FALSE	High	Master Protein	A0A0D9RWS9	A0A0D9RWS9_CHLSB	IQ motif containing GTPase activating protein 1	IQGAP1	IQ motif containing GTPase activating protein 1 OS=Chlorocebus sabaeus OX=60711 GN=IQGAP1 PE=4 SV=1	0	73.39	12	16	19	16	1657	189	6.44	38.97	16	cell organization and biogenesis;developmental processes;signal transduction;other biological processes	plasma membrane;other membranes;cytoskeleton;nucleus;other cell component	enzyme regulator activity;other molecular function	Pf00307, Pf00612, Pf00616, Pf03836	103231194	ENSCSAG00000017030	IQGAP1	A0A0D9RWS9; csab:103231194	0	0	100	1.99157e+07	1.99157e+07	High	1
FALSE	High	Master Protein	A0A0D9RR53	A0A0D9RR53_CHLSB	Glutamine--fructose-6-phosphate transaminase (isomerizing) (EC 2.6.1.16)	GFPT1	Glutamine--fructose-6-phosphate transaminase (isomerizing) OS=Chlorocebus sabaeus OX=60711 GN=GFPT1 PE=4 SV=1	0	73.05	22	11	16	11	681	76.7	6.77	37.38	11	other metabolic processes;other biological processes		other molecular function	Pf01380, Pf13522	103220112	ENSCSAG00000014984	GFPT1	A0A0D9RR53	0	0	100	9.201e+06	9.201e+06	High	1
FALSE	High	Master Protein	A0A0D9RNE3	A0A0D9RNE3_CHLSB	ATP-dependent 6-phosphofructokinase (ATP-PFK) (Phosphofructokinase) (EC 2.7.1.11) (Phosphohexokinase)	PFKP	ATP-dependent 6-phosphofructokinase OS=Chlorocebus sabaeus OX=60711 GN=PFKP PE=3 SV=1	0	72.964	18	11	19	10	807	88.1	8.06	44.19	11	other metabolic processes;other biological processes	cytosol	kinase activity;other molecular function	Pf00365		ENSCSAG00000013991	PFKP	A0A0D9RNE3	0	1	100	2.87701e+07	2.87701e+07	High	1
FALSE	High	Master Protein	A0A0D9RNJ1	A0A0D9RNJ1_CHLSB	Elongation factor 1-alpha	EEF1A1	Elongation factor 1-alpha OS=Chlorocebus sabaeus OX=60711 GN=EEF1A1 PE=3 SV=1	0	72.694	36	10	23	10	462	50.1	9.01	60.34	10	protein metabolism;other metabolic processes;other biological processes	plasma membrane;other membranes;cytosol;cytoskeleton;nucleus	nucleic acid binding activity;other molecular function	Pf00009, Pf03143, Pf03144	103243896	ENSCSAG00000014041	EEF1A1	A0A0D9RNJ1; csab:103243896	0	0	100	7.05632e+07	7.05632e+07	High	1
FALSE	High	Master Protein	A0A0D9RXL9	A0A0D9RXL9_CHLSB	T-complex protein 1 subunit epsilon (CCT-epsilon)	CCT5	T-complex protein 1 subunit epsilon OS=Chlorocebus sabaeus OX=60711 GN=CCT5 PE=3 SV=1	0	72.021	31	13	18	13	541	59.6	5.66	51.32	13	transport;other biological processes	cytosol;cytoskeleton;other cell component	cytoskeletal activity;nucleic acid binding activity;other molecular function	Pf00118	103214999	ENSCSAG00000017323	CCT5	A0A0D9RXL9; csab:103214999	0	0	100	3.58952e+07	3.58952e+07	High	1	Met-loss+Acetyl [N-Term]
FALSE	High	Master Protein	A0A0D9S7K7	A0A0D9S7K7_CHLSB	Y-box binding protein 1	YBX1	Y-box binding protein 1 OS=Chlorocebus sabaeus OX=60711 GN=YBX1 PE=4 SV=1	0	71.993	49	8	17	6	255	29.5	9.82	39.13	8			nucleic acid binding activity	Pf00313		ENSCSAG00000001168	YBX1	A0A0D9S7K7	0	1	100	4.38644e+07	4.38644e+07	High	1
FALSE	High	Master Protein	A0A0D9RNX3	A0A0D9RNX3_CHLSB	Heterogeneous nuclear ribonucleoproteins A2/B1		Heterogeneous nuclear ribonucleoproteins A2/B1 OS=Chlorocebus sabaeus OX=60711 PE=4 SV=1	0	71.876	48	14	25	11	353	37.4	8.95	40.26	14	RNA metabolism OR transcription;other metabolic processes;transport;other biological processes	non-structural extracellular;nucleus;other cell component	nucleic acid binding activity;other molecular function	Pf00076					0	0	100	1.08262e+08	1.08262e+08	High	1
FALSE	High	Master Protein	A0A0D9RRR2	A0A0D9RRR2_CHLSB	Small RNA binding exonuclease protection factor La	SSB	Small RNA binding exonuclease protection factor La OS=Chlorocebus sabaeus OX=60711 GN=SSB PE=4 SV=1	0	71.616	23	10	19	10	456	51.8	7.46	46.97	10	RNA metabolism OR transcription;other metabolic processes;transport;other biological processes	nucleus;other cell component	nucleic acid binding activity	Pf00076, Pf05383, Pf08777		ENSCSAG00000015200	SSB	A0A0D9RRR2	0	0	100	1.16305e+07	1.16305e+07	High	1
FALSE	High	Master Protein	A0A0D9SD09	A0A0D9SD09_CHLSB	Histone H4		Histone H4 OS=Chlorocebus sabaeus OX=60711 PE=3 SV=1	0	71.585	59	12	26	12	103	11.4	11.36	60.43	12		nucleus;other cell component	nucleic acid binding activity;other molecular function	Pf15511					0	0	100	4.25746e+08	4.25746e+08	High	1
FALSE	High	Master Protein	A0A0D9RJC0	A0A0D9RJC0_CHLSB	T-complex protein 1 subunit alpha (CCT-alpha)	TCP1	T-complex protein 1 subunit alpha OS=Chlorocebus sabaeus OX=60711 GN=TCP1 PE=3 SV=1	0	71.103	41	14	21	14	556	60.2	6.11	45.71	14	transport;other biological processes	cytosol;cytoskeleton;ER/Golgi;other cell component	other molecular function	Pf00118	103240822	ENSCSAG00000012567	TCP1	A0A0D9RJC0; csab:103240822	0	0	100	4.06232e+07	4.06232e+07	High	1	Acetyl [N-Term]
FALSE	High	Master Protein	A0A0D9RHV9	A0A0D9RHV9_CHLSB	Tyrosine 3-monooxygenase/tryptophan 5-monooxygenase activation protein zeta	YWHAZ	Tyrosine 3-monooxygenase/tryptophan 5-monooxygenase activation protein zeta OS=Chlorocebus sabaeus OX=60711 GN=YWHAZ PE=3 SV=1	0	70.763	45	13	31	9	245	27.7	4.79	72.68	13	cell organization and biogenesis;protein metabolism;other metabolic processes;transport;developmental processes;signal transduction;other biological processes	nucleus;other cell component	other molecular function	Pf00244	103237221	ENSCSAG00000012007	YWHAZ	A0A0D9RHV9; csab:103237221	0	3	100	247654552	247654552	High	1
FALSE	High	Master Protein	A0A0D9RA32	A0A0D9RA32_CHLSB	Heterogeneous nuclear ribonucleoprotein U	HNRNPU	Heterogeneous nuclear ribonucleoprotein U OS=Chlorocebus sabaeus OX=60711 GN=HNRNPU PE=4 SV=1	0	69.799	19	12	15	12	806	89	5.78	41.72	12	cell organization and biogenesis;RNA metabolism OR transcription;other metabolic processes;transport;developmental processes;other biological processes	cytosol;cytoskeleton;nucleus;other cell component	cytoskeletal activity;nucleic acid binding activity;other molecular function	Pf00622, Pf02037, Pf13671	103230895	ENSCSAG00000009219	HNRNPU	A0A0D9RA32	0	0	100	4.2233e+07	4.2233e+07	High	1
FALSE	High	Master Protein	A0A0D9RQ73	A0A0D9RQ73_CHLSB	T-complex protein 1 subunit delta	CCT4	T-complex protein 1 subunit delta OS=Chlorocebus sabaeus OX=60711 GN=CCT4 PE=3 SV=1	0	69.662	29	10	18	10	539	57.9	7.83	45.05	10	transport;other biological processes	cytosol;cytoskeleton;nucleus;other cell component	other molecular function	Pf00118	103220186	ENSCSAG00000014640	CCT4	A0A0D9RQ73; csab:103220186	0	0	100	4.74351e+07	4.74351e+07	High	1
FALSE	High	Master Protein	A0A0D9R0H0	A0A0D9R0H0_CHLSB	Keratin 7	KRT7	Keratin 7 OS=Chlorocebus sabaeus OX=60711 GN=KRT7 PE=3 SV=1	0	69.424	35	17	38	11	469	51.5	5.69	87.32	17		cytosol;cytoskeleton		Pf00038, Pf16208	103238341	ENSCSAG00000005799	KRT7	A0A0D9R0H0; csab:103238341	0	0	100	4.91287e+07	4.91287e+07	High	1
FALSE	High	Master Protein	A0A0D9RKW3	A0A0D9RKW3_CHLSB	Matrin-3		Matrin-3 OS=Chlorocebus sabaeus OX=60711 PE=4 SV=1	0	69.301	21	13	16	13	847	94.6	6.25	42.34	13	developmental processes;other biological processes	nucleus	nucleic acid binding activity;other molecular function						0	0	100	2.55625e+07	2.55625e+07	High	1
FALSE	High	Master Protein	A0A0D9QWH4	A0A0D9QWH4_CHLSB	Splicing factor 3b subunit 3	SF3B3	Splicing factor 3b subunit 3 OS=Chlorocebus sabaeus OX=60711 GN=SF3B3 PE=4 SV=1	0	69.18	15	14	19	14	1217	135.5	5.26	48.4	14	protein metabolism;RNA metabolism OR transcription;other metabolic processes;other biological processes	nucleus	nucleic acid binding activity;other molecular function	Pf03178, Pf10433	103233159	ENSCSAG00000004371	SF3B3	A0A0D9QWH4; csab:103233159	0	0	100	1.72776e+07	1.72776e+07	High	1
FALSE	High	Master Protein	A0A0D9S7U2	A0A0D9S7U2_CHLSB	Splicing factor proline and glutamine rich	SFPQ	Splicing factor proline and glutamine rich OS=Chlorocebus sabaeus OX=60711 GN=SFPQ PE=4 SV=1	0	69.077	22	12	19	12	708	76.2	9.44	39.59	12	cell organization and biogenesis;protein metabolism;DNA metabolism;RNA metabolism OR transcription;other metabolic processes;stress response;transport;other biological processes	nucleus;other cell component	nucleic acid binding activity;other molecular function	Pf00076, Pf08075	103225139	ENSCSAG00000001082	SFPQ	A0A0D9S7U2; csab:103225139	0	0	100	24854471	24854471	High	1
FALSE	High	Master Protein	A0A0D9S5H6	A0A0D9S5H6_CHLSB	Tropomyosin alpha-3 chain		Tropomyosin alpha-3 chain OS=Chlorocebus sabaeus OX=60711 PE=3 SV=1	0	68.963	41	13	15	8	248	28.9	4.75	39.23	13		cytoskeleton	cytoskeletal activity	Pf00261					0	0	100	4.64556e+06	4.64556e+06	High	1	Met-loss+Acetyl [N-Term]
FALSE	High	Master Protein	A0A0D9RJV9	A0A0D9RJV9_CHLSB	Ezrin	EZR	Ezrin OS=Chlorocebus sabaeus OX=60711 GN=EZR PE=4 SV=1	0	68.372	32	22	35	15	584	69.2	6.2	67.5	22	cell adhesion;cell cycle OR cell proliferation;cell organization and biogenesis;transport;signal transduction;other biological processes	plasma membrane;other membranes;cytosol;cytoskeleton;nucleus;other cytoplasmic organelle;other cell component	cytoskeletal activity;other molecular function	Pf00373, Pf00769, Pf09379, Pf09380, Pf20492		ENSCSAG00000012781	EZR	A0A0D9RJV9	0	4	100	9.06596e+07	9.06596e+07	High	1
FALSE	High	Master Protein	A0A0D9RXA4	A0A0D9RXA4_CHLSB	Eukaryotic translation initiation factor 5B (Translation initiation factor IF-2)	EIF5B	Eukaryotic translation initiation factor 5B OS=Chlorocebus sabaeus OX=60711 GN=EIF5B PE=4 SV=1	0	67.053	14	13	16	13	1222	138.9	5.43	32.2	13	protein metabolism;other metabolic processes;other biological processes	other cell component	nucleic acid binding activity;other molecular function	Pf00009, Pf03144, Pf11987	103241113	ENSCSAG00000017209	EIF5B	A0A0D9RXA4; csab:103241113	0	0	100	1951347	1951347	High	1
FALSE	High	Master Protein	A0A0D9RB84	A0A0D9RB84_CHLSB	KH-type splicing regulatory protein	KHSRP	KH-type splicing regulatory protein OS=Chlorocebus sabaeus OX=60711 GN=KHSRP PE=4 SV=1	0	66.873	18	8	13	8	747	76.6	7.33	35.63	8	RNA metabolism OR transcription;other metabolic processes;other biological processes	nucleus;other cell component	nucleic acid binding activity	Pf00013, Pf09005	103233770	ENSCSAG00000009626	KHSRP	A0A0D9RB84; csab:103233770	0	0	100	2.54616e+07	2.54616e+07	High	1
FALSE	High	Master Protein	A0A0D9R0F3	A0A0D9R0F3_CHLSB	X-ray repair cross complementing 6	XRCC6	X-ray repair cross complementing 6 OS=Chlorocebus sabaeus OX=60711 GN=XRCC6 PE=3 SV=1	0	66.843	29	13	20	13	609	69.8	6.52	40.72	13	cell organization and biogenesis;DNA metabolism;other metabolic processes;stress response;other biological processes	nucleus;other cell component	nucleic acid binding activity;other molecular function	Pf02037, Pf02735, Pf03730, Pf03731	103223389	ENSCSAG00000005784	XRCC6	A0A0D9R0F3; csab:103223389	0	0	100	3.38577e+07	3.38577e+07	High	1
FALSE	High	Master Protein	A0A0D9RVM1	A0A0D9RVM1_CHLSB	RNA helicase (EC 3.6.4.13)	DHX15	RNA helicase OS=Chlorocebus sabaeus OX=60711 GN=DHX15 PE=3 SV=1	0	66.634	20	13	19	13	795	90.8	7.46	40.39	13	RNA metabolism OR transcription;other metabolic processes;stress response;other biological processes	nucleus	nucleic acid binding activity;other molecular function	Pf00270, Pf00271, Pf04408, Pf07717	103246277	ENSCSAG00000016601	DHX15	A0A0D9RVM1; csab:103246277	0	0	100	2.22773e+07	2.22773e+07	High	1
FALSE	High	Master Protein	A0A0D9S4M6	A0A0D9S4M6_CHLSB	Protein disulfide-isomerase (EC 5.3.4.1)	P4HB	Protein disulfide-isomerase OS=Chlorocebus sabaeus OX=60711 GN=P4HB PE=3 SV=1	0	66.54	40	17	17	17	510	57.2	4.81	34.66	17	protein metabolism;other metabolic processes;stress response;other biological processes	plasma membrane;other membranes;cytosol;cytoskeleton;ER/Golgi;other cell component	signal transduction activity or receptor binding;cytoskeletal activity;other molecular function	Pf00085, Pf13848	103243733	ENSCSAG00000002220	P4HB	A0A0D9S4M6; csab:103243733	0	0	100	5.06595e+07	5.06595e+07	High	1
FALSE	High	Master Protein	A0A0D9S2I7	A0A0D9S2I7_CHLSB	Cytoskeleton associated protein 4	CKAP4	Cytoskeleton associated protein 4 OS=Chlorocebus sabaeus OX=60711 GN=CKAP4 PE=4 SV=1	0	65.621	25	13	17	13	598	65.6	5.97	39.86	13		other membranes;ER/Golgi;other cell component			103239025	ENSCSAG00000002960	CKAP4	A0A0D9S2I7; csab:103239025	0	0	100	21285104	21285104	High	1
FALSE	High	Master Protein	A0A0D9S4H3	A0A0D9S4H3_CHLSB	GCN1 activator of EIF2AK4	GCN1	GCN1 activator of EIF2AK4 OS=Chlorocebus sabaeus OX=60711 GN=GCN1 PE=3 SV=1	0	64.418	8	15	17	15	2671	292.5	7.47	25.08	15	stress response;other biological processes	cytosol;other cell component	enzyme regulator activity;translation activity;nucleic acid binding activity;other molecular function		103239242	ENSCSAG00000002273	GCN1	A0A0D9S4H3; csab:103239242	0	0	100	1.99516e+06	1.99516e+06	High	1
FALSE	High	Master Protein	A0A0D9RIN4	A0A0D9RIN4_CHLSB	Leucine--tRNA ligase (EC 6.1.1.4) (Leucyl-tRNA synthetase)	LARS1	Leucine--tRNA ligase OS=Chlorocebus sabaeus OX=60711 GN=LARS1 PE=3 SV=1	0	64.35	16	15	19	15	1199	137.3	7.28	33.91	15	cell organization and biogenesis;protein metabolism;RNA metabolism OR transcription;other metabolic processes;stress response;other biological processes	cytosol;ER/Golgi;nucleus;other cytoplasmic organelle;other cell component	enzyme regulator activity;other molecular function	Pf00133, Pf08264		ENSCSAG00000012280	LARS1	A0A0D9RIN4	0	0	100	1.66188e+07	1.66188e+07	High	1
FALSE	High	Master Protein	A0A0D9QX89	A0A0D9QX89_CHLSB	Glucose-6-phosphate isomerase (EC 5.3.1.9)	GPI	Glucose-6-phosphate isomerase OS=Chlorocebus sabaeus OX=60711 GN=GPI PE=3 SV=1	0	64.14	31	12	17	12	600	67.4	7.39	35.13	12	other metabolic processes;developmental processes;signal transduction;other biological processes	non-structural extracellular;plasma membrane;other membranes;cytosol;nucleus	signal transduction activity or receptor binding;other molecular function	Pf00342		ENSCSAG00000004646	GPI	A0A0D9QX89	0	0	100	4.10651e+07	4.10651e+07	High	1
FALSE	High	Master Protein	A0A0D9R3K0	A0A0D9R3K0_CHLSB	PCI domain-containing protein		PCI domain-containing protein OS=Chlorocebus sabaeus OX=60711 PE=4 SV=1	0	64.032	43	10	18	10	301	35.7	8.51	37.9	10	protein metabolism;other metabolic processes;other biological processes	nucleus;other cell component	nucleic acid binding activity	Pf10255					0	0	100	1.30293e+08	1.30293e+08	High	1
FALSE	High	Master Protein	A0A0D9R4H1	A0A0D9R4H1_CHLSB	Isoleucine--tRNA ligase (EC 6.1.1.5) (Isoleucyl-tRNA synthetase)	IARS1	Isoleucine--tRNA ligase OS=Chlorocebus sabaeus OX=60711 GN=IARS1 PE=3 SV=1	0	63.586	15	15	19	15	1262	144.3	6.02	31.96	15	protein metabolism;RNA metabolism OR transcription;other metabolic processes	cytosol;nucleus;other cell component	nucleic acid binding activity;other molecular function	Pf00133, Pf08264, Pf19302	103219751	ENSCSAG00000007241	IARS1	A0A0D9R4H1; csab:103219751	0	0	100	1.69179e+07	1.69179e+07	High	1
FALSE	High	Master Protein	A0A0D9RN81	A0A0D9RN81_CHLSB	Pre-mRNA processing factor 8	PRPF8	Pre-mRNA processing factor 8 OS=Chlorocebus sabaeus OX=60711 GN=PRPF8 PE=4 SV=1	0	63.558	9	17	19	17	2335	273.4	8.84	32.93	17	cell organization and biogenesis;RNA metabolism OR transcription;other metabolic processes	nucleus	nucleic acid binding activity;other molecular function	Pf01398, Pf08082, Pf08083, Pf08084, Pf10596, Pf10597, Pf10598, Pf12134	103242106	ENSCSAG00000013929	PRPF8	A0A0D9RN81; csab:103242106	0	0	100	2.77837e+06	2.77837e+06	High	1
FALSE	High	Master Protein	A0A0D9REC9	A0A0D9REC9_CHLSB	Phosphoglycerate kinase (EC 2.7.2.3)		Phosphoglycerate kinase OS=Chlorocebus sabaeus OX=60711 PE=3 SV=1	0	62.829	39	11	19	11	382	41.4	8.91	42.12	11	other metabolic processes		kinase activity;other molecular function	Pf00162					0	0	100	7.15258e+07	7.15258e+07	High	1
FALSE	High	Master Protein	A0A0D9R4W4	A0A0D9R4W4_CHLSB	Eukaryotic translation initiation factor 3 subunit G (eIF3g) (Eukaryotic translation initiation factor 3 RNA-binding subunit) (eIF-3 RNA-binding subunit) (Eukaryotic translation initiation factor 3 subunit 4) (eIF-3-delta) (eIF3 p42) (eIF3 p44)	EIF3G EIF3S4	Eukaryotic translation initiation factor 3 subunit G OS=Chlorocebus sabaeus OX=60711 GN=EIF3G PE=3 SV=1	0	62.677	41	11	18	11	320	35.6	6.13	37.04	11	cell organization and biogenesis;protein metabolism;other metabolic processes	translational apparatus;nucleus;other cell component	nucleic acid binding activity	Pf00076, Pf12353	103233881	ENSCSAG00000007406	EIF3G	A0A0D9R4W4; csab:103233881	0	0	100	1.1149e+08	1.1149e+08	High	1
FALSE	High	Master Protein	A0A0D9RS82	A0A0D9RS82_CHLSB	T-complex protein 1 subunit eta (TCP-1-eta) (CCT-eta)	CCT7	T-complex protein 1 subunit eta OS=Chlorocebus sabaeus OX=60711 GN=CCT7 PE=3 SV=1	0	62.319	29	12	18	12	542	59.2	7.65	29.89	12	transport;other biological processes	cytosol;cytoskeleton;other cell component	other molecular function	Pf00118		ENSCSAG00000015413	CCT7	A0A0D9RS82	0	0	100	2.36347e+07	2.36347e+07	High	1
FALSE	High	Master Protein	A0A0D9R1W7	A0A0D9R1W7_CHLSB	Elongation factor Tu	TUFM	Elongation factor Tu OS=Chlorocebus sabaeus OX=60711 GN=TUFM PE=3 SV=1	0	62.145	28	11	21	11	455	50.1	7.61	42.98	11	protein metabolism;other metabolic processes	mitochondrion	nucleic acid binding activity;other molecular function	Pf00009, Pf03143, Pf03144	103230326	ENSCSAG00000006314	TUFM	A0A0D9R1W7; csab:103230326	0	0	100	3.07337e+07	3.07337e+07	High	1
FALSE	High	Master Protein	A0A0D9RCH9	A0A0D9RCH9_CHLSB	Inosine-5'-monophosphate dehydrogenase (IMP dehydrogenase) (IMPD) (IMPDH) (EC 1.1.1.205)	IMPDH1 IMPDH	Inosine-5'-monophosphate dehydrogenase OS=Chlorocebus sabaeus OX=60711 GN=IMPDH1 PE=3 SV=1	0	61.965	19	10	12	9	631	67.2	6.95	25.96	10	other metabolic processes	cytosol;nucleus	nucleic acid binding activity;other molecular function	Pf00478, Pf00571		ENSCSAG00000010128	IMPDH1	A0A0D9RCH9	0	0	100	1.22617e+07	1.22617e+07	High	1
FALSE	High	Master Protein	A0A0D9S411	A0A0D9S411_CHLSB	Interferon gamma inducible protein 16	IFI16	Interferon gamma inducible protein 16 OS=Chlorocebus sabaeus OX=60711 GN=IFI16 PE=4 SV=1	0	61.805	21	12	15	12	728	81.9	9.26	27.93	12	cell organization and biogenesis;protein metabolism;other metabolic processes;stress response;signal transduction;other biological processes	cytosol;nucleus	nucleic acid binding activity	Pf02758, Pf02760	103223767	ENSCSAG00000002442	IFI16	A0A0D9S411; csab:103223767	0	0	100	8.63261e+06	8.63261e+06	High	1
FALSE	High	Master Protein	A0A0D9RBE4	A0A0D9RBE4_CHLSB	CAD protein (EC 2.1.3.2) (EC 3.5.2.3) (EC 6.3.5.5)	CAD	CAD protein OS=Chlorocebus sabaeus OX=60711 GN=CAD PE=3 SV=1	0	61.323	9	13	14	13	2225	243	6.48	31.81	13	other metabolic processes	cytosol;nucleus	other molecular function	Pf00117, Pf00185, Pf00988, Pf01979, Pf02142, Pf02729, Pf02786, Pf02787	103220607	ENSCSAG00000009681	CAD	A0A0D9RBE4; csab:103220607	0	0	100	4.58142e+06	4.58142e+06	High	1
FALSE	High	Master Protein	A0A0D9QV93	A0A0D9QV93_CHLSB	40S ribosomal protein S3 (EC 4.2.99.18)	RPS3	40S ribosomal protein S3 OS=Chlorocebus sabaeus OX=60711 GN=RPS3 PE=3 SV=1	0	60.868	47	11	17	11	243	26.7	9.66	38.08	11	cell cycle OR cell proliferation;cell organization and biogenesis;protein metabolism;DNA metabolism;other metabolic processes;stress response;other biological processes	plasma membrane;other membranes;cytosol;cytoskeleton;mitochondrion;ER/Golgi;translational apparatus;nucleus;other cell component	cytoskeletal activity;nucleic acid binding activity;other molecular function	Pf00189, Pf07650	103248057	ENSCSAG00000003937	RPS3	A0A0D9QV93; csab:103248057	0	0	100	1.00748e+08	1.00748e+08	High	1
FALSE	High	Master Protein	A0A0D9R7Q1	A0A0D9R7Q1_CHLSB	Calnexin	CANX	Calnexin OS=Chlorocebus sabaeus OX=60711 GN=CANX PE=3 SV=1	0	59.583	20	13	19	13	610	69.2	4.79	34	13	transport;other biological processes	other membranes;ER/Golgi;other cell component	other molecular function	Pf00262		ENSCSAG00000008385	CANX	A0A0D9R7Q1	0	0	100	4.05123e+07	4.05123e+07	High	1
FALSE	High	Master Protein	A0A0D9R1H5	A0A0D9R1H5_CHLSB	Fructose-bisphosphate aldolase (EC 4.1.2.13)	ALDOA	Fructose-bisphosphate aldolase OS=Chlorocebus sabaeus OX=60711 GN=ALDOA PE=3 SV=1	0	58.76	41	12	19	12	364	39.4	8.09	43.39	12	other metabolic processes;other biological processes	non-structural extracellular;cytosol;cytoskeleton;other cell component	cytoskeletal activity;other molecular function	Pf00274	103230584; 119618100	ENSCSAG00000006167	ALDOA	A0A0D9R1H5	0	0	100	9.19609e+07	9.19609e+07	High	1	Met-loss [N-Term]
FALSE	High	Master Protein	A0A0D9S360	A0A0D9S360_CHLSB	Proteasome 26S subunit, non-ATPase 3	PSMD3	Proteasome 26S subunit, non-ATPase 3 OS=Chlorocebus sabaeus OX=60711 GN=PSMD3 PE=3 SV=1	0	58.09	33	15	18	15	534	61	8.44	37.82	15	other biological processes	other cell component	enzyme regulator activity	Pf01399, Pf08375	103243526	ENSCSAG00000002748	PSMD3	A0A0D9S360; csab:103243526	0	0	100	8.76677e+06	8.76677e+06	High	1
FALSE	High	Master Protein	A0A0D9R0H6	A0A0D9R0H6_CHLSB	Aconitate hydratase, mitochondrial (Aconitase) (EC 4.2.1.3)	ACO2	Aconitate hydratase, mitochondrial OS=Chlorocebus sabaeus OX=60711 GN=ACO2 PE=3 SV=1	0	57.863	19	11	12	11	780	85.3	7.72	25.54	11	other metabolic processes	mitochondrion	other molecular function	Pf00330, Pf00694	103223383	ENSCSAG00000005807	ACO2	A0A0D9R0H6; csab:103223383	0	0	100	1.1271e+07	1.1271e+07	High	1
FALSE	High	Master Protein	A0A0D9RD74	A0A0D9RD74_CHLSB	Pyr_redox_2 domain-containing protein		Pyr_redox_2 domain-containing protein OS=Chlorocebus sabaeus OX=60711 PE=4 SV=1	0	57.396	28	10	12	10	450	49.9	9.19	32.05	10	other metabolic processes		other molecular function	Pf07992					0	0	100	16661371	16661371	High	1
FALSE	High	Master Protein	A0A0D9S6N5	A0A0D9S6N5_CHLSB	Glycogen debranching enzyme (EC 2.4.1.25) (EC 3.2.1.33) (Glycogen debrancher)	AGL	Glycogen debranching enzyme OS=Chlorocebus sabaeus OX=60711 GN=AGL PE=3 SV=1	0	57.389	12	13	15	13	1532	174.7	6.8	26.58	13	other metabolic processes	cytosol;nucleus;other cell component	other molecular function	Pf06202, Pf14699, Pf14701, Pf14702	103224377	ENSCSAG00000001502	AGL	A0A0D9S6N5; csab:103224377	0	0				High	1
FALSE	High	Master Protein	A0A0D9RMX2	A0A0D9RMX2_CHLSB	C-1-tetrahydrofolate synthase, cytoplasmic (EC 1.5.1.5) (EC 3.5.4.9) (EC 6.3.4.3)	MTHFD1	C-1-tetrahydrofolate synthase, cytoplasmic OS=Chlorocebus sabaeus OX=60711 GN=MTHFD1 PE=3 SV=1	0	57.212	15	11	12	11	1042	113.2	8.43	25.52	11	other metabolic processes;developmental processes;other biological processes		other molecular function	Pf00763, Pf01268, Pf02882	103229163	ENSCSAG00000013809	MTHFD1	A0A0D9RMX2; csab:103229163	0	0	100	22472817	22472817	High	1
FALSE	High	Master Protein	A0A0D9RZX0	A0A0D9RZX0_CHLSB	Malate dehydrogenase, mitochondrial (EC 1.1.1.37)	MDH2	Malate dehydrogenase, mitochondrial OS=Chlorocebus sabaeus OX=60711 GN=MDH2 PE=3 SV=1	0	56.538	23	7	16	7	416	43.9	8.81	37.23	7	other metabolic processes	other membranes;mitochondrion	other molecular function	Pf00056, Pf02866	103246656	ENSCSAG00000018142	MDH2	A0A0D9RZX0; csab:103246656	0	0	100	5.81731e+07	5.81731e+07	High	1
FALSE	High	Master Protein	A0A0D9RPS0	A0A0D9RPS0_CHLSB	Lamin B1	LMNB1	Lamin B1 OS=Chlorocebus sabaeus OX=60711 GN=LMNB1 PE=3 SV=1	0	56.52	22	13	18	11	586	66.4	5.16	31.44	13	cell organization and biogenesis	other membranes;cytoskeleton;nucleus	nucleic acid binding activity;other molecular function	Pf00038, Pf00932	103244455	ENSCSAG00000014483	LMNB1	A0A0D9RPS0; csab:103244455	0	0	100	8.00802e+06	8.00802e+06	High	1
FALSE	High	Master Protein	A0A0D9R6L1	A0A0D9R6L1_CHLSB	Heterogeneous nuclear ribonucleoprotein M	HNRNPM	Heterogeneous nuclear ribonucleoprotein M OS=Chlorocebus sabaeus OX=60711 GN=HNRNPM PE=4 SV=1	0	56.434	27	15	24	15	692	73.4	8.28	43.65	15	RNA metabolism OR transcription;other metabolic processes	nucleus	nucleic acid binding activity;other molecular function	Pf00076, Pf11532		ENSCSAG00000008009	HNRNPM	A0A0D9R6L1	0	0	100	5.50492e+07	5.50492e+07	High	1
FALSE	High	Master Protein	A0A0D9REQ6	A0A0D9REQ6_CHLSB	G3BP stress granule assembly factor 1	G3BP1	G3BP stress granule assembly factor 1 OS=Chlorocebus sabaeus OX=60711 GN=G3BP1 PE=4 SV=1	0	56.257	30	10	18	9	466	52.2	5.52	34.54	10	cell organization and biogenesis;stress response;other biological processes	cytosol;other cell component	nucleic acid binding activity;other molecular function	Pf00076, Pf02136	103244817	ENSCSAG00000010876	G3BP1	A0A0D9REQ6	0	1	100	4.21938e+06	4.21938e+06	High	1
FALSE	High	Master Protein	A0A0D9RMI8	A0A0D9RMI8_CHLSB	Heat shock 70 kDa protein 4	HSPA4	Heat shock 70 kDa protein 4 OS=Chlorocebus sabaeus OX=60711 GN=HSPA4 PE=3 SV=1	0	56.157	21	12	14	11	840	94.3	5.19	27.04	12	cell organization and biogenesis;transport;other biological processes	non-structural extracellular;cytosol;mitochondrion	other molecular function	Pf00012	103244532	ENSCSAG00000013669	HSPA4	A0A0D9RMI8; csab:103244532	0	0	100	6.45238e+06	6.45238e+06	High	1
FALSE	High	Master Protein	A0A0D9RZJ3	A0A0D9RZJ3_CHLSB	Serpin family E member 1	SERPINE1	Serpin family E member 1 OS=Chlorocebus sabaeus OX=60711 GN=SERPINE1 PE=3 SV=1	0	56.132	29	9	12	9	402	45.1	8.16	27.77	9	other metabolic processes;stress response;developmental processes;other biological processes	non-structural extracellular;extracellular matrix;other cell component	signal transduction activity or receptor binding;enzyme regulator activity;other molecular function	Pf00079		ENSCSAG00000018011	SERPINE1	A0A0D9RZJ3	0	0	100	15306271	15306271	High	1
FALSE	High	Master Protein	A0A0D9RBD8	A0A0D9RBD8_CHLSB	Nucleophosmin		Nucleophosmin OS=Chlorocebus sabaeus OX=60711 PE=3 SV=1	0	56.099	29	5	12	5	294	32.5	4.78	41.82	5	cell cycle OR cell proliferation;cell organization and biogenesis;DNA metabolism;RNA metabolism OR transcription;other metabolic processes;stress response;transport;other biological processes	cytoskeleton;nucleus;other cell component	enzyme regulator activity;translation activity;nucleic acid binding activity;other molecular function	Pf03066, Pf16276					0	0	100	4.25669e+07	4.25669e+07	High	1
FALSE	High	Master Protein	A0A0D9RGR4	A0A0D9RGR4_CHLSB	Kinesin-like protein	KIF5B	Kinesin-like protein OS=Chlorocebus sabaeus OX=60711 GN=KIF5B PE=3 SV=1	0	55.923	16	12	14	12	963	109.7	6.44	33.39	12	cell organization and biogenesis;stress response;transport;other biological processes	cytosol;cytoskeleton;other cell component	cytoskeletal activity;other molecular function	Pf00225	103238089	ENSCSAG00000011606	KIF5B	A0A0D9RGR4; csab:103238089	0	0	100	1.16615e+07	1.16615e+07	High	1
FALSE	High	Master Protein	A0A0D9RUT2	A0A0D9RUT2_CHLSB	Aspartate--tRNA ligase, cytoplasmic (EC 6.1.1.12) (Aspartyl-tRNA synthetase)	DARS1	Aspartate--tRNA ligase, cytoplasmic OS=Chlorocebus sabaeus OX=60711 GN=DARS1 PE=3 SV=1	0	55.67	27	11	13	11	501	57.1	6.55	31.16	11	protein metabolism;RNA metabolism OR transcription;other metabolic processes	cytosol;other cell component	nucleic acid binding activity;other molecular function	Pf00152, Pf01336	103216994	ENSCSAG00000016303	DARS1	A0A0D9RUT2; csab:103216994	0	0	100	11522031	11522031	High	1
FALSE	High	Master Protein	A0A0D9R354	A0A0D9R354_CHLSB	Solute carrier family 3 member 2	SLC3A2	Solute carrier family 3 member 2 OS=Chlorocebus sabaeus OX=60711 GN=SLC3A2 PE=4 SV=1	0	55.654	21	9	10	9	622	67	5.25	24.41	9	other metabolic processes;transport;other biological processes	plasma membrane;other membranes;nucleus;other cell component	transporter activity;nucleic acid binding activity	Pf00128, Pf16028		ENSCSAG00000006769	SLC3A2	A0A0D9R354	0	0	100	7.38244e+06	7.38244e+06	High	1
FALSE	High	Master Protein	A0A0D9RMJ8	A0A0D9RMJ8_CHLSB	Dolichyl-diphosphooligosaccharide--protein glycosyltransferase subunit 2 (Ribophorin-2)	RPN2	Dolichyl-diphosphooligosaccharide--protein glycosyltransferase subunit 2 OS=Chlorocebus sabaeus OX=60711 GN=RPN2 PE=3 SV=1	0	55.399	18	7	9	7	631	69.3	5.87	25.6	7	protein metabolism;other metabolic processes	other membranes;ER/Golgi;nucleus		Pf05817	103246432	ENSCSAG00000013681	RPN2	A0A0D9RMJ8	0	0	100	1.0183e+07	1.0183e+07	High	1
FALSE	High	Master Protein	A0A0D9RRQ6	A0A0D9RRQ6_CHLSB	Glutamine--tRNA ligase (EC 6.1.1.18) (Glutaminyl-tRNA synthetase)	QARS1	Glutamine--tRNA ligase OS=Chlorocebus sabaeus OX=60711 GN=QARS1 PE=3 SV=1	0	55.272	18	11	12	11	775	87.7	7.05	32.68	11	protein metabolism;RNA metabolism OR transcription;other metabolic processes;developmental processes;other biological processes	cytosol;other cell component	enzyme regulator activity;other molecular function	Pf00749, Pf03950, Pf04557, Pf04558		ENSCSAG00000015198	QARS1	A0A0D9RRQ6	0	0	100	1.65235e+07	1.65235e+07	High	1
FALSE	High	Master Protein	A0A0D9RVK4	A0A0D9RVK4_CHLSB	Heterogeneous nuclear ribonucleoprotein C	HNRNPC	Heterogeneous nuclear ribonucleoprotein C OS=Chlorocebus sabaeus OX=60711 GN=HNRNPC PE=3 SV=1	0	55.012	29	8	14	8	293	32.3	5.08	38.1	8	RNA metabolism OR transcription;other metabolic processes;other biological processes	cytosol;cytoskeleton;nucleus	nucleic acid binding activity;other molecular function	Pf00076	103231382	ENSCSAG00000016585	HNRNPC	A0A0D9RVK4	0	0	100	7.52234e+07	7.52234e+07	High	1
FALSE	High	Master Protein	A0A0D9SDX8	A0A0D9SDX8_CHLSB	Heat shock protein family A (Hsp70) member 2	HSPA2	Heat shock protein family A (Hsp70) member 2 OS=Chlorocebus sabaeus OX=60711 GN=HSPA2 PE=3 SV=1	0	55.006	20	11	18	3	639	70	5.74	38.91	11	cell cycle OR cell proliferation;cell organization and biogenesis;stress response;other biological processes	plasma membrane;other membranes;cytosol;cytoskeleton;nucleus;other cell component	other molecular function	Pf00012	103229169	ENSCSAG00000019568	HSPA2	A0A0D9SDX8; csab:103229169	0	0	100	781800	781800	High	1
FALSE	High	Master Protein	A0A0D9RLK1	A0A0D9RLK1_CHLSB	Eukaryotic translation initiation factor 2 subunit 1 (Eukaryotic translation initiation factor 2 subunit alpha)	EIF2S1	Eukaryotic translation initiation factor 2 subunit 1 OS=Chlorocebus sabaeus OX=60711 GN=EIF2S1 PE=3 SV=1	0	54.75	32	9	12	9	315	36.1	5.08	24.02	9	cell organization and biogenesis;protein metabolism;other metabolic processes;stress response;signal transduction;other biological processes	cytosol;translational apparatus;nucleus;other cell component	translation activity;nucleic acid binding activity	Pf00575, Pf07541	103229205	ENSCSAG00000013324	EIF2S1	A0A0D9RLK1; csab:103229205	0	0	100	27518643	27518643	High	1
FALSE	High	Master Protein	A0A0D9QYV7	A0A0D9QYV7_CHLSB	Extended synaptotagmin 1	ESYT1	Extended synaptotagmin 1 OS=Chlorocebus sabaeus OX=60711 GN=ESYT1 PE=3 SV=1	0	54.68	13	12	13	12	1104	122.5	5.62	26.44	12	cell organization and biogenesis;transport	plasma membrane;other membranes	transporter activity;other molecular function	Pf00168, Pf17047	103238507	ENSCSAG00000005229	ESYT1	A0A0D9QYV7	0	0	100	6.91722e+06	6.91722e+06	High	1
FALSE	High	Master Protein	A0A0D9RH15	A0A0D9RH15_CHLSB	Eukaryotic translation initiation factor 3 subunit E (eIF3e) (Eukaryotic translation initiation factor 3 subunit 6) (eIF-3 p48)	EIF3E EIF3S6 INT6	Eukaryotic translation initiation factor 3 subunit E OS=Chlorocebus sabaeus OX=60711 GN=EIF3E PE=3 SV=1	0	54.479	32	12	25	12	445	52.2	6.04	49.27	12	cell organization and biogenesis;protein metabolism;RNA metabolism OR transcription;other metabolic processes;other biological processes	cytosol;translational apparatus;nucleus;other cell component	nucleic acid binding activity;other molecular function	Pf01399, Pf09440		ENSCSAG00000011703	EIF3E	A0A0D9RH15	0	0	100	1.0017e+08	1.0017e+08	High	1	Met-loss+Acetyl [N-Term]
FALSE	High	Master Protein	A0A0D9RQR8	A0A0D9RQR8_CHLSB	DNA-dependent protein kinase catalytic subunit (EC 2.7.11.1)	PRKDC	DNA-dependent protein kinase catalytic subunit OS=Chlorocebus sabaeus OX=60711 GN=PRKDC PE=3 SV=1	0	54.445	5	16	18	16	4131	469.4	7.3	28.39	16	cell cycle OR cell proliferation;cell organization and biogenesis;protein metabolism;DNA metabolism;RNA metabolism OR transcription;other metabolic processes;stress response;signal transduction;other biological processes	nucleus;other cell component	nucleic acid binding activity;kinase activity;other molecular function	Pf00454, Pf02259, Pf02260, Pf08163, Pf19704, Pf20500, Pf20502	103236758	ENSCSAG00000014860	PRKDC	A0A0D9RQR8	0	0	100	8.8299e+06	8.8299e+06	High	1
FALSE	High	Master Protein	A0A0D9QUP4	A0A0D9QUP4_CHLSB	Annexin	ANXA5	Annexin OS=Chlorocebus sabaeus OX=60711 GN=ANXA5 PE=3 SV=1	0	53.373	41	14	24	13	320	35.8	5	45.09	14	other biological processes	non-structural extracellular;plasma membrane;other membranes	other molecular function	Pf00191	103236196	ENSCSAG00000003714	ANXA5	A0A0D9QUP4; csab:103236196	0	0	100	2.90352e+07	2.90352e+07	High	1
FALSE	High	Master Protein	A0A0D9QYW2	A0A0D9QYW2_CHLSB	PA2G4		PA2G4 OS=Chlorocebus sabaeus OX=60711 PE=4 SV=1	0	53.266	31	10	15	10	396	44.6	8.06	33.19	10	RNA metabolism OR transcription	nucleus;other cell component	nucleic acid binding activity;other molecular function						0	0	100	3.46129e+07	3.46129e+07	High	1	Met-loss+Acetyl [N-Term]
FALSE	High	Master Protein	A0A0D9RNC9	A0A0D9RNC9_CHLSB	Insulin like growth factor 2 mRNA binding protein 3	IGF2BP3	Insulin like growth factor 2 mRNA binding protein 3 OS=Chlorocebus sabaeus OX=60711 GN=IGF2BP3 PE=3 SV=1	0	53.119	24	12	20	9	484	53	8.92	48.34	12	transport;other biological processes	cytosol;other cell component	nucleic acid binding activity	Pf00013, Pf00076		ENSCSAG00000014023	IGF2BP3	A0A0D9RNC9	0	1	100	35644921	35644921	High	1
FALSE	High	Master Protein	A0A0D9RKU0	A0A0D9RKU0_CHLSB	DNA replication licensing factor MCM3 (EC 3.6.4.12)	MCM3	DNA replication licensing factor MCM3 OS=Chlorocebus sabaeus OX=60711 GN=MCM3 PE=3 SV=1	0	52.885	19	12	15	12	808	91	5.82	20.59	12	cell cycle OR cell proliferation;cell organization and biogenesis;DNA metabolism;other metabolic processes	cytoskeleton;nucleus;other cell component	nucleic acid binding activity;other molecular function	Pf00493, Pf14551, Pf17207, Pf17855		ENSCSAG00000013052	MCM3	A0A0D9RKU0	0	0	100	7.13267e+06	7.13267e+06	High	1
FALSE	High	Master Protein	A0A0D9RXR5	A0A0D9RXR5_CHLSB	Small nuclear ribonucleoprotein U5 subunit 200	SNRNP200	Small nuclear ribonucleoprotein U5 subunit 200 OS=Chlorocebus sabaeus OX=60711 GN=SNRNP200 PE=3 SV=1	0	52.711	8	16	16	16	2136	244.3	6.06	27.3	16	cell organization and biogenesis;RNA metabolism OR transcription;other metabolic processes	nucleus	nucleic acid binding activity;other molecular function	Pf00270, Pf00271, Pf02889, Pf18149	103241068	ENSCSAG00000017369	SNRNP200	A0A0D9RXR5; csab:103241068	0	0	100	7.2921e+06	7.2921e+06	High	1
FALSE	High	Master Protein	A0A0D9S3J6	A0A0D9S3J6_CHLSB	Aminopeptidase (EC 3.4.11.-)	NPEPPS	Aminopeptidase OS=Chlorocebus sabaeus OX=60711 GN=NPEPPS PE=3 SV=1	0	52.385	16	12	13	12	921	103.6	5.83	20.44	12	protein metabolism;stress response	cytosol	other molecular function	Pf01433, Pf11838, Pf17900	103243576	ENSCSAG00000002610	NPEPPS	A0A0D9S3J6; csab:103243576	0	0	100	9.89017e+06	9.89017e+06	High	1
FALSE	High	Master Protein	A0A0D9RQ19	A0A0D9RQ19_CHLSB	Glycine--tRNA ligase (EC 6.1.1.14) (Diadenosine tetraphosphate synthetase)	GARS1	Glycine--tRNA ligase OS=Chlorocebus sabaeus OX=60711 GN=GARS1 PE=3 SV=1	0	52.258	18	10	13	10	738	83.1	7.18	29.63	10	protein metabolism;RNA metabolism OR transcription;other metabolic processes	non-structural extracellular;cytosol;other cell component	other molecular function	Pf00458, Pf00587, Pf03129	103226274	ENSCSAG00000014588	GARS1	A0A0D9RQ19; csab:103226274	0	0	100	2.01897e+07	2.01897e+07	High	1
FALSE	High	Master Protein	A0A0D9RZC5	A0A0D9RZC5_CHLSB	Heat shock protein 105 kDa (Heat shock 110 kDa protein)	HSPH1	Heat shock protein 105 kDa OS=Chlorocebus sabaeus OX=60711 GN=HSPH1 PE=3 SV=1	0	52.189	15	11	15	10	858	96.9	5.35	32.6	11	other biological processes	cytosol;cytoskeleton;nucleus;other cell component	cytoskeletal activity;other molecular function	Pf00012	103214241	ENSCSAG00000017943	HSPH1	A0A0D9RZC5; csab:103214241	0	1	100	1.1401e+07	1.1401e+07	High	1
FALSE	High	Master Protein	A0A0D9QWM7	A0A0D9QWM7_CHLSB	Eukaryotic translation initiation factor 3 subunit F (eIF3f) (Eukaryotic translation initiation factor 3 subunit 5) (eIF-3-epsilon) (eIF3 p47)	EIF3F EIF3S5	Eukaryotic translation initiation factor 3 subunit F OS=Chlorocebus sabaeus OX=60711 GN=EIF3F PE=3 SV=1	0	52.059	29	10	27	10	361	37.8	5.45	47.77	10	cell organization and biogenesis;protein metabolism;other metabolic processes;other biological processes	translational apparatus;other cell component	nucleic acid binding activity;other molecular function	Pf01398, Pf13012		ENSCSAG00000004428	EIF3F	A0A0D9QWM7	0	0	100	1.91436e+08	1.91436e+08	High	1
FALSE	High	Master Protein	A0A0D9RAH6	A0A0D9RAH6_CHLSB	Cortactin	CTTN	Cortactin OS=Chlorocebus sabaeus OX=60711 GN=CTTN PE=4 SV=1	0	51.273	22	11	13	11	550	61.6	5.35	29.54	11	cell organization and biogenesis;transport;signal transduction;other biological processes	plasma membrane;other membranes;cytosol;cytoskeleton;ER/Golgi;other cell component	other molecular function	Pf02218, Pf14604	103245464	ENSCSAG00000009367	CTTN	A0A0D9RAH6; csab:103245464	0	0	100	7.5879e+06	7.5879e+06	High	1
FALSE	High	Master Protein	A0A0D9RAF7	A0A0D9RAF7_CHLSB	Programmed cell death 6 interacting protein	PDCD6IP	Programmed cell death 6 interacting protein OS=Chlorocebus sabaeus OX=60711 GN=PDCD6IP PE=4 SV=1	0	51.021	18	12	13	12	868	96	6.52	27.8	12	cell cycle OR cell proliferation;cell organization and biogenesis;protein metabolism;other metabolic processes;transport;other biological processes	non-structural extracellular;plasma membrane;ER/Golgi;other cell component	signal transduction activity or receptor binding;other molecular function	Pf03097, Pf13949	103241851	ENSCSAG00000009342	PDCD6IP	A0A0D9RAF7	0	0	100	5.50097e+06	5.50097e+06	High	1	Met-loss+Acetyl [N-Term]
FALSE	High	Master Protein	A0A0D9QZ01	A0A0D9QZ01_CHLSB	UPF1 RNA helicase and ATPase	UPF1	UPF1 RNA helicase and ATPase OS=Chlorocebus sabaeus OX=60711 GN=UPF1 PE=3 SV=1	0	50.895	14	12	12	12	1118	123	6.68	23.06	12	cell cycle OR cell proliferation;cell organization and biogenesis;DNA metabolism;RNA metabolism OR transcription;other metabolic processes;stress response;other biological processes	cytosol;nucleus;other cell component	nucleic acid binding activity;other molecular function	Pf09416, Pf13086, Pf13087, Pf18141	103234195	ENSCSAG00000005276	UPF1	A0A0D9QZ01	0	0	100	5.68669e+06	5.68669e+06	High	1
FALSE	High	Master Protein	A0A0D9S2E6	A0A0D9S2E6_CHLSB	Keratin 17	KRT17	Keratin 17 OS=Chlorocebus sabaeus OX=60711 GN=KRT17 PE=3 SV=1	0	50.289	29	11	18	4	432	48	5.06	38.44	11	cell organization and biogenesis;other biological processes	plasma membrane;cytoskeleton;other cell component	other molecular function	Pf00038		ENSCSAG00000003005	KRT17	A0A0D9S2E6	0	0	100	1.66957e+07	1.66957e+07	High	1
FALSE	High	Master Protein	A0A0D9RFT6	A0A0D9RFT6_CHLSB	Structural maintenance of chromosomes protein	SMC2	Structural maintenance of chromosomes protein OS=Chlorocebus sabaeus OX=60711 GN=SMC2 PE=3 SV=1	0	50.273	11	11	13	11	1197	135.5	8.13	29.84	11	cell cycle OR cell proliferation;cell organization and biogenesis;other biological processes	nucleus;other cell component	nucleic acid binding activity;other molecular function	Pf02463, Pf06470	103219095	ENSCSAG00000011269	SMC2	A0A0D9RFT6; csab:103219095	0	0	100	557664	557664	High	1
FALSE	High	Master Protein	A0A0D9RE13	A0A0D9RE13_CHLSB	Actin alpha 1, skeletal muscle	ACTA1	Actin alpha 1, skeletal muscle OS=Chlorocebus sabaeus OX=60711 GN=ACTA1 PE=3 SV=1	0	49.736	31	11	32	1	382	42.6	5.4	47.13	11	cell organization and biogenesis;other biological processes	cytoskeleton		Pf00022		ENSCSAG00000010625	ACTA1	A0A0D9RE13	0	0				High	1
FALSE	High	Master Protein	A0A0D9RSZ9	A0A0D9RSZ9_CHLSB	Mitochondrial proton/calcium exchanger protein (Leucine zipper-EF-hand-containing transmembrane protein 1)	LETM1	Mitochondrial proton/calcium exchanger protein OS=Chlorocebus sabaeus OX=60711 GN=LETM1 PE=3 SV=1	0	49.518	18	10	13	10	739	83	6.7	22.03	10	cell organization and biogenesis;transport;other biological processes	other membranes;mitochondrion	transporter activity;translation activity;other molecular function	Pf07766	103246477	ENSCSAG00000015656	LETM1	A0A0D9RSZ9	0	0	100	1.05265e+07	1.05265e+07	High	1
FALSE	High	Master Protein	A0A0D9RDI1	A0A0D9RDI1_CHLSB	NOP2 nucleolar protein	NOP2	NOP2 nucleolar protein OS=Chlorocebus sabaeus OX=60711 GN=NOP2 PE=3 SV=1	0	49.198	17	9	14	9	816	89.7	9.14	24.81	9	cell organization and biogenesis;RNA metabolism OR transcription;other metabolic processes;other biological processes	nucleus	nucleic acid binding activity;other molecular function	Pf01189, Pf08062, Pf17125		ENSCSAG00000010484	NOP2	A0A0D9RDI1	0	0	100	4.64012e+06	4.64012e+06	High	1
FALSE	High	Master Protein	A0A0D9R9Y5	A0A0D9R9Y5_CHLSB	T-complex protein 1 subunit theta (CCT-theta)	CCT8	T-complex protein 1 subunit theta OS=Chlorocebus sabaeus OX=60711 GN=CCT8 PE=3 SV=1	0	48.927	22	10	13	10	548	59.5	5.6	27.97	10	cell organization and biogenesis;transport;other biological processes	cytosol;cytoskeleton;nucleus;other cell component	other molecular function	Pf00118	103217526	ENSCSAG00000009176	CCT8	A0A0D9R9Y5; csab:103217526	0	0	100	3.94239e+07	3.94239e+07	High	1	Met-loss+Acetyl [N-Term]
FALSE	High	Master Protein	A0A0D9SAF6	A0A0D9SAF6_CHLSB	Cofilin-1 (Cofilin, non-muscle isoform)		Cofilin-1 OS=Chlorocebus sabaeus OX=60711 PE=3 SV=1	0	48.696	46	7	11	7	166	18.5	8	31.12	7	cell organization and biogenesis	plasma membrane;other membranes;cytoskeleton;nucleus	cytoskeletal activity	Pf00241					0	0	100	79393148	79393148	High	1	Met-loss+Acetyl [N-Term]
FALSE	High	Master Protein	A0A0D9S3W2	A0A0D9S3W2_CHLSB	Transgelin	TAGLN2	Transgelin OS=Chlorocebus sabaeus OX=60711 GN=TAGLN2 PE=3 SV=1	0	48.621	41	7	13	7	199	22.4	8.25	29.82	7	other biological processes			Pf00307, Pf00402	103223743	ENSCSAG00000002493	TAGLN2	A0A0D9S3W2; csab:103223743	0	0	100	4.22248e+07	4.22248e+07	High	1	Met-loss+Acetyl [N-Term]
FALSE	High	Master Protein	A0A0D9RDN9	A0A0D9RDN9_CHLSB	AP-2 complex subunit alpha	AP2A2	AP-2 complex subunit alpha OS=Chlorocebus sabaeus OX=60711 GN=AP2A2 PE=3 SV=1	0	48.474	15	9	11	7	939	103.9	6.93	25.2	9	transport	plasma membrane;other membranes	other molecular function	Pf01602, Pf02296, Pf02883	103235185	ENSCSAG00000010503	AP2A2	A0A0D9RDN9	0	0	100	7.54838e+06	7.54838e+06	High	1
FALSE	High	Master Protein	A0A0D9QZD7	A0A0D9QZD7_CHLSB	Catalase (EC 1.11.1.6)	CAT	Catalase OS=Chlorocebus sabaeus OX=60711 GN=CAT PE=3 SV=1	0	48.457	21	9	11	9	527	59.9	7.52	24.08	9	protein metabolism;other metabolic processes;stress response;other biological processes	other membranes;other cytoplasmic organelle;other cell component	other molecular function	Pf00199, Pf06628	103237927	ENSCSAG00000005418	CAT	A0A0D9QZD7; csab:103237927	0	0	100	1.76973e+06	1.76973e+06	High	1
FALSE	High	Master Protein	A0A0D9SBE5	A0A0D9SBE5_CHLSB	60S ribosomal protein L3		60S ribosomal protein L3 OS=Chlorocebus sabaeus OX=60711 PE=3 SV=1	0	48.355	24	10	18	4	403	46	10.05	15.39	10	protein metabolism;other metabolic processes	translational apparatus;other cell component	other molecular function	Pf00297					0	5	100	2.64264e+07	2.64264e+07	High	1
FALSE	High	Master Protein	A0A0D9S7P0	A0A0D9S7P0_CHLSB	Polyadenylate-binding protein (PABP)	PABPC4	Polyadenylate-binding protein OS=Chlorocebus sabaeus OX=60711 GN=PABPC4 PE=3 SV=1	0	48.079	17	9	15	6	660	72.3	9.35	37.31	9		cytosol;nucleus;other cell component	nucleic acid binding activity	Pf00076, Pf00658	103225052	ENSCSAG00000001135	PABPC4	A0A0D9S7P0; csab:103225052	0	0	100	1.01253e+07	1.01253e+07	High	1
FALSE	High	Master Protein	A0A0D9QWS4	A0A0D9QWS4_CHLSB	Alanine--tRNA ligase (EC 6.1.1.7)	AARS AARS1	Alanine--tRNA ligase OS=Chlorocebus sabaeus OX=60711 GN=AARS PE=3 SV=1	0	47.844	14	12	13	12	968	106.7	5.57	30.72	12	protein metabolism;RNA metabolism OR transcription;other metabolic processes;developmental processes;other biological processes	cytosol	nucleic acid binding activity;other molecular function	Pf01411, Pf02272, Pf07973	103233152	ENSCSAG00000004476	AARS	A0A0D9QWS4; csab:103233152	0	0	100	3.64662e+06	3.64662e+06	High	1
FALSE	High	Master Protein	A0A0D9R5V2	A0A0D9R5V2_CHLSB	RNA helicase (EC 3.6.4.13)		RNA helicase OS=Chlorocebus sabaeus OX=60711 PE=3 SV=1	0	47.476	14	10	11	10	851	94	9.5	27.16	10			nucleic acid binding activity;other molecular function	Pf00270, Pf00271, Pf08152					0	0	100	12072232	12072232	High	1
FALSE	High	Master Protein	A0A0D9RIN2	A0A0D9RIN2_CHLSB	Tropomyosin alpha-1 chain		Tropomyosin alpha-1 chain OS=Chlorocebus sabaeus OX=60711 PE=3 SV=1	0	47.23	24	9	10	2	284	32.8	4.77	24.86	9	cell organization and biogenesis;stress response;developmental processes;other biological processes	plasma membrane;other membranes;cytosol;cytoskeleton;other cell component	cytoskeletal activity	Pf00261					0	1	100	6.57113e+06	6.57113e+06	High	1
FALSE	High	Master Protein	A0A0D9R2U6	A0A0D9R2U6_CHLSB	RNA helicase (EC 3.6.4.13)	DDX17	RNA helicase OS=Chlorocebus sabaeus OX=60711 GN=DDX17 PE=3 SV=1	0	47.079	23	13	17	8	650	72.3	8.59	35.85	13	RNA metabolism OR transcription;other metabolic processes;signal transduction;other biological processes	nucleus	nucleic acid binding activity;other molecular function	Pf00270, Pf00271	103223314	ENSCSAG00000006649	DDX17	A0A0D9R2U6	0	0	100	2.01222e+07	2.01222e+07	High	1
FALSE	High	Master Protein	A0A0D9S4W9	A0A0D9S4W9_CHLSB	T-complex protein 1 subunit gamma	CCT3	T-complex protein 1 subunit gamma OS=Chlorocebus sabaeus OX=60711 GN=CCT3 PE=3 SV=1	0	46.766	30	13	24	13	545	60.5	6.49	42.37	13	cell organization and biogenesis;transport;other biological processes	cytosol;cytoskeleton;other cell component	other molecular function	Pf00118	103223850	ENSCSAG00000002128	CCT3	A0A0D9S4W9; csab:103223850	0	0	100	2.98079e+07	2.98079e+07	High	1
FALSE	High	Master Protein	A0A0D9RPE9	A0A0D9RPE9_CHLSB	Heterogeneous nuclear ribonucleoprotein A3		Heterogeneous nuclear ribonucleoprotein A3 OS=Chlorocebus sabaeus OX=60711 PE=4 SV=1	0	46.675	22	7	11	5	378	39.6	9.01	26.98	7		nucleus	nucleic acid binding activity	Pf00076					0	0	100	13011779	13011779	High	1
FALSE	High	Master Protein	A0A0D9RMH4	A0A0D9RMH4_CHLSB	Rab GDP dissociation inhibitor	GDI2	Rab GDP dissociation inhibitor OS=Chlorocebus sabaeus OX=60711 GN=GDI2 PE=3 SV=1	0	46.663	29	9	13	7	445	50.6	6.47	28.07	9	transport;signal transduction;other biological processes	other cell component	enzyme regulator activity	Pf00996	103237832	ENSCSAG00000013656	GDI2	A0A0D9RMH4; csab:103237832	0	1	100	4.58532e+06	4.58532e+06	High	1
FALSE	High	Master Protein	A0A0D9S405	A0A0D9S405_CHLSB	Prohibitin		Prohibitin OS=Chlorocebus sabaeus OX=60711 PE=3 SV=1	0	46.434	40	8	10	8	272	29.8	5.76	27.43	8		plasma membrane;other membranes;mitochondrion		Pf01145					0	0	100	54201273	54201273	High	1
FALSE	High	Master Protein	A0A0D9R6A2	A0A0D9R6A2_CHLSB	ATP-dependent RNA helicase DDX1 (EC 3.6.4.13) (DEAD box protein 1)	DDX1	ATP-dependent RNA helicase DDX1 OS=Chlorocebus sabaeus OX=60711 GN=DDX1 PE=3 SV=1	0	46.242	16	10	11	10	740	82.4	7.23	20.12	10	cell organization and biogenesis;DNA metabolism;RNA metabolism OR transcription;other metabolic processes;stress response;other biological processes	cytosol;mitochondrion;nucleus;other cell component	nucleic acid binding activity;other molecular function	Pf00270, Pf00271, Pf00622	103220779	ENSCSAG00000007883	DDX1	A0A0D9R6A2; csab:103220779	0	0	100	1.06297e+07	1.06297e+07	High	1
FALSE	High	Master Protein	A0A0D9S940	A0A0D9S940_CHLSB	Heterogeneous nuclear ribonucleoprotein A1, N-terminally processed		Heterogeneous nuclear ribonucleoprotein A1, N-terminally processed OS=Chlorocebus sabaeus OX=60711 PE=4 SV=1	0	45.791	24	8	17	1	320	34.2	8.6	35.21	8			nucleic acid binding activity	Pf00076, Pf11627					0	0	100	40613908	40613908	High	1
FALSE	High	Master Protein	A0A0D9SCB4	A0A0D9SCB4_CHLSB	Brain abundant membrane attached signal protein 1	BASP1	Brain abundant membrane attached signal protein 1 OS=Chlorocebus sabaeus OX=60711 GN=BASP1 PE=3 SV=1	0	45.641	42	5	5	5	227	22.7	4.63	18.55	5	RNA metabolism OR transcription;developmental processes	plasma membrane;other membranes;nucleus;other cell component	nucleic acid binding activity;other molecular function	Pf05466	103215039; 103231594	ENSCSAG00000018988	BASP1	A0A0D9SCB4; csab:103231594	0	0	100	6344844	6344844	High	1
FALSE	High	Master Protein	A0A0D9RL86	A0A0D9RL86_CHLSB	60S ribosomal protein L4		60S ribosomal protein L4 OS=Chlorocebus sabaeus OX=60711 PE=3 SV=1	0	45.527	35	8	10	8	215	24.2	10.48	24.65	8	protein metabolism;other metabolic processes	translational apparatus;other cell component	other molecular function	Pf00573					0	0	100	18930010	18930010	High	1
FALSE	High	Master Protein	A0A0D9QVC3	A0A0D9QVC3_CHLSB	Heterogeneous nuclear ribonucleoprotein L	HNRNPL	Heterogeneous nuclear ribonucleoprotein L OS=Chlorocebus sabaeus OX=60711 GN=HNRNPL PE=4 SV=1	0	45.146	19	6	9	6	589	64.1	8.22	18.29	6	RNA metabolism OR transcription;other metabolic processes;other biological processes	nucleus;other cell component	nucleic acid binding activity	Pf00076, Pf11835, Pf13893	103234642	ENSCSAG00000003951	HNRNPL	A0A0D9QVC3	0	0	100	1.41704e+07	1.41704e+07	High	1
FALSE	High	Master Protein	A0A0D9R9G1	A0A0D9R9G1_CHLSB	Eukaryotic translation elongation factor 1 delta	EEF1D	Eukaryotic translation elongation factor 1 delta OS=Chlorocebus sabaeus OX=60711 GN=EEF1D PE=3 SV=1	0	44.94	13	8	12	7	646	71.2	6.16	24.04	8	protein metabolism;other metabolic processes;other biological processes	cytosol;ER/Golgi;nucleus;other cell component	nucleic acid binding activity	Pf00736, Pf10587		ENSCSAG00000008996	EEF1D	A0A0D9R9G1	0	0	100	4.74481e+07	4.74481e+07	High	1
FALSE	High	Master Protein	A0A0D9QXQ6	A0A0D9QXQ6_CHLSB	Methionine--tRNA ligase, cytoplasmic (EC 6.1.1.10) (Methionyl-tRNA synthetase)	MARS1	Methionine--tRNA ligase, cytoplasmic OS=Chlorocebus sabaeus OX=60711 GN=MARS1 PE=3 SV=1	0	44.593	12	9	10	9	906	101.7	6.05	26.55	9	protein metabolism;RNA metabolism OR transcription;other metabolic processes;other biological processes	cytosol;nucleus;other cell component	other molecular function	Pf00043, Pf00458, Pf09334, Pf18485, Pf19303		ENSCSAG00000004852	MARS1	A0A0D9QXQ6	0	0	100	4.26733e+06	4.26733e+06	High	1
FALSE	High	Master Protein	A0A0D9R3P2	A0A0D9R3P2_CHLSB	40S ribosomal protein S7	RPS7	40S ribosomal protein S7 OS=Chlorocebus sabaeus OX=60711 GN=RPS7 PE=3 SV=1	0	44.504	49	8	14	8	194	22.1	10.1	41.16	8	protein metabolism;other metabolic processes	translational apparatus;other cell component	other molecular function	Pf01251	103220913	ENSCSAG00000006946	RPS7	A0A0D9R3P2; csab:103220913	0	0	100	3.33568e+07	3.33568e+07	High	1
FALSE	High	Master Protein	A0A0D9R645	A0A0D9R645_CHLSB	SCY1 like pseudokinase 1	SCYL1	SCY1 like pseudokinase 1 OS=Chlorocebus sabaeus OX=60711 GN=SCYL1 PE=4 SV=1	0	44.417	11	6	9	6	808	89.5	6.35	22.26	6	protein metabolism;other metabolic processes;stress response;transport;developmental processes;other biological processes	other membranes;cytosol;ER/Golgi	kinase activity;other molecular function	Pf00069	103228854	ENSCSAG00000007822	SCYL1	A0A0D9R645; csab:103228854	0	0	100	3.98349e+06	3.98349e+06	High	1
FALSE	High	Master Protein	A0A0D9R3F9	A0A0D9R3F9_CHLSB	Atlastin GTPase 3	ATL3	Atlastin GTPase 3 OS=Chlorocebus sabaeus OX=60711 GN=ATL3 PE=3 SV=1	0	43.914	17	5	5	5	541	60.5	5.86	17.98	5	cell organization and biogenesis;other biological processes	other membranes;ER/Golgi	other molecular function	Pf02263, Pf02841	103233661	ENSCSAG00000006859	ATL3	A0A0D9R3F9; csab:103233661	0	0	100	9.19481e+06	9.19481e+06	High	1
FALSE	High	Master Protein	A0A0D9S7M1	A0A0D9S7M1_CHLSB	CTP synthase (EC 6.3.4.2) (UTP--ammonia ligase)	CTPS1	CTP synthase OS=Chlorocebus sabaeus OX=60711 GN=CTPS1 PE=3 SV=1	0	43.71	17	8	12	8	591	66.7	6.54	30.04	8	cell cycle OR cell proliferation;other metabolic processes	other cell component	other molecular function	Pf00117, Pf06418	103225017	ENSCSAG00000001154	CTPS1	A0A0D9S7M1	0	0	100	9.54058e+06	9.54058e+06	High	1
FALSE	High	Master Protein	A0A0D9R6G5	A0A0D9R6G5_CHLSB	L-lactate dehydrogenase (EC 1.1.1.27)		L-lactate dehydrogenase OS=Chlorocebus sabaeus OX=60711 PE=3 SV=1	0	43.598	31	10	15	9	334	36.6	6.05	33.02	10	other metabolic processes	other cell component	other molecular function	Pf00056, Pf02866					0	0	100	78894175	78894175	High	1
FALSE	High	Master Protein	A0A0D9RB24	A0A0D9RB24_CHLSB	Nucleosome assembly protein 1 like 4	NAP1L4	Nucleosome assembly protein 1 like 4 OS=Chlorocebus sabaeus OX=60711 GN=NAP1L4 PE=3 SV=1	0	43.474	21	8	11	6	375	42.9	4.69	24.15	8	cell organization and biogenesis	nucleus;other cell component	other molecular function	Pf00956	103241693	ENSCSAG00000009554	NAP1L4	A0A0D9RB24	0	1	100	1.97158e+07	1.97158e+07	High	1	Met-loss+Acetyl [N-Term]
FALSE	High	Master Protein	A0A0D9S2M1	A0A0D9S2M1_CHLSB	Radixin	RDX	Radixin OS=Chlorocebus sabaeus OX=60711 GN=RDX PE=4 SV=1	0	43.36	19	14	28	6	605	71.1	6.54	37.79	14	cell organization and biogenesis;other biological processes	plasma membrane;other membranes;cytoskeleton;other cell component	cytoskeletal activity;other molecular function	Pf00373, Pf00769, Pf09379, Pf09380, Pf20492		ENSCSAG00000002938	RDX	A0A0D9S2M1	0	0	100	8.38129e+06	8.38129e+06	High	1
FALSE	High	Master Protein	A0A0D9RKG6	A0A0D9RKG6_CHLSB	Phosphopyruvate hydratase (EC 4.2.1.11) (2-phospho-D-glycerate hydro-lyase)	ENO3	Phosphopyruvate hydratase OS=Chlorocebus sabaeus OX=60711 GN=ENO3 PE=3 SV=1	0	43.132	26	8	14	7	434	47	7.72	33.91	8	other metabolic processes	plasma membrane;other membranes;cytosol	other molecular function	Pf00113, Pf03952	103242214	ENSCSAG00000012928	ENO3	A0A0D9RKG6	0	0	100	1.89642e+07	1.89642e+07	High	1
FALSE	High	Master Protein	A0A0D9RGH9	A0A0D9RGH9_CHLSB	Lamin B2	LMNB2	Lamin B2 OS=Chlorocebus sabaeus OX=60711 GN=LMNB2 PE=3 SV=1	0	42.929	22	13	13	11	621	69.9	5.54	21.93	13		other membranes;cytoskeleton;nucleus	other molecular function	Pf00038, Pf00932	103233631	ENSCSAG00000011555	LMNB2	A0A0D9RGH9	0	0	100	1.23983e+07	1.23983e+07	High	1
FALSE	High	Master Protein	A0A0D9QY94	A0A0D9QY94_CHLSB	L-lactate dehydrogenase (EC 1.1.1.27)		L-lactate dehydrogenase OS=Chlorocebus sabaeus OX=60711 PE=3 SV=1	0	42.73	23	10	21	9	356	39.5	8.54	27.6	10	other metabolic processes	other cell component	other molecular function	Pf00056, Pf02866					0	0	100	1.09003e+08	1.09003e+08	High	1
FALSE	High	Master Protein	A0A0D9RNM2	A0A0D9RNM2_CHLSB	Tyrosine 3-monooxygenase/tryptophan 5-monooxygenase activation protein epsilon	YWHAE	Tyrosine 3-monooxygenase/tryptophan 5-monooxygenase activation protein epsilon OS=Chlorocebus sabaeus OX=60711 GN=YWHAE PE=3 SV=1	0	42.682	40	8	19	7	240	27.4	4.89	40.37	8	stress response;signal transduction;other biological processes	plasma membrane;other membranes;cytosol;nucleus	other molecular function	Pf00244		ENSCSAG00000014074	YWHAE	A0A0D9RNM2	0	0	100	1.16944e+07	1.16944e+07	High	1
FALSE	High	Master Protein	Q2L9X0	RSSA_CHLAE	40S ribosomal protein SA (37 kDa laminin receptor precursor) (37LRP) (37/67 kDa laminin receptor) (LRP/LR) (67 kDa laminin receptor) (67LR) (Laminin receptor 1) (LamR) (Laminin-binding protein precursor p40) (LBP/p40)	RPSA LAMR1	40S ribosomal protein SA OS=Chlorocebus aethiops OX=9534 GN=RPSA PE=2 SV=3	0	42.557	25	7	7	7	295	32.8	4.87	22.72	7	cell adhesion;cell organization and biogenesis;protein metabolism;other metabolic processes	plasma membrane;other membranes;cytosol;translational apparatus;nucleus	other molecular function	Pf00318, Pf16122			RPSA	Q2L9X0	0	0	100	3.20485e+07	3.20485e+07	High	1
FALSE	High	Master Protein	A0A0D9SDL6	A0A0D9SDL6_CHLSB	40S ribosomal protein S17		40S ribosomal protein S17 OS=Chlorocebus sabaeus OX=60711 PE=3 SV=1	0	42.493	56	6	9	6	135	15.5	9.85	24.73	6	protein metabolism;other metabolic processes	translational apparatus;other cell component	other molecular function	Pf00833					0	0	100	3.87337e+07	3.87337e+07	High	1
FALSE	High	Master Protein	A0A0D9RWK1	A0A0D9RWK1_CHLSB	UDP-glucose 6-dehydrogenase (EC 1.1.1.22)	UGDH	UDP-glucose 6-dehydrogenase OS=Chlorocebus sabaeus OX=60711 GN=UGDH PE=3 SV=1	0	42.309	24	8	9	8	494	55	7.12	24.61	8	cell organization and biogenesis;protein metabolism;other metabolic processes;developmental processes	nucleus	other molecular function	Pf00984, Pf03720, Pf03721	103246199	ENSCSAG00000016955	UGDH	A0A0D9RWK1; csab:103246199	0	0	100	3.15823e+07	3.15823e+07	High	1
FALSE	High	Master Protein	A0A0D9QV99	A0A0D9QV99_CHLSB	Proteasome 26S subunit, ATPase 5	PSMC5	Proteasome 26S subunit, ATPase 5 OS=Chlorocebus sabaeus OX=60711 GN=PSMC5 PE=3 SV=1	0	42.257	24	7	9	6	406	45.6	7.55	20.16	7	protein metabolism;other metabolic processes;other biological processes	nucleus;other cell component	signal transduction activity or receptor binding;other molecular function	Pf00004, Pf16450, Pf17862	103243218	ENSCSAG00000003923	PSMC5	A0A0D9QV99; csab:103243218	0	0	100	780364	780364	High	1	Met-loss+Acetyl [N-Term]
FALSE	High	Master Protein	A0A0D9R7L4	A0A0D9R7L4_CHLSB	RNA-splicing ligase RtcB homolog (EC 6.5.1.8) (3'-phosphate/5'-hydroxy nucleic acid ligase)	RTCB	RNA-splicing ligase RtcB homolog OS=Chlorocebus sabaeus OX=60711 GN=RTCB PE=3 SV=1	0	42.227	32	11	12	11	505	55.2	7.23	25.04	11	RNA metabolism OR transcription;other metabolic processes	cytosol;nucleus;other cell component	cytoskeletal activity;other molecular function	Pf01139	103223215	ENSCSAG00000008351	RTCB	A0A0D9R7L4; csab:103223215	0	0	100	24385227	24385227	High	1
FALSE	High	Master Protein	A0A0D9RYE5	A0A0D9RYE5_CHLSB	Structural maintenance of chromosomes flexible hinge domain containing 1	SMCHD1	Structural maintenance of chromosomes flexible hinge domain containing 1 OS=Chlorocebus sabaeus OX=60711 GN=SMCHD1 PE=4 SV=1	0	42.15	7	11	11	11	2005	226.1	7.4	15.37	11	cell organization and biogenesis;DNA metabolism;other metabolic processes;stress response;developmental processes;other biological processes	nucleus;other cell component	other molecular function	Pf06470, Pf13589	103222694	ENSCSAG00000017608	SMCHD1	A0A0D9RYE5; csab:103222694	0	0	100	1.55202e+06	1.55202e+06	High	1
FALSE	High	Master Protein	A0A0D9R8B1	A0A0D9R8B1_CHLSB	RuvB-like helicase (EC 3.6.4.12)	RUVBL1	RuvB-like helicase OS=Chlorocebus sabaeus OX=60711 GN=RUVBL1 PE=3 SV=1	0	41.966	22	8	11	8	456	50.2	6.42	23.54	8	cell organization and biogenesis;protein metabolism;DNA metabolism;RNA metabolism OR transcription;other metabolic processes;stress response;other biological processes	cytosol;nucleus;other cell component	other molecular function	Pf06068, Pf17856	103228097	ENSCSAG00000008592	RUVBL1	A0A0D9R8B1; csab:103228097	0	0	100	3.53121e+06	3.53121e+06	High	1
FALSE	High	Master Protein	A0A0D9RC52	A0A0D9RC52_CHLSB	Scaffold attachment factor B	SAFB	Scaffold attachment factor B OS=Chlorocebus sabaeus OX=60711 GN=SAFB PE=4 SV=1	0	41.826	12	7	7	4	916	102.7	5.49	14.97	7	other biological processes	nucleus;other cell component	nucleic acid binding activity	Pf00076, Pf02037	103233743	ENSCSAG00000009949	SAFB	A0A0D9RC52	0	0	100	274094	274094	High	1
FALSE	High	Master Protein	A0A0D9RSK8	A0A0D9RSK8_CHLSB	Transcription factor BTF3		Transcription factor BTF3 OS=Chlorocebus sabaeus OX=60711 PE=3 SV=1	0	41.791	46	6	11	6	206	22.1	9.38	20.8	6	other biological processes	cytosol;translational apparatus		Pf01849					0	0	100	3.35277e+06	3.35277e+06	High	1
FALSE	High	Master Protein	A0A0D9RVB8	A0A0D9RVB8_CHLSB	Cytosol aminopeptidase (EC 3.4.11.1) (EC 3.4.11.5) (EC 3.4.13.23) (Cysteinylglycine-S-conjugate dipeptidase) (Leucine aminopeptidase 3) (Leucyl aminopeptidase) (Proline aminopeptidase) (Prolyl aminopeptidase)	LAP3	Cytosol aminopeptidase OS=Chlorocebus sabaeus OX=60711 GN=LAP3 PE=3 SV=1	0	41.77	22	9	14	9	519	56.1	7.69	30.3	9	protein metabolism	cytosol;nucleus;other cell component	other molecular function	Pf00883, Pf02789	103246309	ENSCSAG00000016492	LAP3	A0A0D9RVB8; csab:103246309	0	0	100	6711587	6711587	High	1
FALSE	High	Master Protein	A0A0D9S5A4	A0A0D9S5A4_CHLSB	Protein phosphatase 2 scaffold subunit Aalpha	PPP2R1A	Protein phosphatase 2 scaffold subunit Aalpha OS=Chlorocebus sabaeus OX=60711 GN=PPP2R1A PE=4 SV=1	0	41.705	19	8	13	8	589	65.3	5.11	28.9	8	cell organization and biogenesis;other biological processes	plasma membrane;other membranes;nucleus;other cell component	enzyme regulator activity;other molecular function	Pf02985, Pf13646	103235167	ENSCSAG00000001991	PPP2R1A	A0A0D9S5A4; csab:103235167	0	0	100	2.1327e+07	2.1327e+07	High	1
FALSE	High	Master Protein	A0A0D9RRC2	A0A0D9RRC2_CHLSB	Annexin	ANXA4	Annexin OS=Chlorocebus sabaeus OX=60711 GN=ANXA4 PE=3 SV=1	0	41.703	35	9	10	9	321	36	5.87	18.2	9	signal transduction;other biological processes	plasma membrane;other membranes;nucleus;other cell component	other molecular function	Pf00191	103220106	ENSCSAG00000015061	ANXA4	A0A0D9RRC2; csab:103220106	0	0	100	7.37834e+06	7.37834e+06	High	1
FALSE	High	Master Protein	A0A0D9S316	A0A0D9S316_CHLSB	DNA topoisomerase 2 (EC 5.6.2.2)	TOP2A	DNA topoisomerase 2 OS=Chlorocebus sabaeus OX=60711 GN=TOP2A PE=3 SV=1	0	41.546	9	13	16	9	1531	174.3	8.72	20.58	13	cell cycle OR cell proliferation;cell organization and biogenesis;DNA metabolism;other metabolic processes;stress response;developmental processes;other biological processes	cytoskeleton;nucleus;other cell component	nucleic acid binding activity;other molecular function	Pf00204, Pf00521, Pf01751, Pf02518, Pf08070, Pf16898	103243514	ENSCSAG00000002790	TOP2A	A0A0D9S316; csab:103243514	0	2	100	7.19376e+06	7.19376e+06	High	1
FALSE	High	Master Protein	A0A0D9R0A1	A0A0D9R0A1_CHLSB	Keratin 75	KRT75	Keratin 75 OS=Chlorocebus sabaeus OX=60711 GN=KRT75 PE=3 SV=1	0	41.542	13	9	38	1	551	59.4	8.31	55.66	9	other biological processes	plasma membrane;cytosol;cytoskeleton		Pf00038, Pf16208		ENSCSAG00000005733	KRT75	A0A0D9R0A1	0	0				High	1
FALSE	High	Master Protein	A0A0D9RJZ5	A0A0D9RJZ5_CHLSB	Polypyrimidine tract-binding protein 1	PTBP1	Polypyrimidine tract-binding protein 1 OS=Chlorocebus sabaeus OX=60711 GN=PTBP1 PE=4 SV=1	0	41.481	24	8	14	7	556	59.5	9.16	35.38	8	RNA metabolism OR transcription;other metabolic processes;other biological processes	nucleus	nucleic acid binding activity	Pf00076, Pf11835, Pf13893	103233576	ENSCSAG00000012749	PTBP1	A0A0D9RJZ5	0	1	100	3.48474e+07	3.48474e+07	High	1
FALSE	High	Master Protein	A0A0D9S3K2	A0A0D9S3K2_CHLSB	Karyopherin subunit beta 1	KPNB1	Karyopherin subunit beta 1 OS=Chlorocebus sabaeus OX=60711 GN=KPNB1 PE=3 SV=1	0	41.323	11	9	12	9	876	97.1	4.78	26.17	9	cell cycle OR cell proliferation;cell organization and biogenesis;transport;signal transduction	other membranes;cytosol;ER/Golgi;nucleus;other cell component	other molecular function	Pf03810, Pf13513	103243578	ENSCSAG00000002605	KPNB1	A0A0D9S3K2; csab:103243578	0	0	100	17551119	17551119	High	1
FALSE	High	Master Protein	A0A0D9S0E1	A0A0D9S0E1_CHLSB	RNA helicase (EC 3.6.4.13)	DDX3Y	RNA helicase OS=Chlorocebus sabaeus OX=60711 GN=DDX3Y PE=3 SV=1	0	41.279	18	10	11	5	659	73	7.72	23.85	10		cytosol;nucleus	nucleic acid binding activity;other molecular function	Pf00270, Pf00271		ENSCSAG00000018317	DDX3Y	A0A0D9S0E1; csab:103246973	0	2	100	7.84024e+06	7.84024e+06	High	1
FALSE	High	Master Protein	A0A0D9S1C2	A0A0D9S1C2_CHLSB	Vesicle amine transport 1	VAT1	Vesicle amine transport 1 OS=Chlorocebus sabaeus OX=60711 GN=VAT1 PE=3 SV=1	0	41.222	19	5	7	5	401	42.7	6.55	19.38	5	other biological processes		other molecular function	Pf08240, Pf13602	103243371	ENSCSAG00000003390	VAT1	A0A0D9S1C2; csab:103243371	0	0				High	1
FALSE	High	Master Protein	A0A0D9RT77	A0A0D9RT77_CHLSB	Proteasome subunit alpha type	PSMA7	Proteasome subunit alpha type OS=Chlorocebus sabaeus OX=60711 GN=PSMA7 PE=3 SV=1	0	40.681	31	6	6	6	248	27.9	8.46	19.14	6	protein metabolism;other metabolic processes	nucleus;other cell component	other molecular function	Pf00227, Pf10584	103243135	ENSCSAG00000015753	PSMA7	A0A0D9RT77; csab:103243135	0	0	100	4.13903e+06	4.13903e+06	High	1
FALSE	High	Master Protein	A0A0D9RZ28	A0A0D9RZ28_CHLSB	DNA replication licensing factor MCM7 (EC 3.6.4.12)	MCM7	DNA replication licensing factor MCM7 OS=Chlorocebus sabaeus OX=60711 GN=MCM7 PE=3 SV=1	0	40.674	18	11	15	11	719	81.1	6.46	31.47	11	cell cycle OR cell proliferation;cell organization and biogenesis;DNA metabolism;other metabolic processes;stress response;other biological processes	cytosol;nucleus;other cell component	nucleic acid binding activity;other molecular function	Pf00493, Pf14551, Pf17207, Pf17855	103246753	ENSCSAG00000017846	MCM7	A0A0D9RZ28; csab:103246753	0	0	100	6607460	6607460	High	1
FALSE	High	Master Protein	A0A0D9RDN2	A0A0D9RDN2_CHLSB	NOP58 ribonucleoprotein	NOP58	NOP58 ribonucleoprotein OS=Chlorocebus sabaeus OX=60711 GN=NOP58 PE=3 SV=1	0	40.357	23	7	8	7	468	52.4	9	17.99	7	other biological processes	cytosol;nucleus;other cell component	nucleic acid binding activity;other molecular function	Pf01798, Pf08156		ENSCSAG00000010496	NOP58	A0A0D9RDN2	0	0	100	290298	290298	High	1
FALSE	High	Master Protein	A0A0D9RPB8	A0A0D9RPB8_CHLSB	Calpastatin (Calpain inhibitor)	CAST	Calpastatin OS=Chlorocebus sabaeus OX=60711 GN=CAST PE=3 SV=1	0	40.3	15	7	7	7	759	81.5	5.1	18.68	7	other biological processes	other membranes;cytosol;ER/Golgi	enzyme regulator activity	Pf00748	103224994	ENSCSAG00000014328	CAST	A0A0D9RPB8	0	0	100	5576871	5576871	High	1	Met-loss+Acetyl [N-Term]
FALSE	High	Master Protein	A0A0D9RXA3	A0A0D9RXA3_CHLSB	60S ribosomal protein L7a		60S ribosomal protein L7a OS=Chlorocebus sabaeus OX=60711 PE=3 SV=1	0	40.228	29	9	12	9	267	30.2	10.62	28.78	9		cytosol;translational apparatus	nucleic acid binding activity	Pf01248					0	0	100	6.85286e+07	6.85286e+07	High	1
FALSE	High	Master Protein	A0A0D9S2A5	A0A0D9S2A5_CHLSB	ATP citrate synthase (EC 2.3.3.8)	ACLY	ATP citrate synthase OS=Chlorocebus sabaeus OX=60711 GN=ACLY PE=3 SV=1	0	40.221	18	10	20	10	603	66.5	7.27	26.85	10	other metabolic processes	cytosol;nucleus	other molecular function	Pf02629, Pf16114		ENSCSAG00000003049	ACLY	A0A0D9S2A5	0	0	100	1.75987e+07	1.75987e+07	High	1
FALSE	High	Master Protein	A0A0D9R6N8	A0A0D9R6N8_CHLSB	Receptor for activated C kinase 1	RACK1	Receptor for activated C kinase 1 OS=Chlorocebus sabaeus OX=60711 GN=RACK1 PE=3 SV=1	0	40.066	19	7	12	7	394	42.8	7.88	25.37	7	protein metabolism;other metabolic processes;developmental processes;other biological processes	plasma membrane;cytosol;mitochondrion;translational apparatus;nucleus;other cell component	signal transduction activity or receptor binding;enzyme regulator activity;translation activity;other molecular function	Pf00400	103245145	ENSCSAG00000008017	RACK1	A0A0D9R6N8; csab:103245145	0	0	100	3.49511e+07	3.49511e+07	High	1
FALSE	High	Master Protein	A0A0D9RJE2	A0A0D9RJE2_CHLSB	Hydroxysteroid 17-beta dehydrogenase 10	HSD17B10	Hydroxysteroid 17-beta dehydrogenase 10 OS=Chlorocebus sabaeus OX=60711 GN=HSD17B10 PE=3 SV=1	0	40.001	49	8	10	8	261	27.1	8.28	21.14	8	cell organization and biogenesis;RNA metabolism OR transcription;other metabolic processes	mitochondrion;other cell component	nucleic acid binding activity;other molecular function	Pf00106	103232017	ENSCSAG00000012546	HSD17B10	A0A0D9RJE2; csab:103232017	0	0	100	3.02708e+06	3.02708e+06	High	1
FALSE	High	Master Protein	A0A0D9RVT5	A0A0D9RVT5_CHLSB	DNA-(apurinic or apyrimidinic site) endonuclease (EC 3.1.-.-)		DNA-(apurinic or apyrimidinic site) endonuclease OS=Chlorocebus sabaeus OX=60711 PE=3 SV=1	0	39.945	26	5	7	5	318	35.6	8.12	24.42	5	DNA metabolism;other metabolic processes;stress response	mitochondrion;nucleus	nucleic acid binding activity;other molecular function	Pf03372					0	0	100	6.81763e+06	6.81763e+06	High	1
FALSE	High	Master Protein	A0A0D9QZW8	A0A0D9QZW8_CHLSB	Keratin 3	KRT3	Keratin 3 OS=Chlorocebus sabaeus OX=60711 GN=KRT3 PE=4 SV=1	0	39.676	11	9	18	1	643	65.6	6.84	30.67	9	cell organization and biogenesis	cytosol;cytoskeleton		Pf00038, Pf16208	103238369	ENSCSAG00000005609	KRT3	A0A0D9QZW8; csab:103238369	0	1	100	7210154	7210154	High	1
FALSE	High	Master Protein	A0A0D9RVC3	A0A0D9RVC3_CHLSB	FACT complex subunit	SUPT16H	FACT complex subunit OS=Chlorocebus sabaeus OX=60711 GN=SUPT16H PE=3 SV=1	0	39.663	10	9	12	9	1047	119.8	5.66	23.88	9	cell organization and biogenesis;DNA metabolism;other metabolic processes;stress response	nucleus		Pf00557, Pf08512, Pf08644, Pf14826	103231387	ENSCSAG00000016497	SUPT16H	A0A0D9RVC3; csab:103231387	0	0	100	5483262	5483262	High	1
FALSE	High	Master Protein	A0A0D9RUT7	A0A0D9RUT7_CHLSB	WD repeat domain 1	WDR1	WD repeat domain 1 OS=Chlorocebus sabaeus OX=60711 GN=WDR1 PE=4 SV=1	0	39.572	19	8	9	8	606	66.2	6.7	21.51	8	cell organization and biogenesis;other biological processes	plasma membrane;other membranes;other cell component		Pf00400	103246372	ENSCSAG00000016308	WDR1	A0A0D9RUT7; csab:103246372	0	0	100	1.24857e+07	1.24857e+07	High	1
FALSE	High	Master Protein	A0A0D9QVI6	A0A0D9QVI6_CHLSB	Probable ATP-dependent RNA helicase DDX5 (EC 3.6.4.13) (DEAD box protein 5)	DDX5	Probable ATP-dependent RNA helicase DDX5 OS=Chlorocebus sabaeus OX=60711 GN=DDX5 PE=3 SV=1	0	39.545	20	13	19	8	614	69.1	8.92	27.05	13	RNA metabolism OR transcription;other metabolic processes;signal transduction;other biological processes	nucleus	nucleic acid binding activity;other molecular function	Pf00270, Pf00271, Pf08061	103243195	ENSCSAG00000004022	DDX5	A0A0D9QVI6; csab:103243195	0	2	100	4.27119e+07	4.27119e+07	High	1
FALSE	High	Master Protein	A0A0D9RQ38	A0A0D9RQ38_CHLSB	Exportin 1	XPO1	Exportin 1 OS=Chlorocebus sabaeus OX=60711 GN=XPO1 PE=3 SV=1	0	39.51	13	9	11	9	1071	123.3	6.06	17.39	9	transport;other biological processes	other membranes;cytosol;nucleus;other cell component	other molecular function	Pf03810, Pf08389, Pf08767, Pf18777, Pf18784, Pf18787	103220190	ENSCSAG00000014606	XPO1	A0A0D9RQ38; csab:103220190	0	0	100	5.35321e+06	5.35321e+06	High	1
FALSE	High	Master Protein	A0A0D9S7F7	A0A0D9S7F7_CHLSB	Nuclear autoantigenic sperm protein	NASP	Nuclear autoantigenic sperm protein OS=Chlorocebus sabaeus OX=60711 GN=NASP PE=3 SV=1	0	39.415	17	8	10	8	463	50.4	4.55	17.73	8	cell organization and biogenesis	nucleus;other cell component	other molecular function	Pf10516		ENSCSAG00000001218	NASP	A0A0D9S7F7	0	0	100	5688925	5688925	High	1
FALSE	High	Master Protein	A0A0D9S3D7	A0A0D9S3D7_CHLSB	Calcium-transporting ATPase (EC 7.2.2.10)	ATP2A2	Calcium-transporting ATPase OS=Chlorocebus sabaeus OX=60711 GN=ATP2A2 PE=3 SV=1	0	39.149	11	7	7	4	997	109.7	5.4	16.27	7	cell organization and biogenesis;other metabolic processes;transport;other biological processes	other membranes;cytosol;ER/Golgi	transporter activity;other molecular function	Pf00122, Pf00689, Pf00690, Pf08282, Pf13246	103239106	ENSCSAG00000002670	ATP2A2	A0A0D9S3D7	0	0	100	2766739	2766739	High	1
FALSE	High	Master Protein	A0A0D9SCL3	A0A0D9SCL3_CHLSB	H1.4 linker histone, cluster member	H1-4	H1.4 linker histone, cluster member OS=Chlorocebus sabaeus OX=60711 GN=H1-4 PE=3 SV=1	0	39.05	23	5	12	1	219	21.9	11.03	27.05	5	cell organization and biogenesis;protein metabolism;other metabolic processes;other biological processes	nucleus;other cell component	nucleic acid binding activity;other molecular function	Pf00538	103222013	ENSCSAG00000019092	H1-4	A0A0D9SCL3; csab:103222013	0	4	100	1.67214e+08	1.67214e+08	High	1	Met-loss [N-Term]; Met-loss+Acetyl [N-Term]
FALSE	High	Master Protein	A0A0D9R4K9	A0A0D9R4K9_CHLSB	Protein disulfide-isomerase A6 (EC 5.3.4.1)	PDIA6	Protein disulfide-isomerase A6 OS=Chlorocebus sabaeus OX=60711 GN=PDIA6 PE=3 SV=1	0	39.025	21	7	9	7	440	48	4.97	22.39	7		non-structural extracellular;cytosol;ER/Golgi;other cell component	other molecular function	Pf00085	103220818	ENSCSAG00000007282	PDIA6	A0A0D9R4K9; csab:103220818	0	0	100	34615834	34615834	High	1
FALSE	High	Master Protein	A0A0D9QYA3	A0A0D9QYA3_CHLSB	NAC-A/B domain-containing protein		NAC-A/B domain-containing protein OS=Chlorocebus sabaeus OX=60711 PE=4 SV=1	0	38.959	51	5	13	5	136	15	4.91	25.59	5		translational apparatus		Pf01849, Pf19026					0	0	100	3.30297e+07	3.30297e+07	High	1
FALSE	High	Master Protein	A0A0D9RP68	A0A0D9RP68_CHLSB	Spectrin alpha, non-erythrocytic 1	SPTAN1	Spectrin alpha, non-erythrocytic 1 OS=Chlorocebus sabaeus OX=60711 GN=SPTAN1 PE=3 SV=1	0	38.889	6	13	17	13	2477	285	5.35	20.54	13	cell organization and biogenesis	cytoskeleton;other cell component	cytoskeletal activity;other molecular function	Pf00018, Pf00435, Pf08726, Pf13499	103239794	ENSCSAG00000014277	SPTAN1	A0A0D9RP68; csab:103239794	0	0	100	3.18738e+06	3.18738e+06	High	1
FALSE	High	Master Protein	A0A0D9R6Z5	A0A0D9R6Z5_CHLSB	Splicing factor 3b subunit 2	SF3B2	Splicing factor 3b subunit 2 OS=Chlorocebus sabaeus OX=60711 GN=SF3B2 PE=4 SV=1	0	38.815	13	11	13	11	895	100.2	5.67	24.23	11	RNA metabolism OR transcription;other metabolic processes	nucleus		Pf02037, Pf04037, Pf04046	103224630	ENSCSAG00000008121	SF3B2	A0A0D9R6Z5; csab:103224630	0	0	100	9.72291e+06	9.72291e+06	High	1
FALSE	High	Master Protein	A0A0D9R3L1	A0A0D9R3L1_CHLSB	Stress-induced-phosphoprotein 1 (Hsc70/Hsp90-organizing protein)	STIP1	Stress-induced-phosphoprotein 1 OS=Chlorocebus sabaeus OX=60711 GN=STIP1 PE=4 SV=1	0	38.749	16	10	13	10	591	68.3	9.01	21.1	10	other biological processes	other cell component	other molecular function	Pf07719, Pf13181, Pf13414, Pf13424, Pf17830		ENSCSAG00000006931	STIP1	A0A0D9R3L1	0	0	100	2.39455e+07	2.39455e+07	High	1
FALSE	High	Master Protein	A0A0D9RA46	A0A0D9RA46_CHLSB	RNA helicase (EC 3.6.4.13)	EIF4A2	RNA helicase OS=Chlorocebus sabaeus OX=60711 GN=EIF4A2 PE=3 SV=1	0	38.72	22	6	13	2	362	41.3	5.64	24.67	6	protein metabolism;other metabolic processes;other biological processes	other cell component	nucleic acid binding activity;other molecular function	Pf00270, Pf00271		ENSCSAG00000009233	EIF4A2	A0A0D9RA46	0	0				High	1
FALSE	High	Master Protein	A0A0D9S7N5	A0A0D9S7N5_CHLSB	Adenylyl cyclase-associated protein		Adenylyl cyclase-associated protein OS=Chlorocebus sabaeus OX=60711 PE=3 SV=1	0	38.364	25	8	17	8	475	51.6	7.8	33.4	8	cell organization and biogenesis;transport;other biological processes	plasma membrane;other membranes;cytoskeleton	cytoskeletal activity	Pf01213, Pf08603					0	0	100	2.40682e+07	2.40682e+07	High	1
FALSE	High	Master Protein	A0A0D9RWE1	A0A0D9RWE1_CHLSB	UDP-glucose glycoprotein glucosyltransferase 1	UGGT1	UDP-glucose glycoprotein glucosyltransferase 1 OS=Chlorocebus sabaeus OX=60711 GN=UGGT1 PE=3 SV=1	0	38.318	9	10	11	10	1532	174.9	5.54	20.12	10	protein metabolism;other metabolic processes	ER/Golgi;other cell component	other molecular function	Pf06427, Pf18400, Pf18401, Pf18402, Pf18403, Pf18404	103216865	ENSCSAG00000016881	UGGT1	A0A0D9RWE1; csab:103216865	0	0	100	2.65143e+06	2.65143e+06	High	1
FALSE	High	Master Protein	A0A0D9RBJ0	A0A0D9RBJ0_CHLSB	Glutamate dehydrogenase (NAD(P)(+)) (EC 1.4.1.3)		Glutamate dehydrogenase (NAD(P)(+)) OS=Chlorocebus sabaeus OX=60711 PE=3 SV=1	0	38.23	17	8	9	8	558	61.4	8	15.87	8	other metabolic processes;other biological processes	mitochondrion	other molecular function	Pf00208, Pf02812					0	0	100	8.98878e+06	8.98878e+06	High	1
FALSE	High	Master Protein	A0A0D9RIJ4	A0A0D9RIJ4_CHLSB	Structural maintenance of chromosomes protein	SMC4	Structural maintenance of chromosomes protein OS=Chlorocebus sabaeus OX=60711 GN=SMC4 PE=3 SV=1	0	38.216	10	11	11	11	1287	147	6.8	19.56	11	cell cycle OR cell proliferation;cell organization and biogenesis;other biological processes	cytosol;nucleus;other cell component	nucleic acid binding activity;other molecular function	Pf02463, Pf06470	103241398	ENSCSAG00000012248	SMC4	A0A0D9RIJ4; csab:103241398	0	0	100	3.72619e+06	3.72619e+06	High	1
FALSE	High	Master Protein	A0A0D9QY64	A0A0D9QY64_CHLSB	Signal recognition particle subunit SRP68 (SRP68)	SRP68	Signal recognition particle subunit SRP68 OS=Chlorocebus sabaeus OX=60711 GN=SRP68 PE=3 SV=1	0	37.825	16	9	13	9	620	70.3	8.56	29.06	9	transport;other biological processes	cytosol;translational apparatus;nucleus;other cell component	translation activity;nucleic acid binding activity;other molecular function	Pf16969		ENSCSAG00000004983	SRP68	A0A0D9QY64	0	0	100	8.67186e+06	8.67186e+06	High	1
FALSE	High	Master Protein	A0A0D9R7T1	A0A0D9R7T1_CHLSB	Heterogeneous nuclear ribonucleoprotein H1	HNRNPH1	Heterogeneous nuclear ribonucleoprotein H1 OS=Chlorocebus sabaeus OX=60711 GN=HNRNPH1 PE=4 SV=1	0	37.657	16	5	6	5	423	46.9	6.42	13.68	5	other biological processes	cytosol;nucleus	nucleic acid binding activity;other molecular function	Pf00076, Pf08080		ENSCSAG00000008415	HNRNPH1	A0A0D9R7T1	0	0	100	1.19445e+07	1.19445e+07	High	1
FALSE	High	Master Protein	A0A0D9RIY5	A0A0D9RIY5_CHLSB	ATP binding cassette subfamily B member 1	ABCB1	ATP binding cassette subfamily B member 1 OS=Chlorocebus sabaeus OX=60711 GN=ABCB1 PE=4 SV=1	0	37.62	8	8	13	8	1280	141.3	8.95	27.87	8	cell cycle OR cell proliferation;cell organization and biogenesis;transport;other biological processes	plasma membrane;other membranes;nucleus;other cell component	transporter activity;other molecular function	Pf00005, Pf00664		ENSCSAG00000012391	ABCB1	A0A0D9RIY5	0	0	100	3.09859e+06	3.09859e+06	High	1
FALSE	High	Master Protein	A0A0D9RZK3	A0A0D9RZK3_CHLSB	Procollagen-lysine 5-dioxygenase (EC 1.14.11.4)	PLOD3	Procollagen-lysine 5-dioxygenase OS=Chlorocebus sabaeus OX=60711 GN=PLOD3 PE=4 SV=1	0	37.52	11	7	9	7	736	84.5	6.13	19.45	7	cell organization and biogenesis;protein metabolism;other metabolic processes;developmental processes;other biological processes	non-structural extracellular;extracellular matrix;other membranes;ER/Golgi	other molecular function	Pf03171	103246688	ENSCSAG00000018025	PLOD3	A0A0D9RZK3; csab:103246688	0	0	100	9.57739e+06	9.57739e+06	High	1
FALSE	High	Master Protein	A0A0D9RYX4	A0A0D9RYX4_CHLSB	PP28 domain-containing protein		PP28 domain-containing protein OS=Chlorocebus sabaeus OX=60711 PE=4 SV=1	0	37.486	38	6	6	6	181	20.6	8.87	16.47	6				Pf10252					0	0	100	6.8784e+06	6.8784e+06	High	1
FALSE	High	Master Protein	A0A0D9QZT6	A0A0D9QZT6_CHLSB	RRM domain-containing protein		RRM domain-containing protein OS=Chlorocebus sabaeus OX=60711 PE=4 SV=1	0	37.419	15	7	8	7	611	69	5.73	16.57	7	cell organization and biogenesis		nucleic acid binding activity	Pf00076					0	0	100	353741	353741	High	1
FALSE	High	Master Protein	A0A0D9SA58	A0A0D9SA58_CHLSB	Phosphoglycerate mutase (EC 5.4.2.11) (EC 5.4.2.4)		Phosphoglycerate mutase OS=Chlorocebus sabaeus OX=60711 PE=3 SV=1	0	37.273	28	5	11	5	254	28.8	7.18	27.96	5	other metabolic processes		other molecular function	Pf00300					0	0	100	1.92776e+07	1.92776e+07	High	1
FALSE	High	Master Protein	A0A0D9RI59	A0A0D9RI59_CHLSB	Adenosylhomocysteinase	AHCY	Adenosylhomocysteinase OS=Chlorocebus sabaeus OX=60711 GN=AHCY PE=3 SV=1	0	36.945	17	6	9	5	432	47.7	6.34	21.35	6	other metabolic processes	cytosol	other molecular function	Pf00670, Pf05221	103248746	ENSCSAG00000012115	AHCY	A0A0D9RI59; csab:103248746	0	1	100	9.48871e+06	9.48871e+06	High	1
FALSE	High	Master Protein	A0A0D9RGI6	A0A0D9RGI6_CHLSB	Clathrin heavy chain	CLTCL1	Clathrin heavy chain OS=Chlorocebus sabaeus OX=60711 GN=CLTCL1 PE=3 SV=1	0	36.832	4	6	13	2	1914	217.1	6.61	27.72	6	cell cycle OR cell proliferation;transport;other biological processes	plasma membrane;other membranes;cytosol;cytoskeleton;ER/Golgi;other cytoplasmic organelle	other molecular function	Pf00153, Pf00637, Pf01394, Pf09268, Pf13838		ENSCSAG00000011559	CLTCL1	A0A0D9RGI6	0	0	100	5346649	5346649	High	1
FALSE	High	Master Protein	A0A0D9R0W0	A0A0D9R0W0_CHLSB	FACT complex subunit SSRP1	SSRP1	FACT complex subunit SSRP1 OS=Chlorocebus sabaeus OX=60711 GN=SSRP1 PE=3 SV=1	0	36.718	15	9	12	9	709	81	6.87	18.7	9	cell organization and biogenesis;DNA metabolism;other metabolic processes;stress response;other biological processes	nucleus	nucleic acid binding activity;other molecular function	Pf00505, Pf03531, Pf08512, Pf17292	103235502	ENSCSAG00000005943	SSRP1	A0A0D9R0W0; csab:103235502	0	0	100	5.99422e+06	5.99422e+06	High	1
FALSE	High	Master Protein	A0A0D9R9Q4	A0A0D9R9Q4_CHLSB	X-ray repair cross-complementing protein 5 (EC 3.6.4.-)	XRCC5	X-ray repair cross-complementing protein 5 OS=Chlorocebus sabaeus OX=60711 GN=XRCC5 PE=3 SV=1	0	36.577	18	11	18	11	732	82.7	5.81	28.49	11	cell cycle OR cell proliferation;cell organization and biogenesis;DNA metabolism;other metabolic processes;stress response;developmental processes;other biological processes	plasma membrane;other membranes;nucleus;other cell component	nucleic acid binding activity;other molecular function	Pf02735, Pf03730, Pf03731, Pf08785		ENSCSAG00000009095	XRCC5	A0A0D9R9Q4	0	0	100	2.48879e+07	2.48879e+07	High	1
FALSE	High	Master Protein	A0A0D9RDK6	A0A0D9RDK6_CHLSB	Tropomyosin 2	TPM2	Tropomyosin 2 OS=Chlorocebus sabaeus OX=60711 GN=TPM2 PE=3 SV=1	0	36.467	19	7	8	2	284	33	4.69	22.71	7	other biological processes	cytoskeleton	cytoskeletal activity	Pf00261	103219220	ENSCSAG00000010498	TPM2	A0A0D9RDK6	0	0	100	1.34701e+06	1.34701e+06	High	1
FALSE	High	Master Protein	A0A0D9RB19	A0A0D9RB19_CHLSB	Cysteine--tRNA ligase (EC 6.1.1.16) (Cysteinyl-tRNA synthetase)	CARS1	Cysteine--tRNA ligase OS=Chlorocebus sabaeus OX=60711 GN=CARS1 PE=3 SV=1	0	36.456	14	9	9	9	748	85.4	6.44	21.39	9	protein metabolism;RNA metabolism OR transcription;other metabolic processes	cytosol	nucleic acid binding activity;other molecular function	Pf01406	103242251	ENSCSAG00000009547	CARS1	A0A0D9RB19	0	0				High	1
FALSE	High	Master Protein	A0A0D9RGG4	A0A0D9RGG4_CHLSB	Splicing factor 3b subunit 1	SF3B1	Splicing factor 3b subunit 1 OS=Chlorocebus sabaeus OX=60711 GN=SF3B1 PE=3 SV=1	0	36.409	8	9	11	9	1304	145.7	7.09	21.71	9	cell organization and biogenesis;RNA metabolism OR transcription;other metabolic processes;other biological processes	nucleus	nucleic acid binding activity;other molecular function	Pf08920	103217582	ENSCSAG00000011505	SF3B1	A0A0D9RGG4; csab:103217582	0	0	100	4.1597e+06	4.1597e+06	High	1
FALSE	High	Master Protein	A0A0D9R758	A0A0D9R758_CHLSB	DNA replication licensing factor MCM5 (EC 3.6.4.12)	MCM5	DNA replication licensing factor MCM5 OS=Chlorocebus sabaeus OX=60711 GN=MCM5 PE=3 SV=1	0	36.285	17	8	9	8	734	82.2	8.37	18.35	8	cell cycle OR cell proliferation;cell organization and biogenesis;DNA metabolism;other metabolic processes	nucleus;other cell component	nucleic acid binding activity;other molecular function	Pf00493, Pf14551, Pf17207, Pf17855	103223231	ENSCSAG00000008193	MCM5	A0A0D9R758; csab:103223231	0	0				High	1	Met-loss+Acetyl [N-Term]
FALSE	High	Master Protein	A0A0D9RYU5	A0A0D9RYU5_CHLSB	Lymphocyte cytosolic protein 1	LCP1	Lymphocyte cytosolic protein 1 OS=Chlorocebus sabaeus OX=60711 GN=LCP1 PE=4 SV=1	0	36.265	15	7	9	7	627	70.2	5.38	18.4	7	cell organization and biogenesis;signal transduction;other biological processes	plasma membrane;cytosol;cytoskeleton;other cell component	signal transduction activity or receptor binding;cytoskeletal activity;other molecular function	Pf00307, Pf13499	103214389	ENSCSAG00000017761	LCP1	A0A0D9RYU5; csab:103214389	0	0	100	3.73374e+06	3.73374e+06	High	1
FALSE	High	Master Protein	A0A0D9RU97	A0A0D9RU97_CHLSB	Proteasome subunit beta	PSMB5	Proteasome subunit beta OS=Chlorocebus sabaeus OX=60711 GN=PSMB5 PE=3 SV=1	0	35.994	24	6	7	6	263	28.4	6.92	18.28	6	protein metabolism;other metabolic processes;stress response	cytoskeleton;nucleus;other cell component	other molecular function	Pf00227	103231457	ENSCSAG00000016112	PSMB5	A0A0D9RU97; csab:103231457	0	0	100	6.83195e+06	6.83195e+06	High	1
FALSE	High	Master Protein	A0A0D9RXQ9	A0A0D9RXQ9_CHLSB	Heterogeneous nuclear ribonucleoprotein Q		Heterogeneous nuclear ribonucleoprotein Q OS=Chlorocebus sabaeus OX=60711 PE=4 SV=1	0	35.808	19	10	16	8	562	62.6	7.56	19.17	10	stress response;other biological processes	cytosol;nucleus;other cell component	nucleic acid binding activity	Pf00076, Pf18360					0	1	100	2.11292e+07	2.11292e+07	High	1
FALSE	High	Master Protein	A0A0D9RBR7	A0A0D9RBR7_CHLSB	Trifunctional purine biosynthetic protein adenosine-3 [Includes: Phosphoribosylamine--glycine ligase (EC 6.3.4.13) (Glycinamide ribonucleotide synthetase) (GARS) (Phosphoribosylglycinamide synthetase); Phosphoribosylformylglycinamidine cyclo-ligase (EC 6.3.3.1) (AIR synthase) (AIRS) (Phosphoribosyl-aminoimidazole synthetase); Phosphoribosylglycinamide formyltransferase (EC 2.1.2.2) (5'-phosphorib…	GART	Trifunctional purine biosynthetic protein adenosine-3 OS=Chlorocebus sabaeus OX=60711 GN=GART PE=3 SV=1	0	35.719	13	12	16	12	1010	107.6	6.67	27.81	12	other metabolic processes	cytosol	other molecular function	Pf00551, Pf00586, Pf01071, Pf02769, Pf02843, Pf02844	103216649	ENSCSAG00000009808	GART	A0A0D9RBR7; csab:103216649	0	0	100	6.79663e+06	6.79663e+06	High	1
FALSE	High	Master Protein	A0A0D9R493	A0A0D9R493_CHLSB	Ubiquinol-cytochrome c reductase core protein 2	UQCRC2	Ubiquinol-cytochrome c reductase core protein 2 OS=Chlorocebus sabaeus OX=60711 GN=UQCRC2 PE=3 SV=1	0	35.702	15	5	10	5	453	48.5	9	26.64	5	protein metabolism	other membranes;mitochondrion;nucleus	other molecular function	Pf00675, Pf05193	103229564	ENSCSAG00000007156	UQCRC2	A0A0D9R493; csab:103229564	0	0	100	6.13133e+06	6.13133e+06	High	1
FALSE	High	Master Protein	A0A0D9RNX8	A0A0D9RNX8_CHLSB	Chromobox protein homolog 3		Chromobox protein homolog 3 OS=Chlorocebus sabaeus OX=60711 PE=4 SV=1	0	35.63	29	5	7	5	186	21.2	5.6	19.37	5	cell organization and biogenesis;stress response;other biological processes	cytoskeleton;nucleus;other cell component	other molecular function	Pf00385, Pf01393					0	0	100	1.22514e+07	1.22514e+07	High	1
FALSE	High	Master Protein	A0A0D9RY60	A0A0D9RY60_CHLSB	Importin 5	IPO5	Importin 5 OS=Chlorocebus sabaeus OX=60711 GN=IPO5 PE=4 SV=1	0	35.286	9	7	10	7	1097	123.6	4.94	23.37	7	transport;other biological processes	nucleus;other cell component	other molecular function	Pf02985, Pf13646, Pf18808, Pf18816, Pf18829	103214694	ENSCSAG00000017519	IPO5	A0A0D9RY60; csab:103214694	0	0	100	5.65924e+06	5.65924e+06	High	1
FALSE	High	Master Protein	A0A0D9SBL4	A0A0D9SBL4_CHLSB	S10_plectin domain-containing protein		S10_plectin domain-containing protein OS=Chlorocebus sabaeus OX=60711 PE=3 SV=1	0	35.282	41	7	18	7	165	18.9	10.15	28.85	7		other cell component		Pf03501					0	0	100	5.51361e+07	5.51361e+07	High	1
FALSE	High	Master Protein	A0A0D9RP06	A0A0D9RP06_CHLSB	Tyrosine 3-monooxygenase/tryptophan 5-monooxygenase activation protein beta	YWHAB	Tyrosine 3-monooxygenase/tryptophan 5-monooxygenase activation protein beta OS=Chlorocebus sabaeus OX=60711 GN=YWHAB PE=3 SV=1	0	35.164	30	7	14	3	246	28.1	4.83	25.84	7	transport;other biological processes	cytosol;other cell component	enzyme regulator activity;other molecular function	Pf00244	103245470	ENSCSAG00000014209	YWHAB	A0A0D9RP06; csab:103245470	0	0	100	6963161	6963161	High	1
FALSE	High	Master Protein	A0A0D9RIF0	A0A0D9RIF0_CHLSB	Glutaminase (EC 3.5.1.2)	GLS	Glutaminase OS=Chlorocebus sabaeus OX=60711 GN=GLS PE=3 SV=1	0	35.032	13	5	6	5	669	73.4	7.88	15.54	5	cell-cell signaling;cell organization and biogenesis;other metabolic processes;other biological processes	mitochondrion;other cell component	other molecular function	Pf04960, Pf12796, Pf17959	103217527	ENSCSAG00000012201	GLS	A0A0D9RIF0; csab:103217527	0	0	100	1.73059e+06	1.73059e+06	High	1
FALSE	High	Master Protein	A0A0D9RL59	A0A0D9RL59_CHLSB	FMR1 autosomal homolog 1	FXR1	FMR1 autosomal homolog 1 OS=Chlorocebus sabaeus OX=60711 GN=FXR1 PE=3 SV=1	0	34.995	15	6	6	6	648	73.1	6.83	17.5	6	other biological processes	cytosol;cytoskeleton;nucleus;other cell component	nucleic acid binding activity;other molecular function	Pf00013, Pf05641, Pf12235, Pf16096, Pf16097, Pf17904, Pf18336		ENSCSAG00000013179	FXR1	A0A0D9RL59	0	0	100	4.87406e+06	4.87406e+06	High	1
FALSE	High	Master Protein	A0A0D9S2G3	A0A0D9S2G3_CHLSB	Keratin 15	KRT15	Keratin 15 OS=Chlorocebus sabaeus OX=60711 GN=KRT15 PE=3 SV=1	0	34.972	17	10	11	2	456	49.3	4.81	23.15	10		cytoskeleton	other molecular function	Pf00038	103243450	ENSCSAG00000002987	KRT15	A0A0D9S2G3	0	1	100	1.20226e+07	1.20226e+07	High	1
FALSE	High	Master Protein	A0A0D9QVJ9	A0A0D9QVJ9_CHLSB	Nucleosome assembly protein 1 like 1	NAP1L1	Nucleosome assembly protein 1 like 1 OS=Chlorocebus sabaeus OX=60711 GN=NAP1L1 PE=3 SV=1	0	34.936	18	7	9	5	373	43.3	4.53	18.93	7	cell organization and biogenesis;other biological processes	nucleus;other cell component	other molecular function	Pf00956		ENSCSAG00000004030	NAP1L1	A0A0D9QVJ9	0	0	100	7806103	7806103	High	1
FALSE	High	Master Protein	A0A0D9SC26	A0A0D9SC26_CHLSB	60S ribosomal protein L17		60S ribosomal protein L17 OS=Chlorocebus sabaeus OX=60711 PE=3 SV=1	0	34.892	29	6	8	6	184	21.3	10.05	15.47	6	protein metabolism;other metabolic processes	translational apparatus	other molecular function	Pf00237					0	0	100	22479020	22479020	High	1	Met-loss [N-Term]
FALSE	High	Master Protein	A0A0D9R403	A0A0D9R403_CHLSB	Family with sequence similarity 120A	FAM120A	Family with sequence similarity 120A OS=Chlorocebus sabaeus OX=60711 GN=FAM120A PE=3 SV=1	0	34.856	8	6	7	6	1045	113.7	8.91	16.37	6		cytosol				ENSCSAG00000007068	FAM120A	A0A0D9R403	0	0	100	3.55844e+06	3.55844e+06	High	1
FALSE	High	Master Protein	A0A0D9SA62	A0A0D9SA62_CHLSB	Peptidyl-prolyl cis-trans isomerase (PPIase) (EC 5.2.1.8)		Peptidyl-prolyl cis-trans isomerase OS=Chlorocebus sabaeus OX=60711 PE=3 SV=1	0	34.835	27	5	9	5	216	23.8	9.41	23.88	5	protein metabolism;other metabolic processes;other biological processes		other molecular function	Pf00160					0	0	100	9962850	9962850	High	1
FALSE	High	Master Protein	A0A0D9RNG4	A0A0D9RNG4_CHLSB	Insulin like growth factor 2 mRNA binding protein 2	IGF2BP2	Insulin like growth factor 2 mRNA binding protein 2 OS=Chlorocebus sabaeus OX=60711 GN=IGF2BP2 PE=3 SV=1	0	34.813	13	6	11	4	599	66	8.37	28.85	6	transport;other biological processes	cytosol;cytoskeleton;nucleus;other cell component	nucleic acid binding activity	Pf00013, Pf00076	103221106	ENSCSAG00000014019	IGF2BP2	A0A0D9RNG4; csab:103221106	0	0	100	5.386e+06	5.386e+06	High	1
FALSE	High	Master Protein	A0A0D9RMR2	A0A0D9RMR2_CHLSB	Niban apoptosis regulator 2	NIBAN2	Niban apoptosis regulator 2 OS=Chlorocebus sabaeus OX=60711 GN=NIBAN2 PE=3 SV=1	0	34.692	14	7	7	7	746	84.1	6	16.36	7	cell-cell signaling;RNA metabolism OR transcription;transport;other biological processes	plasma membrane;other membranes;cytosol;nucleus;other cell component	other molecular function		103239838	ENSCSAG00000013741	NIBAN2	A0A0D9RMR2; csab:103239838	0	0				High	1
FALSE	High	Master Protein	A0A0D9RFW8	A0A0D9RFW8_CHLSB	Peptidylprolyl isomerase (EC 5.2.1.8)	FKBP4	Peptidylprolyl isomerase OS=Chlorocebus sabaeus OX=60711 GN=FKBP4 PE=4 SV=1	0	34.645	25	12	15	12	459	51.8	5.57	22.49	12	cell organization and biogenesis;protein metabolism;other metabolic processes;developmental processes;signal transduction;other biological processes	cytosol;cytoskeleton;mitochondrion;nucleus	other molecular function	Pf00254, Pf00515, Pf07719	103218381	ENSCSAG00000011298	FKBP4	A0A0D9RFW8; csab:103218381	0	0	100	2.76425e+07	2.76425e+07	High	1
FALSE	High	Master Protein	A0A0D9R760	A0A0D9R760_CHLSB	EH domain containing 4	EHD4	EH domain containing 4 OS=Chlorocebus sabaeus OX=60711 GN=EHD4 PE=4 SV=1	0	34.604	16	8	10	7	541	61.2	6.76	14.75	8	cell organization and biogenesis;transport	plasma membrane;other membranes;ER/Golgi;other cytoplasmic organelle;other cell component	other molecular function	Pf00350, Pf12763, Pf16880, Pf18150	103245778	ENSCSAG00000008190	EHD4	A0A0D9R760; csab:103245778	0	0	100	2539007	2539007	High	1
FALSE	High	Master Protein	A0A0D9R8E0	A0A0D9R8E0_CHLSB	Dolichyl-diphosphooligosaccharide--protein glycosyltransferase subunit 1	RPN1	Dolichyl-diphosphooligosaccharide--protein glycosyltransferase subunit 1 OS=Chlorocebus sabaeus OX=60711 GN=RPN1 PE=3 SV=1	0	34.58	16	8	11	8	607	68.7	6.42	20.2	8	protein metabolism;other metabolic processes	other membranes;cytosol;ER/Golgi		Pf04597	103228090	ENSCSAG00000008622	RPN1	A0A0D9R8E0; csab:103228090	0	0	100	1.50735e+07	1.50735e+07	High	1
FALSE	High	Master Protein	A0A0D9RW81	A0A0D9RW81_CHLSB	Bridging integrator 1	BIN1	Bridging integrator 1 OS=Chlorocebus sabaeus OX=60711 GN=BIN1 PE=4 SV=1	0	34.508	16	6	9	6	608	66.6	5.45	17.99	6	cell organization and biogenesis;transport;other biological processes	plasma membrane;other membranes;cytosol;cytoskeleton;nucleus;other cell component	enzyme regulator activity;cytoskeletal activity;other molecular function	Pf03114, Pf14604		ENSCSAG00000016816	BIN1	A0A0D9RW81	0	0	100	5.99367e+06	5.99367e+06	High	1
FALSE	High	Master Protein	A0A0D9R7Y0	A0A0D9R7Y0_CHLSB	DNA replication licensing factor MCM2	MCM2	DNA replication licensing factor MCM2 OS=Chlorocebus sabaeus OX=60711 GN=MCM2 PE=3 SV=1	0	34.081	12	8	9	8	738	83.2	6.79	20.71	8	cell cycle OR cell proliferation;cell organization and biogenesis;DNA metabolism;other metabolic processes;other biological processes	nucleus;other cell component	nucleic acid binding activity;other molecular function	Pf00493, Pf14551, Pf17207, Pf17855		ENSCSAG00000008462	MCM2	A0A0D9R7Y0	0	0	100	903681	903681	High	1
FALSE	High	Master Protein	A0A0D9RJD3	A0A0D9RJD3_CHLSB	Integrin subunit alpha V	ITGAV	Integrin subunit alpha V OS=Chlorocebus sabaeus OX=60711 GN=ITGAV PE=3 SV=1	0	34.042	8	6	8	6	1048	115.9	5.58	10.38	6	cell adhesion;other metabolic processes;transport;developmental processes;signal transduction;other biological processes	plasma membrane;other membranes;cytosol;other cell component	signal transduction activity or receptor binding;transporter activity;other molecular function	Pf00357, Pf01839, Pf08441	103217487	ENSCSAG00000012541	ITGAV	A0A0D9RJD3; csab:103217487	0	0	100	4.39594e+06	4.39594e+06	High	1
FALSE	High	Master Protein	A0A0D9RHM1	A0A0D9RHM1_CHLSB	Cingulin like 1	CGNL1	Cingulin like 1 OS=Chlorocebus sabaeus OX=60711 GN=CGNL1 PE=4 SV=1	0	33.985	9	10	10	10	1304	149.2	5.8	16.48	10	cell organization and biogenesis;other biological processes	cytoskeleton		Pf01576	103245567	ENSCSAG00000011914	CGNL1	A0A0D9RHM1; csab:103245567	0	0	100	1.01857e+06	1.01857e+06	High	1
FALSE	High	Master Protein	A0A0D9SCL7	A0A0D9SCL7_CHLSB	H1.2 linker histone, cluster member	H1-2	H1.2 linker histone, cluster member OS=Chlorocebus sabaeus OX=60711 GN=H1-2 PE=3 SV=1	0	33.92	24	5	13	1	213	21.6	11	28.75	5	cell organization and biogenesis;protein metabolism;other metabolic processes;other biological processes	nucleus;other cell component	nucleic acid binding activity;other molecular function	Pf00538	103222020	ENSCSAG00000019096	H1-2	A0A0D9SCL7; csab:103222020	0	0	100	6563811	6563811	High	1	Met-loss [N-Term]; Met-loss+Acetyl [N-Term]
FALSE	High	Master Protein	A0A0D9RGJ5	A0A0D9RGJ5_CHLSB	Ribosomal protein S14	RPS14	Ribosomal protein S14 OS=Chlorocebus sabaeus OX=60711 GN=RPS14 PE=3 SV=1	0	33.908	32	5	10	5	151	16.3	10.05	21.34	5	cell organization and biogenesis;protein metabolism;other metabolic processes;other biological processes	cytosol;translational apparatus;nucleus;other cell component	nucleic acid binding activity;other molecular function	Pf00411	103244796	ENSCSAG00000011534	RPS14	A0A0D9RGJ5	0	0	100	2.53468e+07	2.53468e+07	High	1
FALSE	High	Master Protein	A0A0D9RMZ0	A0A0D9RMZ0_CHLSB	Replication protein A subunit	RPA1	Replication protein A subunit OS=Chlorocebus sabaeus OX=60711 GN=RPA1 PE=3 SV=1	0	33.721	20	6	6	6	557	61	7.65	6.73	6	cell organization and biogenesis;DNA metabolism;other metabolic processes;stress response;other biological processes	nucleus;other cell component	nucleic acid binding activity;other molecular function	Pf01336, Pf04057, Pf08646, Pf16900		ENSCSAG00000013833	RPA1	A0A0D9RMZ0	0	0				High	1
FALSE	High	Master Protein	A0A0D9RIX6	A0A0D9RIX6_CHLSB	Metadherin	MTDH	Metadherin OS=Chlorocebus sabaeus OX=60711 GN=MTDH PE=4 SV=1	0	33.546	16	6	6	6	582	63.8	9.32	13.8	6	RNA metabolism OR transcription;signal transduction;other biological processes	other membranes;ER/Golgi;nucleus;other cell component	nucleic acid binding activity;other molecular function	Pf15686	103237179	ENSCSAG00000012378	MTDH	A0A0D9RIX6	0	0	100	1.39508e+06	1.39508e+06	High	1
FALSE	High	Master Protein	A0A0D9RNF1	A0A0D9RNF1_CHLSB	Prostaglandin E synthase 2 (EC 5.3.99.3) (Microsomal prostaglandin E synthase 2)	PTGES2	Prostaglandin E synthase 2 OS=Chlorocebus sabaeus OX=60711 GN=PTGES2 PE=3 SV=1	0	33.495	24	6	8	6	377	42	9.33	22.25	6	other metabolic processes;transport;other biological processes	other membranes;cytosol;mitochondrion;ER/Golgi;nucleus	nucleic acid binding activity;other molecular function	Pf13417		ENSCSAG00000014017	PTGES2	A0A0D9RNF1; csab:103239810	0	0	100	4.42511e+06	4.42511e+06	High	1
FALSE	High	Master Protein	A0A0D9RH35	A0A0D9RH35_CHLSB	26S proteasome regulatory subunit 7 (26S proteasome AAA-ATPase subunit RPT1) (Proteasome 26S subunit ATPase 2)	PSMC2	26S proteasome regulatory subunit 7 OS=Chlorocebus sabaeus OX=60711 GN=PSMC2 PE=3 SV=1	0	33.394	22	8	12	8	433	48.6	5.95	19.78	8	protein metabolism;other metabolic processes;other biological processes	cytosol;other cell component	other molecular function	Pf00004, Pf17862	103226684	ENSCSAG00000011725	PSMC2	A0A0D9RH35; csab:103226684	0	0	100	3.7405e+06	3.7405e+06	High	1	Met-loss [N-Term]
FALSE	High	Master Protein	A0A0D9RBN4	A0A0D9RBN4_CHLSB	High mobility group protein HMG-I/HMG-Y (High mobility group AT-hook protein 1)	HMGA1	High mobility group protein HMG-I/HMG-Y OS=Chlorocebus sabaeus OX=60711 GN=HMGA1 PE=3 SV=1	0	33.39	48	4	6	4	107	11.7	10.32	18.72	4	RNA metabolism OR transcription;other metabolic processes;stress response;other biological processes	nucleus;other cell component	signal transduction activity or receptor binding;nucleic acid binding activity;other molecular function		103221639	ENSCSAG00000009775	HMGA1	A0A0D9RBN4; csab:103221639	0	0	100	15955224	15955224	High	1
FALSE	High	Master Protein	A0A0D9S835	A0A0D9S835_CHLSB	Nuclear migration protein nudC (Nuclear distribution protein C homolog)	NUDC	Nuclear migration protein nudC OS=Chlorocebus sabaeus OX=60711 GN=NUDC PE=3 SV=1	0	33.277	25	8	8	8	332	38.4	5.38	19.61	8	cell cycle OR cell proliferation;cell organization and biogenesis;other biological processes	cytosol;cytoskeleton;other cell component		Pf04969, Pf14050, Pf16273	103225304	ENSCSAG00000000985	NUDC	A0A0D9S835	0	0	100	1.35457e+07	1.35457e+07	High	1
FALSE	High	Master Protein	A0A0D9R8L5	A0A0D9R8L5_CHLSB	Y-box binding protein 3	YBX3	Y-box binding protein 3 OS=Chlorocebus sabaeus OX=60711 GN=YBX3 PE=4 SV=1	0	33.261	21	6	7	4	373	40.2	9.77	21.92	6	stress response;developmental processes;other biological processes	cytosol;nucleus	nucleic acid binding activity;other molecular function	Pf00313	103218591	ENSCSAG00000008744	YBX3	A0A0D9R8L5; csab:103218591	0	0	100	4.6076e+06	4.6076e+06	High	1
FALSE	High	Master Protein	A0A0D9RUQ5	A0A0D9RUQ5_CHLSB	MICOS complex subunit MIC60 (Mitofilin)	IMMT	MICOS complex subunit MIC60 OS=Chlorocebus sabaeus OX=60711 GN=IMMT PE=3 SV=1	0	33.166	14	7	8	7	712	79.3	7.06	11.67	7	cell organization and biogenesis;other biological processes	other membranes;mitochondrion		Pf09731		ENSCSAG00000016310	IMMT	A0A0D9RUQ5	0	0	100	2.01505e+06	2.01505e+06	High	1
FALSE	High	Master Protein	A0A0D9SE11	A0A0D9SE11_CHLSB	Ferritin		Ferritin OS=Chlorocebus sabaeus OX=60711 PE=3 SV=1	0	33.114	37	7	9	7	183	21.3	5.88	20.17	7	transport;other biological processes		other molecular function	Pf00210					0	0	100	3.44716e+07	3.44716e+07	High	1	Met-loss+Acetyl [N-Term]
FALSE	High	Master Protein	A0A0D9R786	A0A0D9R786_CHLSB	ATP binding cassette subfamily F member 1	ABCF1	ATP binding cassette subfamily F member 1 OS=Chlorocebus sabaeus OX=60711 GN=ABCF1 PE=4 SV=1	0	33.029	9	7	7	7	848	96.3	6.42	15.42	7		cytosol	other molecular function	Pf00005		ENSCSAG00000008215	ABCF1	A0A0D9R786	0	0	100	252898	252898	High	1
FALSE	High	Master Protein	A0A0D9RMQ2	A0A0D9RMQ2_CHLSB	Transglutaminase 2	TGM2	Transglutaminase 2 OS=Chlorocebus sabaeus OX=60711 GN=TGM2 PE=3 SV=1	0	33.02	11	7	9	7	687	77.2	5.22	19.01	7	protein metabolism;other metabolic processes;transport;developmental processes;signal transduction;other biological processes	extracellular matrix;cytosol;mitochondrion;ER/Golgi;nucleus;other cell component	other molecular function	Pf00868, Pf00927, Pf01841	103246306	ENSCSAG00000013732	TGM2	A0A0D9RMQ2; csab:103246306	0	0	100	1.04613e+07	1.04613e+07	High	1	Met-loss+Acetyl [N-Term]
FALSE	High	Master Protein	A0A0D9RKH2	A0A0D9RKH2_CHLSB	Profilin	PFN1	Profilin OS=Chlorocebus sabaeus OX=60711 GN=PFN1 PE=3 SV=1	0	32.99	40	4	11	4	140	15	8.27	22.67	4	cell organization and biogenesis;other biological processes	nucleus;other cell component	cytoskeletal activity;other molecular function	Pf00235	103242213	ENSCSAG00000012934	PFN1	A0A0D9RKH2; csab:103242213	0	0	100	4.28946e+07	4.28946e+07	High	1
FALSE	High	Master Protein	A0A0D9RLR1	A0A0D9RLR1_CHLSB	Core histone macro-H2A	MACROH2A1	Core histone macro-H2A OS=Chlorocebus sabaeus OX=60711 GN=MACROH2A1 PE=4 SV=1	0	32.779	22	7	10	7	368	39	9.8	24.3	7	cell organization and biogenesis;other biological processes	nucleus;other cell component	enzyme regulator activity;nucleic acid binding activity;other molecular function	Pf00125, Pf01661, Pf16211	103244568	ENSCSAG00000013390	MACROH2A1	A0A0D9RLR1	0	0	100	1.19397e+07	1.19397e+07	High	1
FALSE	High	Master Protein	A0A0D9RKY1	A0A0D9RKY1_CHLSB	Catenin alpha 1	CTNNA1	Catenin alpha 1 OS=Chlorocebus sabaeus OX=60711 GN=CTNNA1 PE=3 SV=1	0	32.63	9	7	7	6	906	100.1	6.38	17.64	7	cell adhesion;cell cycle OR cell proliferation;cell organization and biogenesis;developmental processes;signal transduction;other biological processes	plasma membrane;other membranes;cytosol;cytoskeleton;other cell component	cytoskeletal activity;other molecular function	Pf01044	103244602	ENSCSAG00000013096	CTNNA1	A0A0D9RKY1; csab:103244602	0	0				High	1
FALSE	High	Master Protein	A0A0D9RWS6	A0A0D9RWS6_CHLSB	RAN binding protein 2	RANBP2	RAN binding protein 2 OS=Chlorocebus sabaeus OX=60711 GN=RANBP2 PE=4 SV=1	0	32.433	4	9	11	9	3247	360.4	6.04	10.09	9	protein metabolism;other metabolic processes;transport;other biological processes	other membranes;nucleus;other cell component	other molecular function	Pf00160, Pf00638, Pf00641, Pf12185		ENSCSAG00000017019	RANBP2	A0A0D9RWS6	0	0	100	1.47296e+06	1.47296e+06	High	1
FALSE	High	Master Protein	A0A0D9RE68	A0A0D9RE68_CHLSB	Transaldolase (EC 2.2.1.2)	TALDO1	Transaldolase OS=Chlorocebus sabaeus OX=60711 GN=TALDO1 PE=3 SV=1	0	32.426	29	9	12	9	337	37.5	6.81	17.21	9	other metabolic processes	other cell component	other molecular function	Pf00923	103233096	ENSCSAG00000010686	TALDO1	A0A0D9RE68; csab:103233096	0	0	100	1.9162e+07	1.9162e+07	High	1
FALSE	High	Master Protein	A0A0D9RFF7	A0A0D9RFF7_CHLSB	40S ribosomal protein S4		40S ribosomal protein S4 OS=Chlorocebus sabaeus OX=60711 PE=3 SV=1	0	32.356	24	7	12	7	263	29.6	10.15	24.72	7	protein metabolism;other metabolic processes	translational apparatus;other cell component	nucleic acid binding activity;other molecular function	Pf00467, Pf00900, Pf01479, Pf08071, Pf16121					0	0	100	2.94133e+07	2.94133e+07	High	1
FALSE	High	Master Protein	A0A0D9S001	A0A0D9S001_CHLSB	Transducin beta like 2	TBL2	Transducin beta like 2 OS=Chlorocebus sabaeus OX=60711 GN=TBL2 PE=4 SV=1	0	32.189	17	5	7	5	446	49.7	9.26	16.79	5	stress response;signal transduction	ER/Golgi	other molecular function	Pf00400	103246634	ENSCSAG00000018173	TBL2	A0A0D9S001; csab:103246634	0	0	100	3.38214e+06	3.38214e+06	High	1
FALSE	High	Master Protein	A0A0D9RZW6	A0A0D9RZW6_CHLSB	Heat shock protein family B (small) member 1	HSPB1	Heat shock protein family B (small) member 1 OS=Chlorocebus sabaeus OX=60711 GN=HSPB1 PE=3 SV=1	0	32.186	44	5	9	5	143	16.4	8.21	29.43	5	transport;signal transduction;other biological processes	plasma membrane;cytoskeleton;nucleus;other cell component	enzyme regulator activity;other molecular function	Pf00011	103246661	ENSCSAG00000018137	HSPB1	A0A0D9RZW6; csab:103246661	0	0	100	7.84738e+07	7.84738e+07	High	1
FALSE	High	Master Protein	A0A0D9RJF7	A0A0D9RJF7_CHLSB	Structural maintenance of chromosomes protein 1A	SMC1A	Structural maintenance of chromosomes protein 1A OS=Chlorocebus sabaeus OX=60711 GN=SMC1A PE=3 SV=1	0	32.132	10	9	9	9	1099	128.2	7.01	16.79	9	cell cycle OR cell proliferation;cell organization and biogenesis;DNA metabolism;other metabolic processes;stress response;other biological processes	cytosol;cytoskeleton;nucleus;other cell component	other molecular function	Pf02463, Pf06470		ENSCSAG00000012563	SMC1A	A0A0D9RJF7	0	0				High	1
FALSE	High	Master Protein	A0A0D9R829	A0A0D9R829_CHLSB	RNA helicase (EC 3.6.4.13)	DDX39B	RNA helicase OS=Chlorocebus sabaeus OX=60711 GN=DDX39B PE=4 SV=1	0	32.069	22	6	7	2	425	48.5	5.58	16.68	6	cell organization and biogenesis;RNA metabolism OR transcription;other metabolic processes;transport;other biological processes	nucleus;other cell component	nucleic acid binding activity;other molecular function	Pf00270, Pf00271		ENSCSAG00000008517	DDX39B	A0A0D9R829	0	3	100	6420513	6420513	High	1	Met-loss+Acetyl [N-Term]
FALSE	High	Master Protein	A0A0D9QY12	A0A0D9QY12_CHLSB	Serine hydroxymethyltransferase (EC 2.1.2.1)	SHMT2	Serine hydroxymethyltransferase OS=Chlorocebus sabaeus OX=60711 GN=SHMT2 PE=3 SV=1	0	32.026	13	6	10	5	504	56.1	8.46	19.77	6	cell organization and biogenesis;protein metabolism;other metabolic processes;stress response;other biological processes	other membranes;cytoskeleton;mitochondrion;nucleus	other molecular function	Pf00464	103238558	ENSCSAG00000004929	SHMT2	A0A0D9QY12	0	2	100	5.63526e+06	5.63526e+06	High	1
FALSE	High	Master Protein	A0A0D9QXD3	A0A0D9QXD3_CHLSB	Aspartate aminotransferase (EC 2.6.1.1)	GOT2	Aspartate aminotransferase OS=Chlorocebus sabaeus OX=60711 GN=GOT2 PE=3 SV=1	0	31.993	23	7	9	7	430	47.4	9.01	19.65	7	other metabolic processes;transport;other biological processes	plasma membrane;other membranes;mitochondrion	other molecular function	Pf00155	103233093	ENSCSAG00000004695	GOT2	A0A0D9QXD3; csab:103233093	0	0	100	1.32861e+07	1.32861e+07	High	1
FALSE	High	Master Protein	A0A0D9R639	A0A0D9R639_CHLSB	ATP-dependent 6-phosphofructokinase (ATP-PFK) (Phosphofructokinase) (EC 2.7.1.11) (Phosphohexokinase)	PFKL	ATP-dependent 6-phosphofructokinase OS=Chlorocebus sabaeus OX=60711 GN=PFKL PE=3 SV=1	0	31.856	9	5	10	3	780	84.9	7.62	16.92	5	other metabolic processes;other biological processes	cytosol	kinase activity;other molecular function	Pf00365	103219799	ENSCSAG00000007817	PFKL	A0A0D9R639; csab:103219799	0	0				High	1
FALSE	High	Master Protein	A0A0D9S030	A0A0D9S030_CHLSB	General transcription factor IIi	GTF2I	General transcription factor IIi OS=Chlorocebus sabaeus OX=60711 GN=GTF2I PE=4 SV=1	0	31.616	10	6	7	6	997	112.3	6.29	17.89	6	RNA metabolism OR transcription;other metabolic processes;other biological processes	nucleus	other molecular function	Pf02946		ENSCSAG00000018227	GTF2I	A0A0D9S030	0	0	100	1.06128e+07	1.06128e+07	High	1
FALSE	High	Master Protein	A0A0D9S0X3	A0A0D9S0X3_CHLSB	Thymopoietin	TMPO	Thymopoietin OS=Chlorocebus sabaeus OX=60711 GN=TMPO PE=3 SV=1	0	31.613	24	7	9	7	454	50.6	9.38	21.14	7		other membranes;nucleus	nucleic acid binding activity	Pf03020, Pf08198	103238920	ENSCSAG00000003541	TMPO	A0A0D9S0X3	0	0	100	6.22985e+06	6.22985e+06	High	1
FALSE	High	Master Protein	A0A0D9RHN2	A0A0D9RHN2_CHLSB	Acyl-CoA dehydrogenase very long chain	ACADVL	Acyl-CoA dehydrogenase very long chain OS=Chlorocebus sabaeus OX=60711 GN=ACADVL PE=3 SV=1	0	31.594	14	6	7	6	701	75	8.35	20.51	6	other metabolic processes;stress response;other biological processes	other membranes;mitochondrion;nucleus	other molecular function	Pf00441, Pf02770, Pf02771		ENSCSAG00000012021	ACADVL	A0A0D9RHN2	0	0	100	2.0413e+06	2.0413e+06	High	1
FALSE	High	Master Protein	A0A0D9R9L7	A0A0D9R9L7_CHLSB	Carnitine O-palmitoyltransferase (EC 2.3.1.21)	CPT1A	Carnitine O-palmitoyltransferase OS=Chlorocebus sabaeus OX=60711 GN=CPT1A PE=3 SV=1	0	31.588	8	5	5	5	773	88.3	8.5	11.68	5	other metabolic processes;other biological processes	other membranes;mitochondrion	other molecular function	Pf00755, Pf16484	103248480	ENSCSAG00000009054	CPT1A	A0A0D9R9L7; csab:103248480	0	0	100	732676	732676	High	1
FALSE	High	Master Protein	A0A0D9S8C1	A0A0D9S8C1_CHLSB	Dolichyl-diphosphooligosaccharide--protein glycosyltransferase 48 kDa subunit (Oligosaccharyl transferase 48 kDa subunit)	DDOST	Dolichyl-diphosphooligosaccharide--protein glycosyltransferase 48 kDa subunit OS=Chlorocebus sabaeus OX=60711 GN=DDOST PE=3 SV=1	0	31.482	15	4	4	4	439	48.8	5.69	13.72	4	protein metabolism;other metabolic processes	other membranes;ER/Golgi		Pf03345	103225449	ENSCSAG00000000897	DDOST	A0A0D9S8C1	0	0	100	4.88183e+06	4.88183e+06	High	1
FALSE	High	Master Protein	A0A0D9RHG5	A0A0D9RHG5_CHLSB	Protein FAM98A		Protein FAM98A OS=Chlorocebus sabaeus OX=60711 PE=3 SV=1	0	31.451	16	5	5	5	473	50.9	9	15.91	5				Pf10239					0	0	100	8.45154e+06	8.45154e+06	High	1
FALSE	High	Master Protein	A0A0D9S1G6	A0A0D9S1G6_CHLSB	40S ribosomal protein S3a	RPS3A	40S ribosomal protein S3a OS=Chlorocebus sabaeus OX=60711 GN=RPS3A PE=3 SV=1	0	31.377	25	7	7	7	264	29.9	9.73	17.95	7	protein metabolism;other metabolic processes;other biological processes	cytosol;ER/Golgi;translational apparatus;nucleus	nucleic acid binding activity;other molecular function	Pf01015	103236378	ENSCSAG00000003344	RPS3A	A0A0D9S1G6; csab:103236378	0	0	100	3.01776e+07	3.01776e+07	High	1
FALSE	High	Master Protein	A0A0D9QYT4	A0A0D9QYT4_CHLSB	Integrin subunit alpha 3	ITGA3	Integrin subunit alpha 3 OS=Chlorocebus sabaeus OX=60711 GN=ITGA3 PE=3 SV=1	0	31.354	8	7	8	7	1049	116.2	6.77	17.32	7	cell adhesion;cell organization and biogenesis;developmental processes;signal transduction;other biological processes	plasma membrane;other membranes;other cell component	other molecular function	Pf01839, Pf08441	103242953	ENSCSAG00000005208	ITGA3	A0A0D9QYT4; csab:103242953	0	0	100	1.17504e+07	1.17504e+07	High	1
FALSE	High	Master Protein	A0A0D9RNK4	A0A0D9RNK4_CHLSB	Myosin IC	MYO1C	Myosin IC OS=Chlorocebus sabaeus OX=60711 GN=MYO1C PE=3 SV=1	0	31.35	8	7	9	7	1011	116.3	9.23	14.64	7	stress response;transport;signal transduction;other biological processes	plasma membrane;other membranes;cytoskeleton;nucleus;other cell component	signal transduction activity or receptor binding;cytoskeletal activity;other molecular function	Pf00063, Pf00612, Pf06017		ENSCSAG00000014058	MYO1C	A0A0D9RNK4	0	0	100	1.46764e+06	1.46764e+06	High	1
FALSE	High	Master Protein	A0A0D9SAB7	A0A0D9SAB7_CHLSB	Ribosomal_L18_c domain-containing protein		Ribosomal_L18_c domain-containing protein OS=Chlorocebus sabaeus OX=60711 PE=3 SV=1	0	31.302	20	6	13	6	297	34.3	9.61	20.23	6	protein metabolism;other metabolic processes	translational apparatus;nucleus;other cell component	nucleic acid binding activity;other molecular function	Pf14204, Pf17144					0	0	100	1.24191e+07	1.24191e+07	High	1
FALSE	High	Master Protein	A0A0D9RKS7	A0A0D9RKS7_CHLSB	Asparagine synthetase [glutamine-hydrolyzing] (EC 6.3.5.4)	ASNS	Asparagine synthetase [glutamine-hydrolyzing] OS=Chlorocebus sabaeus OX=60711 GN=ASNS PE=4 SV=1	0	31.286	17	8	9	8	561	64.4	6.61	14.73	8	other metabolic processes;stress response;other biological processes	cytosol	other molecular function	Pf00733, Pf13537	103226506	ENSCSAG00000013037	ASNS	A0A0D9RKS7; csab:103226506	0	0	100	352220	352220	High	1
FALSE	High	Master Protein	A0A0D9RKT4	A0A0D9RKT4_CHLSB	Transketolase	TKT	Transketolase OS=Chlorocebus sabaeus OX=60711 GN=TKT PE=4 SV=1	0	31.264	14	6	7	6	623	67.8	7.66	22.09	6	other metabolic processes;other biological processes	cytosol;nucleus	other molecular function	Pf00456, Pf02779, Pf02780	103227756	ENSCSAG00000013045	TKT	A0A0D9RKT4; csab:103227756	0	0	100	1.25764e+07	1.25764e+07	High	1
FALSE	High	Master Protein	A0A0D9R1N4	A0A0D9R1N4_CHLSB	ADP-ribosylation factor	ARF3	ADP-ribosylation factor OS=Chlorocebus sabaeus OX=60711 GN=ARF3 PE=3 SV=1	0	31.263	36	6	9	4	181	20.6	7.43	17.36	6	transport	ER/Golgi	other molecular function	Pf00025	103238249	ENSCSAG00000006224	ARF3	A0A0D9R1N4	0	2	100	1.90542e+07	1.90542e+07	High	1
FALSE	High	Master Protein	A0A0D9RJS8	A0A0D9RJS8_CHLSB	DnaJ homolog subfamily C member 10 (EC 1.8.4.-)	DNAJC10	DnaJ homolog subfamily C member 10 OS=Chlorocebus sabaeus OX=60711 GN=DNAJC10 PE=4 SV=1	0	31.092	13	9	9	9	793	91	7.09	15.89	9	protein metabolism;other metabolic processes;stress response;signal transduction;other biological processes	other membranes;ER/Golgi	other molecular function	Pf00085, Pf00226	103217465	ENSCSAG00000012686	DNAJC10	A0A0D9RJS8; csab:103217465	0	0	100	3.7193e+06	3.7193e+06	High	1
FALSE	High	Master Protein	A0A0D9RCS8	A0A0D9RCS8_CHLSB	Staphylococcal nuclease domain-containing protein (EC 3.1.31.1)	SND1	Staphylococcal nuclease domain-containing protein OS=Chlorocebus sabaeus OX=60711 GN=SND1 PE=4 SV=1	0	31.077	12	7	10	7	910	101.9	7.17	22.16	7	RNA metabolism OR transcription;other metabolic processes;other biological processes	cytosol;nucleus;other cell component	nucleic acid binding activity;other molecular function	Pf00565, Pf00567	103226850	ENSCSAG00000010182	SND1	A0A0D9RCS8; csab:103226850	0	0	100	5.61642e+06	5.61642e+06	High	1
FALSE	High	Master Protein	A0A0D9RQ20	A0A0D9RQ20_CHLSB	Kinectin 1	KTN1	Kinectin 1 OS=Chlorocebus sabaeus OX=60711 GN=KTN1 PE=4 SV=1	0	30.992	9	9	12	9	1329	153	5.74	8.48	9	transport;other biological processes		cytoskeletal activity	Pf05104	103229038	ENSCSAG00000014591	KTN1	A0A0D9RQ20	0	0	100	1.88913e+06	1.88913e+06	High	1
FALSE	High	Master Protein	A0A0D9RUY0	A0A0D9RUY0_CHLSB	Poly(ADP-ribose) polymerase 1	PARP1	Poly(ADP-ribose) polymerase 1 OS=Chlorocebus sabaeus OX=60711 GN=PARP1 PE=4 SV=1	0	30.964	13	8	8	8	709	79	9.19	12.59	8	cell organization and biogenesis;protein metabolism;DNA metabolism;other metabolic processes;stress response;other biological processes	cytosol;mitochondrion;nucleus;other cell component	nucleic acid binding activity;other molecular function	Pf00533, Pf00645, Pf02877, Pf05406, Pf08063		ENSCSAG00000016354	PARP1	A0A0D9RUY0	0	0	100	6.9378e+06	6.9378e+06	High	1
FALSE	High	Master Protein	A0A0D9QZA0	A0A0D9QZA0_CHLSB	Cell cycle associated protein 1	CAPRIN1	Cell cycle associated protein 1 OS=Chlorocebus sabaeus OX=60711 GN=CAPRIN1 PE=3 SV=1	0	30.921	11	6	12	6	621	68.8	4.86	25.53	6	other biological processes	cytosol;other cell component	nucleic acid binding activity	Pf12287, Pf18293		ENSCSAG00000005378	CAPRIN1	A0A0D9QZA0	0	0	100	2.61767e+07	2.61767e+07	High	1
FALSE	High	Master Protein	A0A0D9R4Z6	A0A0D9R4Z6_CHLSB	Protein disulfide-isomerase (EC 5.3.4.1)	TXNDC5	Protein disulfide-isomerase OS=Chlorocebus sabaeus OX=60711 GN=TXNDC5 PE=3 SV=1	0	30.688	25	7	9	7	363	40.8	6.16	20.44	7		ER/Golgi	other molecular function	Pf00085		ENSCSAG00000007421	TXNDC5	A0A0D9R4Z6	0	0	100	5.49424e+06	5.49424e+06	High	1
FALSE	High	Master Protein	A0A0D9R8K5	A0A0D9R8K5_CHLSB	Carbonyl reductase (NADPH) (EC 1.1.1.184)	CBR1	Carbonyl reductase (NADPH) OS=Chlorocebus sabaeus OX=60711 GN=CBR1 PE=3 SV=1	0	30.389	35	7	10	7	234	25.7	9.67	20.81	7	other metabolic processes;other biological processes		other molecular function	Pf00106		ENSCSAG00000008686	CBR1	A0A0D9R8K5	0	0	100	29647398	29647398	High	1
FALSE	High	Master Protein	A0A0D9R5A7	A0A0D9R5A7_CHLSB	Heterogeneous nuclear ribonucleoprotein K	HNRNPK	Heterogeneous nuclear ribonucleoprotein K OS=Chlorocebus sabaeus OX=60711 GN=HNRNPK PE=4 SV=1	0	30.271	17	6	14	4	466	51.2	5.54	29.17	6	RNA metabolism OR transcription;other metabolic processes;other biological processes	cytoskeleton;nucleus;other cell component	nucleic acid binding activity;other molecular function	Pf00013, Pf08067		ENSCSAG00000007560	HNRNPK	A0A0D9R5A7	0	1	100	5.45874e+07	5.45874e+07	High	1
FALSE	High	Master Protein	A0A0D9RN38	A0A0D9RN38_CHLSB	Spectrin beta chain	SPTBN1	Spectrin beta chain OS=Chlorocebus sabaeus OX=60711 GN=SPTBN1 PE=3 SV=1	0	30.231	4	9	11	9	2364	274.5	5.53	15.21	9	cell cycle OR cell proliferation;cell organization and biogenesis;protein metabolism;other metabolic processes;transport;developmental processes;signal transduction;other biological processes	plasma membrane;other membranes;cytosol;cytoskeleton;nucleus;other cell component	cytoskeletal activity;other molecular function	Pf00307, Pf00435, Pf15410	103220257	ENSCSAG00000013879	SPTBN1	A0A0D9RN38; csab:103220257	0	0	100	299694	299694	High	1
FALSE	High	Master Protein	A0A0D9S621	A0A0D9S621_CHLSB	D-3-phosphoglycerate dehydrogenase (EC 1.1.1.95)	PHGDH	D-3-phosphoglycerate dehydrogenase OS=Chlorocebus sabaeus OX=60711 GN=PHGDH PE=3 SV=1	0	30.141	16	7	8	7	533	56.5	6.71	17.31	7	cell cycle OR cell proliferation;cell organization and biogenesis;other metabolic processes;developmental processes;other biological processes		other molecular function	Pf00389, Pf02826, Pf19304	103224094	ENSCSAG00000001719	PHGDH	A0A0D9S621; csab:103224094	0	0	100	3.26549e+07	3.26549e+07	High	1	Met-loss+Acetyl [N-Term]
FALSE	High	Master Protein	A0A0D9S5M6	A0A0D9S5M6_CHLSB	DZF domain-containing protein		DZF domain-containing protein OS=Chlorocebus sabaeus OX=60711 PE=4 SV=1	0	30.125	26	7	11	7	390	43	5.26	20.22	7				Pf07528					0	0	100	5.73178e+06	5.73178e+06	High	1
FALSE	High	Master Protein	A0A0D9QWT3	A0A0D9QWT3_CHLSB	Importin 7	IPO7	Importin 7 OS=Chlorocebus sabaeus OX=60711 GN=IPO7 PE=4 SV=1	0	30.077	8	7	9	7	1038	119.4	4.82	14.5	7	stress response;transport	cytosol;nucleus	other molecular function	Pf03810, Pf08506	103240505	ENSCSAG00000004504	IPO7	A0A0D9QWT3; csab:103240505	0	0	100	1.20048e+07	1.20048e+07	High	1
FALSE	High	Master Protein	A0A0D9RDT3	A0A0D9RDT3_CHLSB	Condensin complex subunit 1	NCAPD2	Condensin complex subunit 1 OS=Chlorocebus sabaeus OX=60711 GN=NCAPD2 PE=3 SV=1	0	30.047	8	8	10	8	1399	157.1	6.51	15.12	8	cell cycle OR cell proliferation;cell organization and biogenesis;other biological processes	cytosol;nucleus;other cell component	other molecular function	Pf12717, Pf12922	103218454	ENSCSAG00000010550	NCAPD2	A0A0D9RDT3; csab:103218454	0	0	100	998701	998701	High	1
FALSE	High	Master Protein	A0A0D9S247	A0A0D9S247_CHLSB	RAB5C, member RAS oncogene family	RAB5C	RAB5C, member RAS oncogene family OS=Chlorocebus sabaeus OX=60711 GN=RAB5C PE=4 SV=1	0	29.979	38	7	10	4	255	27.7	8.75	22.43	7	transport	other cytoplasmic organelle;other cell component	other molecular function	Pf00071	103243420	ENSCSAG00000003104	RAB5C	A0A0D9S247; csab:103243420	0	0	100	1.47957e+07	1.47957e+07	High	1
FALSE	High	Master Protein	A0A0D9SB94	A0A0D9SB94_CHLSB	High mobility group protein B1 (High mobility group protein 1)		High mobility group protein B1 OS=Chlorocebus sabaeus OX=60711 PE=3 SV=1	0	29.956	18	4	10	4	215	24.9	5.74	15.41	4	DNA metabolism;other metabolic processes;stress response;other biological processes	non-structural extracellular;plasma membrane;other membranes;ER/Golgi;nucleus;other cell component	nucleic acid binding activity	Pf00505, Pf09011					0	0	100	6.24151e+06	6.24151e+06	High	1
FALSE	High	Master Protein	A0A0D9RS97	A0A0D9RS97_CHLSB	Proteasome subunit alpha type	PSMA2	Proteasome subunit alpha type OS=Chlorocebus sabaeus OX=60711 GN=PSMA2 PE=3 SV=1	0	29.925	37	5	5	5	234	25.9	7.43	12.33	5	protein metabolism;other metabolic processes;other biological processes	nucleus;other cell component		Pf00227, Pf10584	103226162	ENSCSAG00000015394	PSMA2	A0A0D9RS97; csab:103226162	0	0	100	6761495	6761495	High	1
FALSE	High	Master Protein	A0A0D9S338	A0A0D9S338_CHLSB	RuvB-like helicase (EC 3.6.4.12)	RUVBL2	RuvB-like helicase OS=Chlorocebus sabaeus OX=60711 GN=RUVBL2 PE=3 SV=1	0	29.672	16	6	8	6	463	51.1	5.64	19.6	6	cell organization and biogenesis;protein metabolism;DNA metabolism;RNA metabolism OR transcription;other metabolic processes;stress response;other biological processes	cytosol;cytoskeleton;nucleus;other cell component	nucleic acid binding activity;other molecular function	Pf06068, Pf17856	103235007	ENSCSAG00000002769	RUVBL2	A0A0D9S338; csab:103235007	0	0	100	1.21982e+07	1.21982e+07	High	1
FALSE	High	Master Protein	A0A0D9RR42	A0A0D9RR42_CHLSB	Exportin-2 (Chromosome segregation 1-like protein) (Importin-alpha re-exporter)	CSE1L	Exportin-2 OS=Chlorocebus sabaeus OX=60711 GN=CSE1L PE=3 SV=1	0	29.619	11	9	11	9	971	110.3	5.77	12.95	9	transport	cytosol;nucleus	other molecular function	Pf03378, Pf03810, Pf08506	103244616	ENSCSAG00000014977	CSE1L	A0A0D9RR42; csab:103244616	0	0	100	4.10912e+06	4.10912e+06	High	1
FALSE	High	Master Protein	Q6SSD8	Q6SSD8_CHLAE	RNase L inhibitor		RNase L inhibitor OS=Chlorocebus aethiops OX=9534 PE=1 SV=1	0	29.579	15	8	11	8	599	67.2	8.34	20.11	8			other molecular function	Pf00005, Pf00037, Pf04068					0	0	100	1.34853e+07	1.34853e+07	High	1
FALSE	High	Master Protein	A0A0D9RLR8	A0A0D9RLR8_CHLSB	Proliferating cell nuclear antigen	PCNA	Proliferating cell nuclear antigen OS=Chlorocebus sabaeus OX=60711 GN=PCNA PE=3 SV=1	0	29.569	23	5	8	5	261	28.8	4.69	13.89	5	cell cycle OR cell proliferation;cell organization and biogenesis;DNA metabolism;other metabolic processes;stress response;other biological processes	cytoskeleton;nucleus;other cell component	signal transduction activity or receptor binding;enzyme regulator activity;nucleic acid binding activity;other molecular function	Pf00705, Pf02747	103246929	ENSCSAG00000013400	PCNA	A0A0D9RLR8; csab:103246929	0	0	100	1.61415e+07	1.61415e+07	High	1
FALSE	High	Master Protein	A0A0D9S7T7	A0A0D9S7T7_CHLSB	Proteasome subunit beta	PSMB2	Proteasome subunit beta OS=Chlorocebus sabaeus OX=60711 GN=PSMB2 PE=3 SV=1	0	29.456	20	5	7	5	201	22.8	7.02	16.45	5	protein metabolism;other metabolic processes	nucleus;other cell component		Pf00227	103225129	ENSCSAG00000001087	PSMB2	A0A0D9S7T7; csab:103225129	0	0	100	35389634	35389634	High	1
FALSE	High	Master Protein	A0A0D9RDK2	A0A0D9RDK2_CHLSB	Protein kinase domain-containing protein		Protein kinase domain-containing protein OS=Chlorocebus sabaeus OX=60711 PE=3 SV=1	0	29.309	21	6	10	6	391	45.1	7.74	17.23	6	protein metabolism;other metabolic processes		enzyme regulator activity;kinase activity;other molecular function	Pf00069					0	0	100	1.07165e+07	1.07165e+07	High	1
FALSE	High	Master Protein	A0A0D9R227	A0A0D9R227_CHLSB	Proteasome 26S subunit, non-ATPase 11	PSMD11	Proteasome 26S subunit, non-ATPase 11 OS=Chlorocebus sabaeus OX=60711 GN=PSMD11 PE=3 SV=1	0	29.266	17	6	7	6	422	47.4	6.48	16.07	6	cell organization and biogenesis;protein metabolism;other metabolic processes;other biological processes	other cell component		Pf01399, Pf18055, Pf18503	103242697	ENSCSAG00000006373	PSMD11	A0A0D9R227; csab:103242697	0	0	100	1.38424e+07	1.38424e+07	High	1
FALSE	High	Master Protein	A0A0D9RFW2	A0A0D9RFW2_CHLSB	Laminin subunit beta 1	LAMB1	Laminin subunit beta 1 OS=Chlorocebus sabaeus OX=60711 GN=LAMB1 PE=4 SV=1	0	29.237	6	8	8	8	1786	197.6	4.93	13.83	8	cell adhesion;cell organization and biogenesis;developmental processes;other biological processes	non-structural extracellular;extracellular matrix;other membranes	extracellular structural activity	Pf00053, Pf00055	103226726	ENSCSAG00000011295	LAMB1	A0A0D9RFW2; csab:103226726	0	0	100	734045	734045	High	1
FALSE	High	Master Protein	A0A0D9RAY1	A0A0D9RAY1_CHLSB	Fumarate hydratase, mitochondrial (EC 4.2.1.2)	FH	Fumarate hydratase, mitochondrial OS=Chlorocebus sabaeus OX=60711 GN=FH PE=3 SV=1	0	29.177	17	6	11	6	510	54.6	8.76	18.01	6	other metabolic processes;other biological processes	mitochondrion;other cell component	other molecular function	Pf00206, Pf10415	103230849	ENSCSAG00000009513	FH	A0A0D9RAY1; csab:103230849	0	0	100	2.35284e+06	2.35284e+06	High	1
FALSE	High	Master Protein	A0A0D9RFH5	A0A0D9RFH5_CHLSB	COPI coat complex subunit beta 2	COPB2	COPI coat complex subunit beta 2 OS=Chlorocebus sabaeus OX=60711 GN=COPB2 PE=4 SV=1	0	29.032	16	7	8	7	568	64.3	5.87	18.68	7	transport	other membranes;ER/Golgi	other molecular function	Pf00400, Pf04053		ENSCSAG00000011151	COPB2	A0A0D9RFH5	0	0	100	5.35678e+06	5.35678e+06	High	1
FALSE	High	Master Protein	A0A0D9RR49	A0A0D9RR49_CHLSB	Staufen double-stranded RNA binding protein 1	STAU1	Staufen double-stranded RNA binding protein 1 OS=Chlorocebus sabaeus OX=60711 GN=STAU1 PE=4 SV=1	0	29.012	12	5	7	5	496	54.9	9.51	16.93	5	other biological processes	plasma membrane;other membranes;cytosol;ER/Golgi;other cell component	nucleic acid binding activity	Pf00035, Pf16482	103244584	ENSCSAG00000014986	STAU1	A0A0D9RR49	0	0	100	3001860	3001860	High	1
FALSE	High	Master Protein	A0A0D9S9I8	A0A0D9S9I8_CHLSB	60S ribosomal protein L13		60S ribosomal protein L13 OS=Chlorocebus sabaeus OX=60711 PE=3 SV=1	0	28.945	36	8	11	8	211	24.3	11.6	14.94	8	protein metabolism;other metabolic processes	translational apparatus;other cell component	other molecular function	Pf01294					0	0	100	1.49421e+07	1.49421e+07	High	1
FALSE	High	Master Protein	A0A0D9RC78	A0A0D9RC78_CHLSB	Ribosomal protein	RPL10A	Ribosomal protein OS=Chlorocebus sabaeus OX=60711 GN=RPL10A PE=3 SV=1	0	28.838	24	4	7	4	217	24.8	9.94	23.52	4	protein metabolism;other metabolic processes	cytosol;translational apparatus	nucleic acid binding activity;other molecular function	Pf00687	103221612	ENSCSAG00000009972	RPL10A	A0A0D9RC78; csab:103221612	0	0	100	17079309	17079309	High	1
FALSE	High	Master Protein	A0A0D9RSE1	A0A0D9RSE1_CHLSB	Biliverdin reductase A (BVR A) (EC 1.3.1.24)	BLVRA	Biliverdin reductase A OS=Chlorocebus sabaeus OX=60711 GN=BLVRA PE=3 SV=1	0	28.787	28	7	7	7	296	33.4	6.55	16.37	7	other metabolic processes	cytosol	other molecular function	Pf01408, Pf09166	103226154	ENSCSAG00000015441	BLVRA	A0A0D9RSE1	0	0	100	2.64591e+06	2.64591e+06	High	1
FALSE	High	Master Protein	A0A0D9RLG6	A0A0D9RLG6_CHLSB	Ras-related protein Rab-14	RAB14	Ras-related protein Rab-14 OS=Chlorocebus sabaeus OX=60711 GN=RAB14 PE=3 SV=1	0	28.699	37	5	6	4	215	23.9	6.21	14.69	5	cell organization and biogenesis;stress response;transport;signal transduction;other biological processes	other membranes;cytosol;ER/Golgi;other cytoplasmic organelle;other cell component	cytoskeletal activity;other molecular function	Pf00071	103218911	ENSCSAG00000013289	RAB14	A0A0D9RLG6; csab:103218911	0	0	100	1.9502e+06	1.9502e+06	High	1	Met-loss+Acetyl [N-Term]
FALSE	High	Master Protein	A0A0D9R787	A0A0D9R787_CHLSB	60S ribosomal protein L8		60S ribosomal protein L8 OS=Chlorocebus sabaeus OX=60711 PE=3 SV=1	0	28.618	19	4	10	4	257	28	11.03	31.1	4	protein metabolism;other metabolic processes	translational apparatus	nucleic acid binding activity;other molecular function	Pf00181, Pf03947					0	0	100	38378382	38378382	High	1
FALSE	High	Master Protein	A0A0D9S9G5	A0A0D9S9G5_CHLSB	Protein kinase domain-containing protein		Protein kinase domain-containing protein OS=Chlorocebus sabaeus OX=60711 PE=4 SV=1	0	28.533	24	6	9	6	297	34.1	9.09	16.06	6	protein metabolism;other metabolic processes		kinase activity;other molecular function	Pf00069					0	0	100	187595	187595	High	1
FALSE	High	Master Protein	G4XXN2	G4XXN2_CHLAE	Cytochrome c	CYCS	Cytochrome c OS=Chlorocebus aethiops OX=9534 GN=CYCS PE=3 SV=1	0	28.519	50	6	7	6	105	11.7	9.57	13.07	6	other metabolic processes;other biological processes	other membranes;mitochondrion	other molecular function	Pf00034			CYCS	G4XXN2	0	0	100	8.1435e+06	8.1435e+06	High	1
FALSE	High	Master Protein	A0A0D9RKN2	A0A0D9RKN2_CHLSB	Solute carrier family 25 member 13	SLC25A13	Solute carrier family 25 member 13 OS=Chlorocebus sabaeus OX=60711 GN=SLC25A13 PE=3 SV=1	0	28.398	13	6	9	6	675	74.1	8.5	10.73	6	other metabolic processes;transport;other biological processes	other membranes;mitochondrion	transporter activity;other molecular function	Pf00153		ENSCSAG00000012995	SLC25A13	A0A0D9RKN2	0	0	100	3.17124e+06	3.17124e+06	High	1
FALSE	High	Master Protein	A0A0D9S0P8	A0A0D9S0P8_CHLSB	Heat shock protein family A (Hsp70) member 4 like	HSPA4L	Heat shock protein family A (Hsp70) member 4 like OS=Chlorocebus sabaeus OX=60711 GN=HSPA4L PE=3 SV=1	0	28.386	12	8	12	6	840	94.6	5.82	15.74	8	other biological processes	cytosol	other molecular function	Pf00012	103236239	ENSCSAG00000003615	HSPA4L	A0A0D9S0P8; csab:103236239	0	0	100	2.66005e+06	2.66005e+06	High	1
FALSE	High	Master Protein	A0A0D9S618	A0A0D9S618_CHLSB	Splicing factor U2AF subunit (U2 snRNP auxiliary factor large subunit)	U2AF2	Splicing factor U2AF subunit OS=Chlorocebus sabaeus OX=60711 GN=U2AF2 PE=3 SV=1	0	28.363	29	7	8	7	471	53.1	9.09	13.95	7	RNA metabolism OR transcription;other metabolic processes;other biological processes	nucleus;other cell component	nucleic acid binding activity;other molecular function	Pf00076	103235336	ENSCSAG00000001722	U2AF2	A0A0D9S618	0	0	100	8.59522e+06	8.59522e+06	High	1
FALSE	High	Master Protein	A0A0D9R056	A0A0D9R056_CHLSB	Cytoskeleton associated protein 5	CKAP5	Cytoskeleton associated protein 5 OS=Chlorocebus sabaeus OX=60711 GN=CKAP5 PE=3 SV=1	0	28.362	5	9	9	9	2032	225.2	7.8	15.45	9	cell cycle OR cell proliferation;cell organization and biogenesis;other biological processes	plasma membrane;other membranes;cytoskeleton;nucleus;other cell component	cytoskeletal activity;other molecular function	Pf12348	103236340	ENSCSAG00000005686	CKAP5	A0A0D9R056	0	0	100	2.53162e+06	2.53162e+06	High	1
FALSE	High	Master Protein	A0A0D9R866	A0A0D9R866_CHLSB	Transferrin receptor protein 1	TFRC	Transferrin receptor protein 1 OS=Chlorocebus sabaeus OX=60711 GN=TFRC PE=3 SV=1	0	28.308	10	6	7	6	774	86.3	6.24	16.16	6	transport;signal transduction;other biological processes	non-structural extracellular;plasma membrane;other membranes;other cytoplasmic organelle;other cell component	nucleic acid binding activity;other molecular function	Pf02225, Pf04253, Pf04389	103242011	ENSCSAG00000008546	TFRC	A0A0D9R866	0	0	100	2.19036e+06	2.19036e+06	High	1
FALSE	High	Master Protein	A0A0D9RYH0	A0A0D9RYH0_CHLSB	Ubiquitin carboxyl-terminal hydrolase (EC 3.4.19.12)	USP14	Ubiquitin carboxyl-terminal hydrolase OS=Chlorocebus sabaeus OX=60711 GN=USP14 PE=3 SV=1	0	28.281	13	5	7	5	493	55.9	5.3	17.08	5	cell-cell signaling;protein metabolism;other metabolic processes;other biological processes	plasma membrane;other membranes;cytosol;other cell component	enzyme regulator activity;other molecular function	Pf00443	103222671	ENSCSAG00000017633	USP14	A0A0D9RYH0; csab:103222671	0	0	100	7.98918e+06	7.98918e+06	High	1
FALSE	High	Master Protein	A0A0D9SDH4	A0A0D9SDH4_CHLSB	60S ribosomal protein L6		60S ribosomal protein L6 OS=Chlorocebus sabaeus OX=60711 PE=3 SV=1	0	28.251	19	4	7	2	288	32.8	10.37	17.01	4	protein metabolism;other metabolic processes	translational apparatus;other cell component	other molecular function	Pf01159, Pf03868					0	0	100	4.69091e+06	4.69091e+06	High	1
FALSE	High	Master Protein	A0A0D9R121	A0A0D9R121_CHLSB	Catenin delta 1	CTNND1	Catenin delta 1 OS=Chlorocebus sabaeus OX=60711 GN=CTNND1 PE=3 SV=1	0	28.112	10	8	9	8	962	107.3	6.29	16.84	8	cell adhesion;other biological processes	plasma membrane;other membranes;cytosol;nucleus;other cell component	signal transduction activity or receptor binding;other molecular function	Pf00514	103235256	ENSCSAG00000006009	CTNND1	A0A0D9R121	0	0	100	5.53437e+06	5.53437e+06	High	1
FALSE	High	Master Protein	A0A0D9RQ88	A0A0D9RQ88_CHLSB	Hydroxysteroid 17-beta dehydrogenase 4	HSD17B4	Hydroxysteroid 17-beta dehydrogenase 4 OS=Chlorocebus sabaeus OX=60711 GN=HSD17B4 PE=4 SV=1	0	28.088	9	4	4	4	735	79.5	8.69	11.55	4	other metabolic processes;developmental processes	other cytoplasmic organelle	other molecular function	Pf00106, Pf01575, Pf02036	103244395	ENSCSAG00000014659	HSD17B4	A0A0D9RQ88; csab:103244395	0	0				High	1
FALSE	High	Master Protein	A0A0D9RG78	A0A0D9RG78_CHLSB	Integrin beta	ITGB1	Integrin beta OS=Chlorocebus sabaeus OX=60711 GN=ITGB1 PE=3 SV=1	0	28.071	13	8	11	8	798	88.3	5.39	21.6	8	cell adhesion;cell cycle OR cell proliferation;cell organization and biogenesis;stress response;transport;developmental processes;signal transduction;other biological processes	plasma membrane;other membranes;other cytoplasmic organelle;other cell component	signal transduction activity or receptor binding;cytoskeletal activity;other molecular function	Pf00362, Pf07965, Pf07974, Pf08725, Pf17205, Pf18372	103238098	ENSCSAG00000011418	ITGB1	A0A0D9RG78; csab:103238098	0	0	100	2.16041e+07	2.16041e+07	High	1
FALSE	High	Master Protein	A0A0D9RCP4	A0A0D9RCP4_CHLSB	Prohibitin	PHB2	Prohibitin OS=Chlorocebus sabaeus OX=60711 GN=PHB2 PE=3 SV=1	0	28.043	27	7	12	7	288	31.7	8.97	23.06	7	cell cycle OR cell proliferation;cell organization and biogenesis;other metabolic processes;stress response;transport;developmental processes;signal transduction;other biological processes	plasma membrane;other membranes;mitochondrion;nucleus;other cell component	other molecular function	Pf01145		ENSCSAG00000010145	PHB2	A0A0D9RCP4	0	0	100	59369203	59369203	High	1
FALSE	High	Master Protein	A0A0D9S0X5	A0A0D9S0X5_CHLSB	Phosphate carrier protein, mitochondrial (Phosphate transport protein) (Solute carrier family 25 member 3)	SLC25A3	Phosphate carrier protein, mitochondrial OS=Chlorocebus sabaeus OX=60711 GN=SLC25A3 PE=3 SV=1	0	28.013	17	6	12	6	361	40	9.36	17.54	6	transport	other membranes;mitochondrion	transporter activity;other molecular function	Pf00153	103238921	ENSCSAG00000003535	SLC25A3	A0A0D9S0X5; csab:103238921	0	0	100	4.86595e+07	4.86595e+07	High	1
FALSE	High	Master Protein	A0A0D9R339	A0A0D9R339_CHLSB	26S proteasome non-ATPase regulatory subunit 1	PSMD1	26S proteasome non-ATPase regulatory subunit 1 OS=Chlorocebus sabaeus OX=60711 GN=PSMD1 PE=3 SV=1	0	28	11	7	9	7	958	106.7	5.62	14.71	7	other biological processes	other cell component	enzyme regulator activity;other molecular function	Pf01851, Pf13646, Pf18004		ENSCSAG00000006788	PSMD1	A0A0D9R339	0	0	100	1950891	1950891	High	1
FALSE	High	Master Protein	A0A0D9SBL0	A0A0D9SBL0_CHLSB	60S ribosomal protein L6		60S ribosomal protein L6 OS=Chlorocebus sabaeus OX=60711 PE=3 SV=1	0	27.897	21	8	12	6	288	32.6	10.51	18.55	8	protein metabolism;other metabolic processes	translational apparatus;other cell component	other molecular function	Pf01159, Pf03868					0	2	100	3.75012e+07	3.75012e+07	High	1
FALSE	High	Master Protein	A0A0D9RC61	A0A0D9RC61_CHLSB	Scaffold attachment factor B2	SAFB2	Scaffold attachment factor B2 OS=Chlorocebus sabaeus OX=60711 GN=SAFB2 PE=4 SV=1	0	27.588	8	5	7	2	953	107.4	6.19	7.62	5	developmental processes;other biological processes	nucleus	nucleic acid binding activity;other molecular function	Pf00076, Pf02037	103233744	ENSCSAG00000009959	SAFB2	A0A0D9RC61; csab:103233744	0	0	100	261886	261886	High	1
FALSE	High	Master Protein	A0A0D9RJI9	A0A0D9RJI9_CHLSB	Superoxide dismutase (EC 1.15.1.1)	SOD2	Superoxide dismutase OS=Chlorocebus sabaeus OX=60711 GN=SOD2 PE=3 SV=1	0	27.545	23	4	5	4	222	24.7	8.25	17.82	4	cell organization and biogenesis;other metabolic processes;stress response;other biological processes	mitochondrion	other molecular function	Pf00081, Pf02777	103240818	ENSCSAG00000012601	SOD2	A0A0D9RJI9; csab:103240818	0	0	100	1278029	1278029	High	1
FALSE	High	Master Protein	A0A0D9RA33	A0A0D9RA33_CHLSB	Replication factor C subunit 4	RFC4	Replication factor C subunit 4 OS=Chlorocebus sabaeus OX=60711 GN=RFC4 PE=3 SV=1	0	27.505	20	5	5	5	363	39.8	7.18	9.13	5	cell organization and biogenesis;DNA metabolism;other metabolic processes;other biological processes	nucleus;other cell component	nucleic acid binding activity;other molecular function	Pf00004, Pf08542	103241873	ENSCSAG00000009218	RFC4	A0A0D9RA33	0	0	100	995109	995109	High	1
FALSE	High	Master Protein	A0A0D9RVQ9	A0A0D9RVQ9_CHLSB	Arginase (EC 3.5.3.1)	ARG1	Arginase OS=Chlorocebus sabaeus OX=60711 GN=ARG1 PE=3 SV=1	0	27.352	20	7	7	7	322	34.6	6.74	14.97	7	other metabolic processes;stress response;other biological processes	non-structural extracellular	other molecular function	Pf00491	103240376	ENSCSAG00000016638	ARG1	A0A0D9RVQ9; csab:103240376	0	0	100	5.09802e+06	5.09802e+06	High	1
FALSE	High	Master Protein	A0A0D9RWF4	A0A0D9RWF4_CHLSB	Catenin beta 1	CTNNB1	Catenin beta 1 OS=Chlorocebus sabaeus OX=60711 GN=CTNNB1 PE=3 SV=1	0	27.333	9	3	3	3	781	85.4	5.86	9.55	3	cell adhesion;cell-cell signaling;cell cycle OR cell proliferation;cell organization and biogenesis;protein metabolism;RNA metabolism OR transcription;other metabolic processes;transport;developmental processes;signal transduction;other biological processes	plasma membrane;other membranes;cytosol;cytoskeleton;nucleus;other cell component	other molecular function	Pf00514	103227444	ENSCSAG00000016893	CTNNB1	A0A0D9RWF4; csab:103227444	0	0	100	3.28886e+06	3.28886e+06	High	1
FALSE	High	Master Protein	A0A0D9S3E5	A0A0D9S3E5_CHLSB	LIM and SH3 domain protein 1	LASP1	LIM and SH3 domain protein 1 OS=Chlorocebus sabaeus OX=60711 GN=LASP1 PE=4 SV=1	0	27.295	26	6	10	6	261	29.7	7.05	22.64	6	transport	cytoskeleton;other cell component	cytoskeletal activity;other molecular function	Pf00412, Pf00880, Pf14604	103243556	ENSCSAG00000002659	LASP1	A0A0D9S3E5; csab:103243556	0	0	100	3.44976e+07	3.44976e+07	High	1
FALSE	High	Master Protein	A0A0D9RQN8	A0A0D9RQN8_CHLSB	DNA replication licensing factor MCM4 (EC 3.6.4.12)	MCM4	DNA replication licensing factor MCM4 OS=Chlorocebus sabaeus OX=60711 GN=MCM4 PE=3 SV=1	0	27.281	9	6	6	6	863	96.6	6.74	12.19	6	cell cycle OR cell proliferation;cell organization and biogenesis;DNA metabolism;other metabolic processes	nucleus;other cell component	nucleic acid binding activity;other molecular function	Pf00493, Pf14551, Pf17207, Pf17855	103236759	ENSCSAG00000014816	MCM4	A0A0D9RQN8; csab:103236759	0	0	100	1.26076e+06	1.26076e+06	High	1
FALSE	High	Master Protein	A0A0D9RA00	A0A0D9RA00_CHLSB	Caldesmon 1	CALD1	Caldesmon 1 OS=Chlorocebus sabaeus OX=60711 GN=CALD1 PE=4 SV=1	0	27.271	17	6	6	6	538	62.6	6.61	9.54	6	other biological processes	plasma membrane;other membranes;cytoskeleton	cytoskeletal activity;other molecular function	Pf02029	103226938	ENSCSAG00000009190	CALD1	A0A0D9RA00	0	0	100	4.1414e+06	4.1414e+06	High	1
FALSE	High	Master Protein	A0A0D9R0I0	A0A0D9R0I0_CHLSB	Keratin 80	KRT80	Keratin 80 OS=Chlorocebus sabaeus OX=60711 GN=KRT80 PE=4 SV=1	0	27.203	14	6	9	5	452	50.5	5.49	21.14	6		cytosol;cytoskeleton		Pf00038, Pf16208	103238340	ENSCSAG00000005813	KRT80	A0A0D9R0I0	0	0	100	5.60564e+06	5.60564e+06	High	1
FALSE	High	Master Protein	A0A0D9RH37	A0A0D9RH37_CHLSB	Peroxiredoxin-6 (EC 1.11.1.27)	PRDX6	Peroxiredoxin-6 OS=Chlorocebus sabaeus OX=60711 GN=PRDX6 PE=3 SV=1	0	27.159	37	7	9	7	224	25	6.02	18.04	7	other metabolic processes;stress response;other biological processes	nucleus;other cell component	other molecular function	Pf00578, Pf10417		ENSCSAG00000011726	PRDX6	A0A0D9RH37	0	0	100	1.0459e+07	1.0459e+07	High	1	Met-loss [N-Term]
FALSE	High	Master Protein	A0A0D9R303	A0A0D9R303_CHLSB	Dyskerin pseudouridine synthase 1	DKC1	Dyskerin pseudouridine synthase 1 OS=Chlorocebus sabaeus OX=60711 GN=DKC1 PE=3 SV=1	0	27.126	19	7	8	7	514	57.7	9.41	15.32	7	cell organization and biogenesis;DNA metabolism;RNA metabolism OR transcription;other metabolic processes;other biological processes	nucleus	nucleic acid binding activity;other molecular function	Pf01472, Pf01509, Pf08068, Pf16198		ENSCSAG00000006706	DKC1	A0A0D9R303	0	0	100	801976	801976	High	1
FALSE	High	Master Protein	A0A0D9R022	A0A0D9R022_CHLSB	Keratin 73	KRT73	Keratin 73 OS=Chlorocebus sabaeus OX=60711 GN=KRT73 PE=3 SV=1	0	27.101	10	6	10	2	523	57	5.8	21.69	6		cytosol;cytoskeleton		Pf00038, Pf16208		ENSCSAG00000005655	KRT73	A0A0D9R022	0	0	100	26788540	26788540	High	1
FALSE	High	Master Protein	A0A0D9REU0	A0A0D9REU0_CHLSB	NOP56 ribonucleoprotein	NOP56	NOP56 ribonucleoprotein OS=Chlorocebus sabaeus OX=60711 GN=NOP56 PE=3 SV=1	0	26.951	14	7	7	7	594	66	9.19	13.71	7	other biological processes	nucleus;other cell component	nucleic acid binding activity;other molecular function	Pf01798, Pf08156		ENSCSAG00000010955	NOP56	A0A0D9REU0	0	0	100	3.07033e+06	3.07033e+06	High	1
FALSE	High	Master Protein	A0A0D9RPD5	A0A0D9RPD5_CHLSB	Alkylglycerone-phosphate synthase (Alkyl-DHAP synthase) (EC 2.5.1.26)	AGPS	Alkylglycerone-phosphate synthase OS=Chlorocebus sabaeus OX=60711 GN=AGPS PE=3 SV=1	0	26.947	11	5	6	5	637	71.6	7.5	12.41	5	other metabolic processes	nucleus;other cytoplasmic organelle	other molecular function	Pf01565, Pf02913		ENSCSAG00000014345	AGPS	A0A0D9RPD5	0	0				High	1
FALSE	High	Master Protein	A0A0D9R732	A0A0D9R732_CHLSB	Mitochondrial import inner membrane translocase subunit TIM44	TIMM44	Mitochondrial import inner membrane translocase subunit TIM44 OS=Chlorocebus sabaeus OX=60711 GN=TIMM44 PE=3 SV=1	0	26.81	17	6	6	6	415	47.4	7.33	15.25	6	cell organization and biogenesis;transport	other membranes;mitochondrion;nucleus	other molecular function	Pf04280		ENSCSAG00000008162	TIMM44	A0A0D9R732	0	0	100	3.42997e+06	3.42997e+06	High	1
FALSE	High	Master Protein	A0A0D9QZZ8	A0A0D9QZZ8_CHLSB	Keratin 77	KRT77	Keratin 77 OS=Chlorocebus sabaeus OX=60711 GN=KRT77 PE=3 SV=1	0	26.763	11	7	8	4	579	62.1	6.48	16.38	7		plasma membrane;cytosol;cytoskeleton		Pf00038, Pf16208	103238363	ENSCSAG00000005634	KRT77	A0A0D9QZZ8; csab:103238363	0	0	100	1.4526e+06	1.4526e+06	High	1
FALSE	High	Master Protein	A0A0D9QYR5	A0A0D9QYR5_CHLSB	Citrate synthase	CS	Citrate synthase OS=Chlorocebus sabaeus OX=60711 GN=CS PE=3 SV=1	0	26.618	15	6	10	6	466	51.7	8.12	20.36	6	other metabolic processes	mitochondrion	other molecular function	Pf00285	103238519	ENSCSAG00000005183	CS	A0A0D9QYR5; csab:103238519	0	0	100	23905379	23905379	High	1
FALSE	High	Master Protein	A0A0D9S1S1	A0A0D9S1S1_CHLSB	CLPTM1 regulator of GABA type A receptor forward trafficking	CLPTM1	CLPTM1 regulator of GABA type A receptor forward trafficking OS=Chlorocebus sabaeus OX=60711 GN=CLPTM1 PE=3 SV=1	0	26.613	13	5	5	5	754	84.7	7.23	8.08	5	other biological processes	plasma membrane;other membranes	signal transduction activity or receptor binding	Pf05602		ENSCSAG00000003235	CLPTM1	A0A0D9S1S1	0	0				High	1
FALSE	High	Master Protein	A0A0D9R723	A0A0D9R723_CHLSB	ELAV-like protein	ELAVL1	ELAV-like protein OS=Chlorocebus sabaeus OX=60711 GN=ELAVL1 PE=3 SV=1	0	26.526	16	4	5	4	326	36.1	9.17	14.76	4	cell organization and biogenesis;transport;other biological processes	cytosol;ER/Golgi;nucleus;other cell component	nucleic acid binding activity;other molecular function	Pf00076		ENSCSAG00000008155	ELAVL1	A0A0D9R723	0	0	100	7.68736e+06	7.68736e+06	High	1
FALSE	High	Master Protein	A0A0D9S164	A0A0D9S164_CHLSB	SWI/SNF related, matrix associated, actin dependent regulator of chromatin, subfamily a, member 5	SMARCA5	SWI/SNF related, matrix associated, actin dependent regulator of chromatin, subfamily a, member 5 OS=Chlorocebus sabaeus OX=60711 GN=SMARCA5 PE=3 SV=1	0	26.44	7	6	6	4	969	113.7	8.72	9.87	6	cell organization and biogenesis;DNA metabolism;RNA metabolism OR transcription;other metabolic processes;stress response;other biological processes	nucleus;other cell component	nucleic acid binding activity;other molecular function	Pf00176, Pf00271, Pf09110, Pf09111	103236313	ENSCSAG00000003448	SMARCA5	A0A0D9S164	0	1	100	897256	897256	High	1
FALSE	High	Master Protein	A0A0D9R9R9	A0A0D9R9R9_CHLSB	Voltage-dependent anion-selective channel protein 2 (Outer mitochondrial membrane protein porin 2)	VDAC2	Voltage-dependent anion-selective channel protein 2 OS=Chlorocebus sabaeus OX=60711 GN=VDAC2 PE=3 SV=1	0	26.391	25	5	9	5	255	27.5	5.47	20.95	5	cell organization and biogenesis;transport;signal transduction;other biological processes	other membranes;cytoskeleton;mitochondrion;other cell component	transporter activity;other molecular function	Pf01459	103215964	ENSCSAG00000009105	VDAC2	A0A0D9R9R9	0	0	100	1.99349e+07	1.99349e+07	High	1
FALSE	High	Master Protein	Q9MZE0	C1QBP_CHLAE	Complement component 1 Q subcomponent-binding protein, mitochondrial (Globular head receptor of C1 complement protein) (Mitochondrial matrix protein p32)	C1QBP	Complement component 1 Q subcomponent-binding protein, mitochondrial OS=Chlorocebus aethiops OX=9534 GN=C1QBP PE=1 SV=2	0	26.343	15	3	4	3	282	31.4	4.84	11.59	3	cell organization and biogenesis;RNA metabolism OR transcription;other metabolic processes;stress response;signal transduction;other biological processes	non-structural extracellular;plasma membrane;other membranes;mitochondrion;nucleus;other cell component	signal transduction activity or receptor binding;translation activity;nucleic acid binding activity;other molecular function	Pf02330			C1QBP	Q95J15; Q9MZE0	0	0	100	9.7252e+06	9.7252e+06	High	1
FALSE	High	Master Protein	A0A0D9QUV1	A0A0D9QUV1_CHLSB	26S proteasome regulatory subunit 6B (26S proteasome AAA-ATPase subunit RPT3) (Proteasome 26S subunit ATPase 4)	PSMC4	26S proteasome regulatory subunit 6B OS=Chlorocebus sabaeus OX=60711 GN=PSMC4 PE=3 SV=1	0	26.309	16	5	5	5	418	47.3	5.21	10.26	5	protein metabolism;other metabolic processes;developmental processes;other biological processes	cytosol;nucleus;other cell component	other molecular function	Pf00004, Pf16450, Pf17862	103234690	ENSCSAG00000003774	PSMC4	A0A0D9QUV1; csab:103234690	0	0	100	1.52643e+06	1.52643e+06	High	1
FALSE	High	Master Protein	A0A0D9S8B1	A0A0D9S8B1_CHLSB	Heparan sulfate proteoglycan 2	HSPG2	Heparan sulfate proteoglycan 2 OS=Chlorocebus sabaeus OX=60711 GN=HSPG2 PE=4 SV=1	0	26.297	2	5	5	5	4391	468.4	6.52	14.35	5	developmental processes	extracellular matrix;other membranes	other molecular function	Pf00008, Pf00052, Pf00053, Pf00054, Pf00057, Pf07679, Pf13927		ENSCSAG00000000907	HSPG2	A0A0D9S8B1	0	0	100	925980	925980	High	1
FALSE	High	Master Protein	A0A0D9RFM7	A0A0D9RFM7_CHLSB	40S ribosomal protein S2		40S ribosomal protein S2 OS=Chlorocebus sabaeus OX=60711 PE=3 SV=1	0	26.178	21	6	9	6	293	31.3	10.24	18.97	6	protein metabolism;other metabolic processes	translational apparatus	nucleic acid binding activity;other molecular function	Pf00333, Pf03719					0	0	100	39989110	39989110	High	1
FALSE	High	Master Protein	A0A0D9R1R5	A0A0D9R1R5_CHLSB	AP complex subunit beta	AP2B1	AP complex subunit beta OS=Chlorocebus sabaeus OX=60711 GN=AP2B1 PE=3 SV=1	0	26.164	9	6	9	5	951	105.6	5.34	21.54	6	transport;developmental processes	plasma membrane;other membranes;other cell component	other molecular function	Pf01602, Pf02883, Pf09066	103242741	ENSCSAG00000006260	AP2B1	A0A0D9R1R5; csab:103242741	0	0	100	7.8635e+06	7.8635e+06	High	1
FALSE	High	Master Protein	A0A0D9QZV6	A0A0D9QZV6_CHLSB	Keratin 78	KRT78	Keratin 78 OS=Chlorocebus sabaeus OX=60711 GN=KRT78 PE=3 SV=1	0	26.124	13	6	9	4	514	56.1	6.64	20.71	6		cytosol;cytoskeleton		Pf00038, Pf16208	103238372	ENSCSAG00000005588	KRT78	A0A0D9QZV6; csab:103238372	0	0	100	9135009	9135009	High	1
FALSE	High	Master Protein	A0A0D9S6D8	A0A0D9S6D8_CHLSB	RNA helicase (EC 3.6.4.13)	MOV10	RNA helicase OS=Chlorocebus sabaeus OX=60711 GN=MOV10 PE=3 SV=1	0	26.012	9	7	9	7	1003	113.5	8.73	15.39	7	stress response;other biological processes	cytosol;other cell component	nucleic acid binding activity;other molecular function	Pf13087, Pf13604	103224204	ENSCSAG00000001600	MOV10	A0A0D9S6D8; csab:103224204	0	0	100	1461861	1461861	High	1
FALSE	High	Master Protein	A0A0D9RZX8	A0A0D9RZX8_CHLSB	NADPH--cytochrome P450 reductase (CPR) (P450R) (EC 1.6.2.4)	POR	NADPH--cytochrome P450 reductase OS=Chlorocebus sabaeus OX=60711 GN=POR PE=3 SV=1	0	25.965	15	7	7	7	680	76.9	5.64	14.65	7	other metabolic processes;other biological processes	other membranes;ER/Golgi	other molecular function	Pf00175, Pf00258, Pf00667	103246654	ENSCSAG00000018151	POR	A0A0D9RZX8	0	0	100	1.45334e+07	1.45334e+07	High	1
FALSE	High	Master Protein	A0A0D9S7V6	A0A0D9S7V6_CHLSB	Adenylate kinase 2, mitochondrial (AK 2) (EC 2.7.4.3) (ATP-AMP transphosphorylase 2) (ATP:AMP phosphotransferase) (Adenylate monophosphate kinase)	AK2	Adenylate kinase 2, mitochondrial OS=Chlorocebus sabaeus OX=60711 GN=AK2 PE=3 SV=1	0	25.903	31	5	9	5	239	26.5	7.81	12.5	5	other metabolic processes	mitochondrion	kinase activity;other molecular function	Pf00406, Pf05191	103225169	ENSCSAG00000001068	AK2	A0A0D9S7V6	0	0	100	6.12965e+06	6.12965e+06	High	1	Met-loss [N-Term]
FALSE	High	Master Protein	A0A0D9R8S0	A0A0D9R8S0_CHLSB	Hydroxyacyl-CoA dehydrogenase trifunctional multienzyme complex subunit beta	HADHB	Hydroxyacyl-CoA dehydrogenase trifunctional multienzyme complex subunit beta OS=Chlorocebus sabaeus OX=60711 GN=HADHB PE=3 SV=1	0	25.842	15	5	6	5	475	51.4	9.45	12.44	5	other metabolic processes;other biological processes	other membranes;mitochondrion;ER/Golgi	nucleic acid binding activity;other molecular function	Pf00108, Pf02803	103220641	ENSCSAG00000008753	HADHB	A0A0D9R8S0; csab:103220641	0	0	100	1.50457e+07	1.50457e+07	High	1
FALSE	High	Master Protein	A0A0D9QXF2	A0A0D9QXF2_CHLSB	Coatomer subunit beta (Beta-coat protein)	COPB1	Coatomer subunit beta OS=Chlorocebus sabaeus OX=60711 GN=COPB1 PE=4 SV=1	0	25.786	7	5	5	5	953	107.1	6.05	9.26	5	transport	other membranes;cytosol;ER/Golgi	other molecular function	Pf01602, Pf07718, Pf14806	103239820	ENSCSAG00000004715	COPB1	A0A0D9QXF2; csab:103239820	0	0	100	6.66099e+06	6.66099e+06	High	1
FALSE	High	Master Protein	A0A0D9RT22	A0A0D9RT22_CHLSB	Peptidyl-prolyl cis-trans isomerase (PPIase) (EC 5.2.1.8)	PPIA	Peptidyl-prolyl cis-trans isomerase OS=Chlorocebus sabaeus OX=60711 GN=PPIA PE=3 SV=1	0	25.779	30	5	10	5	166	18.1	7.81	16.6	5	cell organization and biogenesis;protein metabolism;other metabolic processes;stress response;other biological processes	non-structural extracellular;nucleus;other cell component	other molecular function	Pf00160		ENSCSAG00000015690	PPIA	A0A0D9RT22	0	0	100	3.02618e+07	3.02618e+07	High	1	Met-loss [N-Term]
FALSE	High	Master Protein	A0A0D9RZN3	A0A0D9RZN3_CHLSB	Acetyl-CoA acyltransferase 2	ACAA2	Acetyl-CoA acyltransferase 2 OS=Chlorocebus sabaeus OX=60711 GN=ACAA2 PE=3 SV=1	0	25.681	22	7	7	7	397	41.8	8.25	15.23	7	cell organization and biogenesis;stress response;transport	mitochondrion	other molecular function	Pf00108, Pf02803	103222430	ENSCSAG00000018054	ACAA2	A0A0D9RZN3; csab:103222430	0	0	100	2.28798e+06	2.28798e+06	High	1
FALSE	High	Master Protein	A0A0D9SCJ9	A0A0D9SCJ9_CHLSB	H1.5 linker histone, cluster member	H1-5	H1.5 linker histone, cluster member OS=Chlorocebus sabaeus OX=60711 GN=H1-5 PE=3 SV=1	0	25.636	27	5	8	5	226	22.6	10.92	17.6	5	cell organization and biogenesis;other biological processes	nucleus;other cell component	nucleic acid binding activity;other molecular function	Pf00538	103221944	ENSCSAG00000019078	H1-5	A0A0D9SCJ9; csab:103221944	0	0	100	2.103e+07	2.103e+07	High	1	Met-loss [N-Term]
FALSE	High	Master Protein	A0A0D9S109	A0A0D9S109_CHLSB	40S ribosomal protein S19	RPS19	40S ribosomal protein S19 OS=Chlorocebus sabaeus OX=60711 GN=RPS19 PE=3 SV=1	0	25.601	26	7	10	7	222	24.3	10.13	24.91	7	protein metabolism;other metabolic processes	translational apparatus;other cell component	other molecular function	Pf01090		ENSCSAG00000003501	RPS19	A0A0D9S109	0	0	100	6.47495e+07	6.47495e+07	High	1
FALSE	High	Master Protein	A0A0D9RQ93	A0A0D9RQ93_CHLSB	Galectin	LGALS3	Galectin OS=Chlorocebus sabaeus OX=60711 GN=LGALS3 PE=4 SV=1	0	25.587	17	6	9	6	248	26.1	8.57	14.41	6	RNA metabolism OR transcription;other metabolic processes;signal transduction;other biological processes	non-structural extracellular;plasma membrane;other membranes;cytosol;mitochondrion;nucleus	signal transduction activity or receptor binding;other molecular function	Pf00337	103229030	ENSCSAG00000014660	LGALS3	A0A0D9RQ93; csab:103229030	0	0	100	1.45342e+07	1.45342e+07	High	1
FALSE	High	Master Protein	A0A0D9R1Z7	A0A0D9R1Z7_CHLSB	RNA helicase (EC 3.6.4.13)	DDX39A	RNA helicase OS=Chlorocebus sabaeus OX=60711 GN=DDX39A PE=4 SV=1	0	25.536	14	5	6	1	427	49.1	5.68	12.2	5	RNA metabolism OR transcription;other metabolic processes;transport	nucleus;other cell component	nucleic acid binding activity;other molecular function	Pf00270, Pf00271	103234037	ENSCSAG00000006342	DDX39A	A0A0D9R1Z7; csab:103234037	0	0				High	1
FALSE	High	Master Protein	A0A143ZW55	A0A143ZW55_CHLSB	MHC class 1 protein	Chsa-B	MHC class 1 protein OS=Chlorocebus sabaeus OX=60711 GN=Chsa-B PE=2 SV=1	0	25.473	25	6	7	6	362	40.3	6.47	14.74	6	other biological processes	other membranes;ER/Golgi;other cytoplasmic organelle;other cell component		Pf00129, Pf06623, Pf07654			Chsa-B	A0A143ZW55	0	0	100	1.2344e+06	1.2344e+06	High	1
FALSE	High	Master Protein	A0A0D9R1W6	A0A0D9R1W6_CHLSB	ATP-dependent 6-phosphofructokinase (ATP-PFK) (Phosphofructokinase) (EC 2.7.1.11) (Phosphohexokinase)	PFKM	ATP-dependent 6-phosphofructokinase OS=Chlorocebus sabaeus OX=60711 GN=PFKM PE=3 SV=1	0	25.398	8	6	10	5	851	93.3	8.06	17.83	6	other metabolic processes;other biological processes	plasma membrane;other membranes;cytosol;cytoskeleton;nucleus	kinase activity;other molecular function	Pf00365		ENSCSAG00000006315	PFKM	A0A0D9R1W6	0	0	100	3911715	3911715	High	1
FALSE	High	Master Protein	A0A0D9R7B0	A0A0D9R7B0_CHLSB	G1 to S phase transition 1	GSPT1	G1 to S phase transition 1 OS=Chlorocebus sabaeus OX=60711 GN=GSPT1 PE=3 SV=1	0	25.255	13	5	6	5	639	68.6	5.33	12.36	5	cell organization and biogenesis;protein metabolism;other metabolic processes;other biological processes	other cell component	nucleic acid binding activity;other molecular function	Pf00009, Pf03143, Pf03144, Pf07145	103228441	ENSCSAG00000008244	GSPT1	A0A0D9R7B0; csab:103228441	0	0				High	1
FALSE	High	Master Protein	A0A0D9R8Z8	A0A0D9R8Z8_CHLSB	Coatomer subunit gamma	COPG1	Coatomer subunit gamma OS=Chlorocebus sabaeus OX=60711 GN=COPG1 PE=3 SV=1	0	25.249	8	6	7	6	874	97.3	6.04	12.3	6	transport	other membranes;ER/Golgi	other molecular function	Pf01602, Pf08752, Pf16381		ENSCSAG00000008921	COPG1	A0A0D9R8Z8	0	0	100	3.12869e+06	3.12869e+06	High	1
FALSE	High	Master Protein	A0A0D9RLP0	A0A0D9RLP0_CHLSB	Tumor protein D52		Tumor protein D52 OS=Chlorocebus sabaeus OX=60711 PE=3 SV=1	0	25.121	25	4	4	4	278	31.1	5.49	12.29	4	other biological processes	ER/Golgi;other cell component	other molecular function	Pf04201, Pf10246					0	0	100	1.29843e+06	1.29843e+06	High	1
FALSE	High	Master Protein	A0A0D9R6H5	A0A0D9R6H5_CHLSB	40S ribosomal protein S15a		40S ribosomal protein S15a OS=Chlorocebus sabaeus OX=60711 PE=3 SV=1	0	25.013	17	6	9	3	348	39.7	9.91	10.81	6	protein metabolism;other metabolic processes	other membranes;translational apparatus;other cell component	other molecular function	Pf00410					0	2	100	2.91506e+07	2.91506e+07	High	1
FALSE	High	Master Protein	A0A0D9RLH2	A0A0D9RLH2_CHLSB	Gelsolin (Actin-depolymerizing factor) (Brevin)	GSN	Gelsolin OS=Chlorocebus sabaeus OX=60711 GN=GSN PE=4 SV=1	0	24.96	9	5	5	5	781	85.6	6.24	14.81	5	cell organization and biogenesis;protein metabolism;other metabolic processes;stress response;transport;other biological processes	non-structural extracellular;plasma membrane;other membranes;cytosol;cytoskeleton;nucleus;other cell component	cytoskeletal activity;other molecular function	Pf00626		ENSCSAG00000013301	GSN	A0A0D9RLH2	0	0	100	4.48037e+06	4.48037e+06	High	1
FALSE	High	Master Protein	A0A0D9RHR4	A0A0D9RHR4_CHLSB	26S proteasome non-ATPase regulatory subunit 6	PSMD6	26S proteasome non-ATPase regulatory subunit 6 OS=Chlorocebus sabaeus OX=60711 GN=PSMD6 PE=3 SV=1	0	24.877	15	5	5	5	412	47.9	5.69	10.83	5		other cell component	enzyme regulator activity	Pf01399, Pf10602		ENSCSAG00000011965	PSMD6	A0A0D9RHR4	0	0	100	1.62342e+06	1.62342e+06	High	1
FALSE	High	Master Protein	A0A0D9QW70	A0A0D9QW70_CHLSB	RING-type E3 ubiquitin transferase (EC 2.3.2.27)	TRIM21	RING-type E3 ubiquitin transferase OS=Chlorocebus sabaeus OX=60711 GN=TRIM21 PE=4 SV=1	0	24.871	13	5	6	5	475	54.3	5.81	12.81	5	protein metabolism;RNA metabolism OR transcription;other metabolic processes;stress response;other biological processes	nucleus;other cell component	other molecular function	Pf00097, Pf00622, Pf00643, Pf13765	103247963	ENSCSAG00000004252	TRIM21	A0A0D9QW70	0	0	100	1.05021e+07	1.05021e+07	High	1
FALSE	High	Master Protein	A0A0D9RAV0	A0A0D9RAV0_CHLSB	Alpha-2-macroglobulin	A2M	Alpha-2-macroglobulin OS=Chlorocebus sabaeus OX=60711 GN=A2M PE=3 SV=1	0	24.857	4	5	8	5	1474	163.4	6.39	14.98	5	other biological processes	non-structural extracellular	signal transduction activity or receptor binding;enzyme regulator activity;other molecular function	Pf00207, Pf01835, Pf07677, Pf07678, Pf07703, Pf17789, Pf17791	103218542	ENSCSAG00000009480	A2M	A0A0D9RAV0	0	0	100	1.69811e+07	1.69811e+07	High	1
FALSE	High	Master Protein	A0A0D9RT26	A0A0D9RT26_CHLSB	Myristoylated alanine rich protein kinase C substrate	MARCKS	Myristoylated alanine rich protein kinase C substrate OS=Chlorocebus sabaeus OX=60711 GN=MARCKS PE=3 SV=1	0	24.787	15	3	3	3	331	31.6	4.42	10.27	3	cell organization and biogenesis;stress response;developmental processes;other biological processes	other membranes;cytoskeleton;nucleus;other cell component	cytoskeletal activity;other molecular function	Pf02063	103240538	ENSCSAG00000015680	MARCKS	A0A0D9RT26; csab:103240538	0	0	100	1.4254e+06	1.4254e+06	High	1
FALSE	High	Master Protein	A0A0D9S0H6	A0A0D9S0H6_CHLSB	ADP/ATP translocase (ADP,ATP carrier protein)	SLC25A5	ADP/ATP translocase OS=Chlorocebus sabaeus OX=60711 GN=SLC25A5 PE=3 SV=1	0	24.766	24	6	9	4	298	32.9	9.74	15.75	6	cell organization and biogenesis;transport;other biological processes	other membranes;cytoskeleton;mitochondrion	transporter activity;other molecular function	Pf00153	103247334	ENSCSAG00000018358	SLC25A5	A0A0D9S0H6; csab:103247334	0	2	100	4.7416e+07	4.7416e+07	High	1	Met-loss+Acetyl [N-Term]
FALSE	High	Master Protein	A0A0D9RL55	A0A0D9RL55_CHLSB	MYB binding protein 1a	MYBBP1A	MYB binding protein 1a OS=Chlorocebus sabaeus OX=60711 GN=MYBBP1A PE=3 SV=1	0	24.591	5	6	7	6	1328	148.7	9.26	10.14	6	RNA metabolism OR transcription;other metabolic processes;stress response;signal transduction;other biological processes	nucleus;other cell component	nucleic acid binding activity;other molecular function	Pf04931	103242185	ENSCSAG00000013165	MYBBP1A	A0A0D9RL55; csab:103242185	0	0	100	459306	459306	High	1
FALSE	High	Master Protein	A0A0D9RDT9	A0A0D9RDT9_CHLSB	60S acidic ribosomal protein P2	RPLP2	60S acidic ribosomal protein P2 OS=Chlorocebus sabaeus OX=60711 GN=RPLP2 PE=3 SV=1	0	24.548	68	4	5	3	115	11.7	4.54	16.05	4	protein metabolism;other metabolic processes	cytosol;translational apparatus	other molecular function	Pf00428	103233927	ENSCSAG00000010551	RPLP2	A0A0D9RDT9; csab:103233927	0	1	100	2.25744e+07	2.25744e+07	High	1
FALSE	High	Master Protein	A0A0D9S2G7	A0A0D9S2G7_CHLSB	IF rod domain-containing protein		IF rod domain-containing protein OS=Chlorocebus sabaeus OX=60711 PE=3 SV=1	0	24.541	26	5	7	3	189	21.9	4.65	17.06	5		cytoskeleton	other molecular function	Pf00038					0	0	100	26956265	26956265	High	1
FALSE	High	Master Protein	A0A0D9S3S0	A0A0D9S3S0_CHLSB	Aldedh domain-containing protein		Aldedh domain-containing protein OS=Chlorocebus sabaeus OX=60711 PE=3 SV=1	0	24.473	14	6	7	5	517	56.4	7.33	13.39	6	other metabolic processes;other biological processes		other molecular function	Pf00171					0	0	100	1.45384e+06	1.45384e+06	High	1
FALSE	High	Master Protein	A0A0D9S1Q8	A0A0D9S1Q8_CHLSB	Translocase of outer mitochondrial membrane 40	TOMM40	Translocase of outer mitochondrial membrane 40 OS=Chlorocebus sabaeus OX=60711 GN=TOMM40 PE=3 SV=1	0	24.459	11	4	5	4	361	37.8	7.25	12.21	4	cell organization and biogenesis;transport	other membranes;cytosol;mitochondrion;other cell component	transporter activity	Pf01459	103234840	ENSCSAG00000003249	TOMM40	A0A0D9S1Q8; csab:103234840	0	0	100	4.26049e+06	4.26049e+06	High	1
FALSE	High	Master Protein	A0A0D9QW15	A0A0D9QW15_CHLSB	Importin subunit alpha	KPNA2	Importin subunit alpha OS=Chlorocebus sabaeus OX=60711 GN=KPNA2 PE=3 SV=1	0	24.447	9	3	4	3	529	57.9	5.34	14.73	3	cell-cell signaling;transport;signal transduction;other biological processes	plasma membrane;other membranes;cytosol;nucleus;other cell component	other molecular function	Pf00514, Pf01749, Pf16186	103243153	ENSCSAG00000004208	KPNA2	A0A0D9QW15; csab:103243153	0	0	100	8.13484e+06	8.13484e+06	High	1
FALSE	High	Master Protein	A0A0D9RZQ0	A0A0D9RZQ0_CHLSB	ADP/ATP translocase (ADP,ATP carrier protein)	SLC25A6	ADP/ATP translocase OS=Chlorocebus sabaeus OX=60711 GN=SLC25A6 PE=3 SV=1	0	24.33	21	5	9	3	298	32.8	9.74	17.57	5	transport	other membranes;mitochondrion	transporter activity	Pf00153	103247519	ENSCSAG00000018069	SLC25A6	A0A0D9RZQ0; csab:103247519	0	0	100	23357728	23357728	High	1	Met-loss+Acetyl [N-Term]
FALSE	High	Master Protein	A0A0D9S6Y9	A0A0D9S6Y9_CHLSB	Medium-chain specific acyl-CoA dehydrogenase, mitochondrial (EC 1.3.8.7)	ACADM	Medium-chain specific acyl-CoA dehydrogenase, mitochondrial OS=Chlorocebus sabaeus OX=60711 GN=ACADM PE=3 SV=1	0	24.126	17	6	8	6	421	46.6	8.37	16.63	6	other metabolic processes;stress response;developmental processes;other biological processes	other membranes;mitochondrion;other cell component	other molecular function	Pf00441, Pf02770, Pf02771	103224592	ENSCSAG00000001390	ACADM	A0A0D9S6Y9; csab:103224592	0	0				High	1
FALSE	High	Master Protein	A0A0D9R769	A0A0D9R769_CHLSB	Heme oxygenase (biliverdin-producing) (EC 1.14.14.18)	HMOX1	Heme oxygenase (biliverdin-producing) OS=Chlorocebus sabaeus OX=60711 GN=HMOX1 PE=3 SV=1	0	24.084	26	5	8	5	288	32.9	7.65	15.53	5	other metabolic processes;stress response;other biological processes	other membranes;ER/Golgi;nucleus;other cell component	other molecular function	Pf01126	103223230	ENSCSAG00000008200	HMOX1	A0A0D9R769; csab:103223230	0	0	100	2.00011e+06	2.00011e+06	High	1
FALSE	High	Master Protein	A0A0D9R949	A0A0D9R949_CHLSB	Poly(U)-binding-splicing factor PUF60 (60 kDa poly(U)-binding-splicing factor)	PUF60	Poly(U)-binding-splicing factor PUF60 OS=Chlorocebus sabaeus OX=60711 GN=PUF60 PE=3 SV=1	0	24.076	15	5	7	5	516	55.7	5.27	13.32	5	RNA metabolism OR transcription;other metabolic processes;other biological processes	nucleus;other cell component	nucleic acid binding activity;other molecular function	Pf00076	103237588	ENSCSAG00000008878	PUF60	A0A0D9R949	0	0	100	9.19327e+06	9.19327e+06	High	1
FALSE	High	Master Protein	A0A0D9RA19	A0A0D9RA19_CHLSB	Aldo_ket_red domain-containing protein		Aldo_ket_red domain-containing protein OS=Chlorocebus sabaeus OX=60711 PE=3 SV=1	0	24.047	28	6	7	3	323	36.9	7.05	11.5	6			other molecular function	Pf00248					0	3	100	1.318e+07	1.318e+07	High	1	Met-loss+Acetyl [N-Term]
FALSE	High	Master Protein	A0A0D9S5P6	A0A0D9S5P6_CHLSB	Protein S100 (S100 calcium-binding protein)	S100A9	Protein S100 OS=Chlorocebus sabaeus OX=60711 GN=S100A9 PE=3 SV=1	0	23.923	39	5	6	5	114	13.5	6.33	10.86	5	cell adhesion;protein metabolism;other metabolic processes;stress response;other biological processes	non-structural extracellular;cytosol;nucleus;other cell component	other molecular function	Pf01023	103223969	ENSCSAG00000001844	S100A9	A0A0D9S5P6; csab:103223969	0	0	100	2.99711e+06	2.99711e+06	High	1
FALSE	High	Master Protein	A0A0D9RNA2	A0A0D9RNA2_CHLSB	RNA helicase (EC 3.6.4.13)	DDX3X	RNA helicase OS=Chlorocebus sabaeus OX=60711 GN=DDX3X PE=3 SV=1	0	23.885	18	6	7	1	444	49.5	8.12	11.34	6	cell-cell signaling;cell organization and biogenesis;protein metabolism;RNA metabolism OR transcription;other metabolic processes;stress response;signal transduction;other biological processes	plasma membrane;other membranes;cytosol;cytoskeleton;translational apparatus;nucleus;other cell component	enzyme regulator activity;cytoskeletal activity;translation activity;nucleic acid binding activity;other molecular function	Pf00270		ENSCSAG00000013949	DDX3X	A0A0D9RNA2	0	0				High	1
FALSE	High	Master Protein	A0A0D9RG49	A0A0D9RG49_CHLSB	FMR1 autosomal homolog 2	FXR2	FMR1 autosomal homolog 2 OS=Chlorocebus sabaeus OX=60711 GN=FXR2 PE=3 SV=1	0	23.703	14	5	5	5	673	74.2	6.23	6.34	5	other biological processes	cytosol	nucleic acid binding activity;other molecular function	Pf00013, Pf05641, Pf12235, Pf16096, Pf17904, Pf18336	103242309	ENSCSAG00000011386	FXR2	A0A0D9RG49; csab:103242309	0	0				High	1
FALSE	High	Master Protein	A0A0D9RUC7	A0A0D9RUC7_CHLSB	Coiled-coil-helix-coiled-coil-helix domain-containing protein 2		Coiled-coil-helix-coiled-coil-helix domain-containing protein 2 OS=Chlorocebus sabaeus OX=60711 PE=4 SV=1	0	23.69	19	1	3	1	151	15.6	9.22	9.95	1									0	0	100	1038806	1038806	High	1
FALSE	High	Master Protein	A0A0D9R464	A0A0D9R464_CHLSB	Ribosomal_L23eN domain-containing protein		Ribosomal_L23eN domain-containing protein OS=Chlorocebus sabaeus OX=60711 PE=3 SV=1	0	23.659	29	5	7	5	156	17.6	10.33	15.01	5	protein metabolism;other metabolic processes	translational apparatus	nucleic acid binding activity;other molecular function	Pf00276, Pf03939					0	0	100	2.73436e+07	2.73436e+07	High	1
FALSE	High	Master Protein	A0A0D9QX54	A0A0D9QX54_CHLSB	SUMO-activating enzyme subunit 2 (EC 2.3.2.-)	UBA2	SUMO-activating enzyme subunit 2 OS=Chlorocebus sabaeus OX=60711 GN=UBA2 PE=3 SV=1	0	23.651	15	7	10	7	641	71.3	5.26	14.58	7	protein metabolism;other metabolic processes;other biological processes	nucleus	other molecular function	Pf00899, Pf14732, Pf16195		ENSCSAG00000004629	UBA2	A0A0D9QX54	0	0	100	8.89275e+06	8.89275e+06	High	1
FALSE	High	Master Protein	A0A0D9S4H7	A0A0D9S4H7_CHLSB	60S acidic ribosomal protein P0	RPLP0	60S acidic ribosomal protein P0 OS=Chlorocebus sabaeus OX=60711 GN=RPLP0 PE=3 SV=1	0	23.634	20	3	6	3	279	29.8	5.68	17.37	3	other biological processes	cytosol;ER/Golgi;translational apparatus;nucleus;other cell component	other molecular function	Pf00428, Pf00466, Pf17777		ENSCSAG00000002270	RPLP0	A0A0D9S4H7	0	0	100	30636869	30636869	High	1
FALSE	High	Master Protein	A0A0D9S7H2	A0A0D9S7H2_CHLSB	40S ribosomal protein S8	RPS8	40S ribosomal protein S8 OS=Chlorocebus sabaeus OX=60711 GN=RPS8 PE=3 SV=1	0	23.422	25	4	7	4	197	22.9	10.27	13.64	4	protein metabolism;other metabolic processes	cytosol;ER/Golgi;translational apparatus	other molecular function	Pf01201	103224933	ENSCSAG00000001203	RPS8	A0A0D9S7H2	0	0	100	5.44413e+07	5.44413e+07	High	1
FALSE	High	Master Protein	A0A0D9QZ02	A0A0D9QZ02_CHLSB	RAB5B, member RAS oncogene family	RAB5B	RAB5B, member RAS oncogene family OS=Chlorocebus sabaeus OX=60711 GN=RAB5B PE=4 SV=1	0	23.404	31	6	7	2	215	23.8	8.06	13.39	6	cell organization and biogenesis;transport;other biological processes	non-structural extracellular;other cytoplasmic organelle;other cell component	other molecular function	Pf00071	103238494	ENSCSAG00000005277	RAB5B	A0A0D9QZ02; csab:103238494	0	0	100	3.26096e+06	3.26096e+06	High	1
FALSE	High	Master Protein	A0A0D9QVY1	A0A0D9QVY1_CHLSB	Proteasome 26S subunit, non-ATPase 12	PSMD12	Proteasome 26S subunit, non-ATPase 12 OS=Chlorocebus sabaeus OX=60711 GN=PSMD12 PE=3 SV=1	0	23.294	12	5	7	5	456	52.9	7.65	11.85	5		other cell component		Pf01399, Pf18098	103243162	ENSCSAG00000004164	PSMD12	A0A0D9QVY1; csab:103243162	0	0				High	1
FALSE	High	Master Protein	A0A0D9RM92	A0A0D9RM92_CHLSB	DNA mismatch repair protein	MSH2	DNA mismatch repair protein OS=Chlorocebus sabaeus OX=60711 GN=MSH2 PE=3 SV=1	0	23.228	7	4	5	4	933	104.7	5.77	7.44	4	cell cycle OR cell proliferation;cell organization and biogenesis;DNA metabolism;other metabolic processes;stress response;developmental processes;signal transduction;other biological processes	nucleus;other cell component	nucleic acid binding activity;other molecular function	Pf00488, Pf01624, Pf05188, Pf05190, Pf05192	103220322	ENSCSAG00000013571	MSH2	A0A0D9RM92; csab:103220322	0	0	100	365273	365273	High	1
FALSE	High	Master Protein	A0A0D9RSW2	A0A0D9RSW2_CHLSB	Transportin 1	TNPO1	Transportin 1 OS=Chlorocebus sabaeus OX=60711 GN=TNPO1 PE=4 SV=1	0	23.124	7	6	7	6	898	102.3	4.98	12.02	6	transport	other cell component	other molecular function	Pf03810, Pf13513	103222967	ENSCSAG00000015616	TNPO1	A0A0D9RSW2; csab:103222967	0	0	100	1.77487e+06	1.77487e+06	High	1
FALSE	High	Master Protein	A0A0D9S897	A0A0D9S897_CHLSB	Heterogeneous nuclear ribonucleoprotein R	HNRNPR	Heterogeneous nuclear ribonucleoprotein R OS=Chlorocebus sabaeus OX=60711 GN=HNRNPR PE=4 SV=1	0	23.033	18	8	13	6	480	54	9.06	15.9	8		nucleus	nucleic acid binding activity	Pf00076		ENSCSAG00000000922	HNRNPR	A0A0D9S897	0	0	100	1.087e+07	1.087e+07	High	1
FALSE	High	Master Protein	A0A0D9QYF0	A0A0D9QYF0_CHLSB	Signal recognition particle subunit SRP72	SRP72	Signal recognition particle subunit SRP72 OS=Chlorocebus sabaeus OX=60711 GN=SRP72 PE=3 SV=1	0	22.982	11	6	10	6	669	74.7	9.11	13.44	6	transport	ER/Golgi;translational apparatus	translation activity;nucleic acid binding activity;other molecular function	Pf08492, Pf13181, Pf17004		ENSCSAG00000005079	SRP72	A0A0D9QYF0	0	0	100	1.47584e+06	1.47584e+06	High	1
FALSE	High	Master Protein	A0A0D9SBB6	A0A0D9SBB6_CHLSB	Potassium channel tetramerization domain containing 12	KCTD12	Potassium channel tetramerization domain containing 12 OS=Chlorocebus sabaeus OX=60711 GN=KCTD12 PE=4 SV=1	0	22.901	19	5	5	5	325	35.7	5.64	10.27	5	cell organization and biogenesis	plasma membrane;other membranes	other molecular function	Pf02214	103214593	ENSCSAG00000018622	KCTD12	A0A0D9SBB6; csab:103214593	0	0	100	2.22331e+06	2.22331e+06	High	1
FALSE	High	Master Protein	A0A0D9RSN1	A0A0D9RSN1_CHLSB	Ubiquinol-cytochrome c reductase core protein 1	UQCRC1	Ubiquinol-cytochrome c reductase core protein 1 OS=Chlorocebus sabaeus OX=60711 GN=UQCRC1 PE=4 SV=1	0	22.894	12	3	4	3	461	50.4	6.14	8.7	3	other metabolic processes	other membranes;mitochondrion	other molecular function	Pf00675, Pf05193		ENSCSAG00000015535	UQCRC1	A0A0D9RSN1	0	0				High	1
FALSE	High	Master Protein	A0A0D9R0J7	A0A0D9R0J7_CHLSB	Ran GTPase activating protein 1	RANGAP1	Ran GTPase activating protein 1 OS=Chlorocebus sabaeus OX=60711 GN=RANGAP1 PE=4 SV=1	0	22.773	9	4	5	4	586	63.3	4.69	8.13	4	protein metabolism;other metabolic processes;signal transduction;other biological processes	other membranes;cytosol;nucleus;other cell component	enzyme regulator activity;nucleic acid binding activity;other molecular function	Pf07834, Pf13516	103223376	ENSCSAG00000005830	RANGAP1	A0A0D9R0J7	0	0	100	4.72102e+06	4.72102e+06	High	1
FALSE	High	Master Protein	A0A0D9S2G9	A0A0D9S2G9_CHLSB	Acetyl-CoA acetyltransferase 1	ACAT1	Acetyl-CoA acetyltransferase 1 OS=Chlorocebus sabaeus OX=60711 GN=ACAT1 PE=3 SV=1	0	22.758	12	4	6	4	429	45.4	8.84	13.58	4	other metabolic processes	mitochondrion	other molecular function	Pf00108, Pf02803		ENSCSAG00000002996	ACAT1	A0A0D9S2G9	0	0				High	1
FALSE	High	Master Protein	A0A0D9RBZ8	A0A0D9RBZ8_CHLSB	Cathepsin D (EC 3.4.23.5)		Cathepsin D OS=Chlorocebus sabaeus OX=60711 PE=3 SV=1	0	22.715	15	5	8	5	412	44.7	7.36	15.67	5	protein metabolism;other metabolic processes;other biological processes	non-structural extracellular;other membranes;other cytoplasmic organelle	other molecular function	Pf00026, Pf07966					0	0	100	1.05106e+07	1.05106e+07	High	1
FALSE	High	Master Protein	A0A0D9R8U2	A0A0D9R8U2_CHLSB	Drebrin 1	DBN1	Drebrin 1 OS=Chlorocebus sabaeus OX=60711 GN=DBN1 PE=4 SV=1	0	22.69	9	5	6	5	695	76.2	4.51	11.99	5	cell cycle OR cell proliferation;cell organization and biogenesis;developmental processes;other biological processes	plasma membrane;other membranes;cytosol;cytoskeleton;other cell component	cytoskeletal activity	Pf00241	103245057	ENSCSAG00000008773	DBN1	A0A0D9R8U2; csab:103245057	0	0	100	8.80492e+06	8.80492e+06	High	1	Met-loss+Acetyl [N-Term]
FALSE	High	Master Protein	A0A0D9S4M8	A0A0D9S4M8_CHLSB	Rho GDP dissociation inhibitor alpha	ARHGDIA	Rho GDP dissociation inhibitor alpha OS=Chlorocebus sabaeus OX=60711 GN=ARHGDIA PE=3 SV=1	0	22.613	31	3	4	3	178	20.3	5.22	11.63	3	signal transduction;other biological processes	plasma membrane;nucleus;other cell component	enzyme regulator activity	Pf02115		ENSCSAG00000002218	ARHGDIA	A0A0D9S4M8	0	0	100	9581171	9581171	High	1	Met-loss+Acetyl [N-Term]
FALSE	High	Master Protein	A0A0D9RFK8	A0A0D9RFK8_CHLSB	26S proteasome non-ATPase regulatory subunit 13 (26S proteasome regulatory subunit RPN9) (26S proteasome regulatory subunit S11) (26S proteasome regulatory subunit p40.5)	PSMD13	26S proteasome non-ATPase regulatory subunit 13 OS=Chlorocebus sabaeus OX=60711 GN=PSMD13 PE=3 SV=1	0	22.588	15	4	6	4	377	42.8	5.4	12.83	4	cell cycle OR cell proliferation;cell organization and biogenesis	other cell component		Pf01399		ENSCSAG00000011249	PSMD13	A0A0D9RFK8	0	0	100	4.58933e+06	4.58933e+06	High	1
FALSE	High	Master Protein	A0A0D9SCC3	A0A0D9SCC3_CHLSB	AAA domain-containing protein		AAA domain-containing protein OS=Chlorocebus sabaeus OX=60711 PE=3 SV=1	0	22.576	23	7	8	6	440	49.3	5.96	15.67	7	protein metabolism;other metabolic processes;other biological processes	nucleus;other cell component	other molecular function	Pf00004, Pf16450, Pf17862					0	1	100	4.57786e+06	4.57786e+06	High	1
FALSE	High	Master Protein	A0A0D9S0P9	A0A0D9S0P9_CHLSB	116 kDa U5 small nuclear ribonucleoprotein component (U5 snRNP-specific protein, 116 kDa)	EFTUD2	116 kDa U5 small nuclear ribonucleoprotein component OS=Chlorocebus sabaeus OX=60711 GN=EFTUD2 PE=3 SV=1	0	22.536	6	4	4	4	972	109.4	5	7.54	4	RNA metabolism OR transcription;other metabolic processes	cytosol;nucleus	other molecular function	Pf00009, Pf00679, Pf03144, Pf03764, Pf14492, Pf16004	103243308	ENSCSAG00000003614	EFTUD2	A0A0D9S0P9; csab:103243308	0	0	100	2652488	2652488	High	1
FALSE	High	Master Protein	A0A0D9RXB8	A0A0D9RXB8_CHLSB	Poly(RC)-binding protein 2		Poly(RC)-binding protein 2 OS=Chlorocebus sabaeus OX=60711 PE=4 SV=1	0	22.534	19	4	7	3	321	34.2	9.45	10.32	4			nucleic acid binding activity	Pf00013					0	1	100	21644900	21644900	High	1
FALSE	High	Master Protein	A0A0D9RIR4	A0A0D9RIR4_CHLSB	Polypyrimidine tract binding protein 3	PTBP3	Polypyrimidine tract binding protein 3 OS=Chlorocebus sabaeus OX=60711 GN=PTBP3 PE=4 SV=1	0	22.504	19	5	6	4	524	56.8	9.2	14.15	5	RNA metabolism OR transcription;other metabolic processes;other biological processes	nucleus	nucleic acid binding activity	Pf11835, Pf13893	103219009	ENSCSAG00000012316	PTBP3	A0A0D9RIR4	0	0				High	1
FALSE	High	Master Protein	A0A0D9RI90	A0A0D9RI90_CHLSB	RALY heterogeneous nuclear ribonucleoprotein	RALY	RALY heterogeneous nuclear ribonucleoprotein OS=Chlorocebus sabaeus OX=60711 GN=RALY PE=3 SV=1	0	22.451	18	5	6	5	315	33	9.17	12.63	5	RNA metabolism OR transcription;other biological processes	nucleus	nucleic acid binding activity;other molecular function	Pf00076	103248654	ENSCSAG00000012199	RALY	A0A0D9RI90	0	0	100	1.21193e+07	1.21193e+07	High	1
FALSE	High	Master Protein	A0A0D9R7Z3	A0A0D9R7Z3_CHLSB	Prosaposin	PSAP	Prosaposin OS=Chlorocebus sabaeus OX=60711 GN=PSAP PE=4 SV=1	0	22.446	9	5	5	5	524	58.2	5.21	11.77	5	other metabolic processes;transport;signal transduction;other biological processes	non-structural extracellular;other cytoplasmic organelle	other molecular function	Pf02199, Pf03489, Pf05184	103216034	ENSCSAG00000008477	PSAP	A0A0D9R7Z3	0	0	100	1.63064e+06	1.63064e+06	High	1
FALSE	High	Master Protein	A0A0D9SBF5	A0A0D9SBF5_CHLSB	Elongation factor 1-beta		Elongation factor 1-beta OS=Chlorocebus sabaeus OX=60711 PE=3 SV=1	0	22.41	20	3	5	1	225	24.9	4.67	14.95	3	protein metabolism;other metabolic processes	other cell component	nucleic acid binding activity	Pf00736, Pf10587					0	0	100	27988600	27988600	High	1
FALSE	High	Master Protein	A0A0D9R482	A0A0D9R482_CHLSB	Tyrosine 3-monooxygenase/tryptophan 5-monooxygenase activation protein theta	YWHAQ	Tyrosine 3-monooxygenase/tryptophan 5-monooxygenase activation protein theta OS=Chlorocebus sabaeus OX=60711 GN=YWHAQ PE=3 SV=1	0	22.261	30	4	9	1	125	14	4.34	17.77	4	transport;signal transduction;other biological processes	other cell component	other molecular function	Pf00244		ENSCSAG00000007145	YWHAQ	A0A0D9R482	0	0	100	4376318	4376318	High	1
FALSE	High	Master Protein	A0A0D9SBN8	A0A0D9SBN8_CHLSB	40S ribosomal protein S9		40S ribosomal protein S9 OS=Chlorocebus sabaeus OX=60711 PE=3 SV=1	0	22.233	38	9	12	9	194	22.6	10.76	27.32	9	protein metabolism;other metabolic processes	translational apparatus	nucleic acid binding activity;other molecular function	Pf00163, Pf01479					0	0	100	8.09309e+07	8.09309e+07	High	1
FALSE	High	Master Protein	A0A0D9R392	A0A0D9R392_CHLSB	H(+)-transporting two-sector ATPase (EC 7.1.2.2)	ATP6V1A	H(+)-transporting two-sector ATPase OS=Chlorocebus sabaeus OX=60711 GN=ATP6V1A PE=3 SV=1	0	22.18	11	5	6	5	617	68.3	5.52	9.93	5	other metabolic processes;transport;other biological processes	plasma membrane;other membranes;cytosol;ER/Golgi;nucleus;other cytoplasmic organelle;other cell component	transporter activity;other molecular function	Pf00006, Pf02874, Pf16886	103228299	ENSCSAG00000006820	ATP6V1A	A0A0D9R392; csab:103228299	0	0	100	211846	211846	High	1
FALSE	High	Master Protein	A0A0D9RYZ3	A0A0D9RYZ3_CHLSB	Cytochrome P450 3A (EC 1.14.14.-)	CYP3A5	Cytochrome P450 3A OS=Chlorocebus sabaeus OX=60711 GN=CYP3A5 PE=3 SV=1	0	22.177	15	5	5	5	503	57.3	8.62	10.26	5	other metabolic processes	other membranes;ER/Golgi	other molecular function	Pf00067	103246770	ENSCSAG00000017809	CYP3A5	A0A0D9RYZ3; csab:103246770	0	0	100	3.34583e+06	3.34583e+06	High	1
FALSE	High	Master Protein	A0A0D9R300	A0A0D9R300_CHLSB	Heterogeneous nuclear ribonucleoprotein U like 2		Heterogeneous nuclear ribonucleoprotein U like 2 OS=Chlorocebus sabaeus OX=60711 PE=4 SV=1	0	22.112	9	6	8	6	778	88.2	5	14.7	6		nucleus		Pf00622, Pf02037, Pf13671					0	0	100	4.09645e+06	4.09645e+06	High	1
FALSE	High	Master Protein	A0A0D9QY32	A0A0D9QY32_CHLSB	LDL receptor related protein 1	LRP1	LDL receptor related protein 1 OS=Chlorocebus sabaeus OX=60711 GN=LRP1 PE=3 SV=1	0	22.008	1	5	5	5	4544	504.5	5.4	9.24	5	other metabolic processes;transport;other biological processes	plasma membrane;other membranes;other cytoplasmic organelle;other cell component	other molecular function	Pf00057, Pf00058, Pf07645, Pf12662, Pf14670, Pf16472	103238555	ENSCSAG00000004953	LRP1	A0A0D9QY32; csab:103238555	0	0	100	1.44191e+06	1.44191e+06	High	1
FALSE	High	Master Protein	A0A0D9RZW1	A0A0D9RZW1_CHLSB	Tyrosine 3-monooxygenase/tryptophan 5-monooxygenase activation protein gamma	YWHAG	Tyrosine 3-monooxygenase/tryptophan 5-monooxygenase activation protein gamma OS=Chlorocebus sabaeus OX=60711 GN=YWHAG PE=3 SV=1	0	21.988	20	5	9	2	247	28.3	4.89	17.59	5	transport;other biological processes		signal transduction activity or receptor binding;other molecular function	Pf00244	103246662	ENSCSAG00000018132	YWHAG	A0A0D9RZW1; csab:103246662	0	0	100	13615895	13615895	High	1
FALSE	High	Master Protein	A0A0D9RA18	A0A0D9RA18_CHLSB	Pescadillo homolog	PES1	Pescadillo homolog OS=Chlorocebus sabaeus OX=60711 GN=PES1 PE=3 SV=1	0	21.901	13	5	5	5	589	68.2	7.17	7.11	5	cell cycle OR cell proliferation;RNA metabolism OR transcription;other metabolic processes;other biological processes	cytosol;nucleus;other cell component	other molecular function	Pf06732, Pf16589	103223170	ENSCSAG00000009207	PES1	A0A0D9RA18; csab:103223170	0	0				High	1
FALSE	High	Master Protein	A0A0D9RV86	A0A0D9RV86_CHLSB	Actin-related protein 3 (Actin-like protein 3)	ACTR3	Actin-related protein 3 OS=Chlorocebus sabaeus OX=60711 GN=ACTR3 PE=3 SV=1	0	21.806	14	4	5	4	418	47.3	5.88	14.17	4	cell organization and biogenesis;other biological processes	cytoskeleton;nucleus;other cell component	cytoskeletal activity;other molecular function	Pf00022	103216959	ENSCSAG00000016462	ACTR3	A0A0D9RV86; csab:103216959	0	0	100	2.4842e+06	2.4842e+06	High	1
FALSE	High	Master Protein	A0A0D9RUB7	A0A0D9RUB7_CHLSB	Chaperonin containing TCP1 subunit 6A	CCT6A	Chaperonin containing TCP1 subunit 6A OS=Chlorocebus sabaeus OX=60711 GN=CCT6A PE=3 SV=1	0	21.792	28	8	8	8	453	49.6	7.46	11.58	8	other biological processes	cytosol;cytoskeleton	other molecular function	Pf00118		ENSCSAG00000016131	CCT6A	A0A0D9RUB7	0	0	100	2.16902e+07	2.16902e+07	High	1
FALSE	High	Master Protein	A0A0D9RIT0	A0A0D9RIT0_CHLSB	Hydroxysteroid dehydrogenase like 2	HSDL2	Hydroxysteroid dehydrogenase like 2 OS=Chlorocebus sabaeus OX=60711 GN=HSDL2 PE=4 SV=1	0	21.749	20	4	5	4	384	41.5	6.44	10.9	4		mitochondrion;other cytoplasmic organelle	other molecular function	Pf00106, Pf02036		ENSCSAG00000012334	HSDL2	A0A0D9RIT0	0	0	100	4.55631e+06	4.55631e+06	High	1
FALSE	High	Master Protein	A0A0D9RS20	A0A0D9RS20_CHLSB	Peptidylprolyl isomerase (EC 5.2.1.8)		Peptidylprolyl isomerase OS=Chlorocebus sabaeus OX=60711 PE=4 SV=1	0	21.727	20	4	7	4	224	25.2	9.28	10.47	4			other molecular function	Pf00254, Pf18410					0	0	100	9.35884e+06	9.35884e+06	High	1
FALSE	High	Master Protein	A0A0D9QX45	A0A0D9QX45_CHLSB	Elongation factor Ts, mitochondrial (EF-Ts) (EF-TsMt)	TSFM	Elongation factor Ts, mitochondrial OS=Chlorocebus sabaeus OX=60711 GN=TSFM PE=3 SV=1	0	21.629	23	3	3	3	325	35.3	8.22	8.55	3	protein metabolism;other metabolic processes;other biological processes	mitochondrion;nucleus	nucleic acid binding activity	Pf00889	103238595	ENSCSAG00000004601	TSFM	A0A0D9QX45; csab:103238595	0	0				High	1
FALSE	High	Master Protein	A0A0D9R869	A0A0D9R869_CHLSB	Serine/threonine-protein phosphatase (EC 3.1.3.16)	PPP1CA	Serine/threonine-protein phosphatase OS=Chlorocebus sabaeus OX=60711 GN=PPP1CA PE=3 SV=1	0	21.601	17	5	7	3	330	37.5	6.33	16.15	5	cell adhesion;protein metabolism;other metabolic processes;developmental processes;other biological processes	plasma membrane;other membranes;cytosol;nucleus;other cell component	other molecular function	Pf00149, Pf16891	103218909	ENSCSAG00000008548	PPP1CA	A0A0D9R869; csab:103218909	0	1	100	8.98448e+06	8.98448e+06	High	1
FALSE	High	Master Protein	A0A0D9R8E8	A0A0D9R8E8_CHLSB	RAB7A, member RAS oncogene family	RAB7A	RAB7A, member RAS oncogene family OS=Chlorocebus sabaeus OX=60711 GN=RAB7A PE=4 SV=1	0	21.584	28	4	6	4	207	23.5	6.7	13.48	4	cell organization and biogenesis;protein metabolism;other metabolic processes;transport;other biological processes	other membranes;cytosol;mitochondrion;ER/Golgi;other cytoplasmic organelle;other cell component	other molecular function	Pf00071	103228088	ENSCSAG00000008628	RAB7A	A0A0D9R8E8; csab:103228088	0	0	100	1.78357e+07	1.78357e+07	High	1
FALSE	High	Master Protein	B9UKH5	B9UKH5_CHLAE	Eukaryotic translation initiation factor 2-alpha kinase 2	EIF2AK2	Eukaryotic translation initiation factor 2-alpha kinase 2 OS=Chlorocebus aethiops OX=9534 GN=EIF2AK2 PE=2 SV=1	0	21.533	10	5	6	5	550	61.7	8.4	14.38	5	protein metabolism;other metabolic processes		nucleic acid binding activity;kinase activity;other molecular function	Pf00035, Pf00069			EIF2AK2	B9UKH5	0	0	100	3692860	3692860	High	1
FALSE	High	Master Protein	A0A0D9R4X2	A0A0D9R4X2_CHLSB	Dynamin-1-like protein (EC 3.6.5.5)	DNM1L	Dynamin-1-like protein OS=Chlorocebus sabaeus OX=60711 GN=DNM1L PE=3 SV=1	0	21.479	13	7	12	7	749	83.3	7.08	22.74	7	cell organization and biogenesis;transport;signal transduction;other biological processes	plasma membrane;other membranes;cytosol;cytoskeleton;mitochondrion;ER/Golgi;other cytoplasmic organelle;other cell component	other molecular function	Pf00350, Pf01031, Pf02212		ENSCSAG00000007392	DNM1L	A0A0D9R4X2	0	0	100	9.29202e+06	9.29202e+06	High	1
FALSE	High	Master Protein	A0A0D9R0E2	A0A0D9R0E2_CHLSB	Septin	SEPTIN2	Septin OS=Chlorocebus sabaeus OX=60711 GN=SEPTIN2 PE=3 SV=1	0	21.435	17	4	4	4	361	41.5	6.6	7.15	4	other biological processes	plasma membrane;other membranes;cytoskeleton;nucleus;other cell component	other molecular function	Pf00735	103218237	ENSCSAG00000005773	SEPTIN2	A0A0D9R0E2; csab:103218237	0	0	100	1.81365e+06	1.81365e+06	High	1
FALSE	High	Master Protein	A0A0D9R328	A0A0D9R328_CHLSB	Glucose-6-phosphate 1-dehydrogenase (EC 1.1.1.49)	G6PD	Glucose-6-phosphate 1-dehydrogenase OS=Chlorocebus sabaeus OX=60711 GN=G6PD PE=3 SV=1	0	21.422	13	6	7	6	515	59.2	6.76	14.26	6	other metabolic processes;stress response;other biological processes	plasma membrane;other membranes;cytosol;cytoskeleton;other cell component	other molecular function	Pf00479, Pf02781	103232833	ENSCSAG00000006732	G6PD	A0A0D9R328	0	0				High	1
FALSE	High	Master Protein	A0A0D9RD85	A0A0D9RD85_CHLSB	Tryptophan--tRNA ligase, cytoplasmic (EC 6.1.1.2) (Tryptophanyl-tRNA synthetase)	WARS1	Tryptophan--tRNA ligase, cytoplasmic OS=Chlorocebus sabaeus OX=60711 GN=WARS1 PE=3 SV=1	0	21.265	17	5	7	5	475	53.5	6.15	17.62	5	protein metabolism;RNA metabolism OR transcription;other metabolic processes;other biological processes	cytosol;nucleus;other cell component	enzyme regulator activity;other molecular function	Pf00458, Pf00579	103229694	ENSCSAG00000010343	WARS1	A0A0D9RD85; csab:103229694	0	0	100	1.91988e+06	1.91988e+06	High	1
FALSE	High	Master Protein	A0A0D9S732	A0A0D9S732_CHLSB	Phosphoglucomutase 1	PGM1	Phosphoglucomutase 1 OS=Chlorocebus sabaeus OX=60711 GN=PGM1 PE=3 SV=1	0	21.198	10	5	7	5	580	63.8	5.83	9.01	5	other metabolic processes		other molecular function	Pf02878, Pf02879, Pf02880	103224690	ENSCSAG00000001346	PGM1	A0A0D9S732	0	0				High	1
FALSE	High	Master Protein	A0A0D9S1C8	A0A0D9S1C8_CHLSB	60S ribosomal protein L27	RPL27	60S ribosomal protein L27 OS=Chlorocebus sabaeus OX=60711 GN=RPL27 PE=3 SV=1	0	21.162	26	2	2	2	136	15.8	10.56	5.81	2	protein metabolism;RNA metabolism OR transcription;other metabolic processes	cytosol;ER/Golgi;translational apparatus;nucleus	other molecular function	Pf00467, Pf01777	103243377	ENSCSAG00000003383	RPL27	A0A0D9S1C8; csab:103243377	0	0	100	6549999	6549999	High	1
FALSE	High	Master Protein	A0A0D9RI92	A0A0D9RI92_CHLSB	Transmembrane p24 trafficking protein 10	TMED10	Transmembrane p24 trafficking protein 10 OS=Chlorocebus sabaeus OX=60711 GN=TMED10 PE=3 SV=1	0	21.117	22	4	5	4	219	25	7.39	10.69	4	cell organization and biogenesis;transport;other biological processes	plasma membrane;other membranes;ER/Golgi	transporter activity;other molecular function	Pf01105	103229349	ENSCSAG00000012147	TMED10	A0A0D9RI92; csab:103229349	0	0				High	1
FALSE	High	Master Protein	A0A0D9RYQ9	A0A0D9RYQ9_CHLSB	Rab GDP dissociation inhibitor	GDI1	Rab GDP dissociation inhibitor OS=Chlorocebus sabaeus OX=60711 GN=GDI1 PE=3 SV=1	0	21.109	12	4	4	2	447	50.6	5.14	12.3	4	transport;signal transduction;other biological processes	other cell component	enzyme regulator activity	Pf00996	103247437	ENSCSAG00000017723	GDI1	A0A0D9RYQ9; csab:103247437	0	0	100	1.42481e+06	1.42481e+06	High	1
FALSE	High	Master Protein	A0A0D9QZU2	A0A0D9QZU2_CHLSB	Vacuolar protein sorting-associated protein 35	VPS35	Vacuolar protein sorting-associated protein 35 OS=Chlorocebus sabaeus OX=60711 GN=VPS35 PE=3 SV=1	0	21.107	6	3	3	3	796	91.6	5.49	9.21	3	cell organization and biogenesis;transport;other biological processes	other membranes;cytosol;mitochondrion;other cytoplasmic organelle;other cell component	signal transduction activity or receptor binding	Pf03635	103232201	ENSCSAG00000005571	VPS35	A0A0D9QZU2; csab:103232201	0	0	100	1.50087e+06	1.50087e+06	High	1
FALSE	High	Master Protein	A0A0D9QXP9	A0A0D9QXP9_CHLSB	Albumin	ALB	Albumin OS=Chlorocebus sabaeus OX=60711 GN=ALB PE=4 SV=1	0	21.101	6	4	18	4	512	57.9	6.8	38.98	4	stress response;other biological processes	non-structural extracellular;ER/Golgi;other cell component	nucleic acid binding activity;other molecular function	Pf00273		ENSCSAG00000004812	ALB	A0A0D9QXP9	0	0	100	1.19855e+09	1.19855e+09	High	1
FALSE	High	Master Protein	A0A0D9R9A4	A0A0D9R9A4_CHLSB	Arp2/3 complex 34 kDa subunit	ARPC2	Arp2/3 complex 34 kDa subunit OS=Chlorocebus sabaeus OX=60711 GN=ARPC2 PE=3 SV=1	0	21.085	21	6	6	6	300	34.3	7.36	9.42	6	cell organization and biogenesis;other biological processes	plasma membrane;other membranes;cytoskeleton;nucleus;other cytoplasmic organelle;other cell component	cytoskeletal activity	Pf04045	103217860	ENSCSAG00000008943	ARPC2	A0A0D9R9A4	0	0	100	2.55365e+06	2.55365e+06	High	1
FALSE	High	Master Protein	A0A0D9RXE2	A0A0D9RXE2_CHLSB	Protein-L-isoaspartate O-methyltransferase (EC 2.1.1.77)	PCMT1	Protein-L-isoaspartate O-methyltransferase OS=Chlorocebus sabaeus OX=60711 GN=PCMT1 PE=3 SV=1	0	21.054	22	4	10	4	285	30.3	7.52	15.55	4	protein metabolism;other metabolic processes	cytosol	other molecular function	Pf01135	103240151	ENSCSAG00000017244	PCMT1	A0A0D9RXE2	0	0	100	2.91818e+07	2.91818e+07	High	1
FALSE	High	Master Protein	A0A0D9RKG3	A0A0D9RKG3_CHLSB	TBL1X receptor 1	TBL1XR1	TBL1X receptor 1 OS=Chlorocebus sabaeus OX=60711 GN=TBL1XR1 PE=3 SV=1	0	21.002	10	3	3	3	514	55.6	5.55	7.7	3	protein metabolism;RNA metabolism OR transcription;other metabolic processes;other biological processes	cytoskeleton;nucleus;other cell component	nucleic acid binding activity;other molecular function	Pf00400, Pf08513	103221224	ENSCSAG00000012927	TBL1XR1	A0A0D9RKG3	0	0	100	2026590	2026590	High	1
FALSE	High	Master Protein	A0A0D9RTC1	A0A0D9RTC1_CHLSB	Tensin 3	TNS3	Tensin 3 OS=Chlorocebus sabaeus OX=60711 GN=TNS3 PE=3 SV=1	0	21.002	5	4	4	4	1557	167.1	7.23	7.96	4	other metabolic processes	cytosol;other cell component	other molecular function	Pf00017, Pf00130, Pf08416, Pf10409	103226102	ENSCSAG00000015783	TNS3	A0A0D9RTC1	0	0				High	1
FALSE	High	Master Protein	A0A0D9RAT5	A0A0D9RAT5_CHLSB	Splicing factor 3a subunit 1	SF3A1	Splicing factor 3a subunit 1 OS=Chlorocebus sabaeus OX=60711 GN=SF3A1 PE=4 SV=1	0	20.977	9	5	6	5	793	88.8	5.22	11.96	5	cell organization and biogenesis;RNA metabolism OR transcription;other metabolic processes	nucleus	nucleic acid binding activity	Pf00240, Pf01805, Pf12230	103223162	ENSCSAG00000009470	SF3A1	A0A0D9RAT5; csab:103223162	0	0	100	4.10333e+06	4.10333e+06	High	1
FALSE	High	Master Protein	A0A0D9RG28	A0A0D9RG28_CHLSB	Non-POU domain containing octamer binding	NONO	Non-POU domain containing octamer binding OS=Chlorocebus sabaeus OX=60711 GN=NONO PE=4 SV=1	0	20.975	23	5	5	5	258	30	6.6	10.68	5				Pf08075		ENSCSAG00000011364	NONO	A0A0D9RG28	0	0	100	7.08632e+06	7.08632e+06	High	1
FALSE	High	Master Protein	A0A0D9S1Y8	A0A0D9S1Y8_CHLSB	Ubiquitin carboxyl-terminal hydrolase (EC 3.4.19.12)	USP10	Ubiquitin carboxyl-terminal hydrolase OS=Chlorocebus sabaeus OX=60711 GN=USP10 PE=3 SV=1	0	20.838	9	5	5	5	792	86.5	5.31	7.15	5	protein metabolism;DNA metabolism;other metabolic processes;stress response;signal transduction;other biological processes	cytosol;cytoskeleton;nucleus;other cytoplasmic organelle;other cell component	other molecular function	Pf00443, Pf07145		ENSCSAG00000003178	USP10	A0A0D9S1Y8	0	0				High	1
FALSE	High	Master Protein	A0A0D9RMH0	A0A0D9RMH0_CHLSB	Voltage-dependent anion-selective channel protein 1		Voltage-dependent anion-selective channel protein 1 OS=Chlorocebus sabaeus OX=60711 PE=3 SV=1	0	20.814	19	4	4	4	268	29.3	7.62	8.35	4	transport;other biological processes	plasma membrane;other membranes;mitochondrion	transporter activity	Pf01459					0	0	100	3.88419e+06	3.88419e+06	High	1	Met-loss+Acetyl [N-Term]
FALSE	High	Master Protein	A0A0D9QVJ4	A0A0D9QVJ4_CHLSB	Eukaryotic translation initiation factor 3 subunit K (eIF3k) (Eukaryotic translation initiation factor 3 subunit 12) (eIF-3 p25)	EIF3K EIF3S12	Eukaryotic translation initiation factor 3 subunit K OS=Chlorocebus sabaeus OX=60711 GN=EIF3K PE=3 SV=1	0	20.794	21	3	5	3	218	25	4.93	15.74	3	cell organization and biogenesis;protein metabolism;other metabolic processes;other biological processes	translational apparatus;nucleus;other cell component	translation activity;nucleic acid binding activity	Pf10075	103234636	ENSCSAG00000004026	EIF3K	A0A0D9QVJ4; csab:103234636	0	0	100	2.15289e+07	2.15289e+07	High	1
FALSE	High	Master Protein	A0A0D9R4G5	A0A0D9R4G5_CHLSB	Hsp90 co-chaperone Cdc37 (Hsp90 chaperone protein kinase-targeting subunit) (p50Cdc37)	CDC37	Hsp90 co-chaperone Cdc37 OS=Chlorocebus sabaeus OX=60711 GN=CDC37 PE=3 SV=1	0	20.784	15	4	10	4	378	44.4	5.25	13.89	4	stress response;other biological processes	cytosol;other cell component	enzyme regulator activity;other molecular function	Pf03234, Pf08564, Pf08565	103233899	ENSCSAG00000007234	CDC37	A0A0D9R4G5; csab:103233899	0	0	100	3.39047e+06	3.39047e+06	High	1
FALSE	High	Master Protein	A0A0D9QZR7	A0A0D9QZR7_CHLSB	DnaJ homolog subfamily A member 2		DnaJ homolog subfamily A member 2 OS=Chlorocebus sabaeus OX=60711 PE=3 SV=1	0	20.776	20	4	6	4	412	45.7	6.48	5.47	4	stress response;other biological processes	other membranes	other molecular function	Pf00226, Pf00684, Pf01556					0	0	100	1403109	1403109	High	1
FALSE	High	Master Protein	A0A0D9S873	A0A0D9S873_CHLSB	Chloride intracellular channel protein		Chloride intracellular channel protein OS=Chlorocebus sabaeus OX=60711 PE=3 SV=1	0	20.742	19	3	5	3	253	28.8	6.92	12.29	3	transport;developmental processes;other biological processes	plasma membrane;other membranes;cytosol;cytoskeleton;mitochondrion;nucleus;other cell component	transporter activity	Pf13410					0	0				High	1
FALSE	High	Master Protein	A0A0D9QZ46	A0A0D9QZ46_CHLSB	Ataxin-10	ATXN10	Ataxin-10 OS=Chlorocebus sabaeus OX=60711 GN=ATXN10 PE=3 SV=1	0	20.674	13	4	4	4	475	53.4	5.15	8.08	4	cell organization and biogenesis;developmental processes	plasma membrane;other membranes;cytosol;other cell component		Pf09759	103223480	ENSCSAG00000005325	ATXN10	A0A0D9QZ46; csab:103223480	0	0				High	1
FALSE	High	Master Protein	A0A0D9QXK1	A0A0D9QXK1_CHLSB	40S ribosomal protein S13	RPS13	40S ribosomal protein S13 OS=Chlorocebus sabaeus OX=60711 GN=RPS13 PE=3 SV=1	0	20.643	36	5	8	5	140	16.1	10.71	11.73	5	protein metabolism;other metabolic processes	translational apparatus;other cell component	other molecular function	Pf00312, Pf08069		ENSCSAG00000004762	RPS13	A0A0D9QXK1	0	0	100	6.69256e+07	6.69256e+07	High	1
FALSE	High	Master Protein	A0A0D9RJN2	A0A0D9RJN2_CHLSB	CD2 associated protein	CD2AP	CD2 associated protein OS=Chlorocebus sabaeus OX=60711 GN=CD2AP PE=4 SV=1	0	20.569	10	6	10	6	639	71.2	6.33	15.69	6	cell organization and biogenesis;other metabolic processes;other biological processes	plasma membrane;other membranes;cytoskeleton;nucleus;other cell component	other molecular function	Pf00018, Pf14604	103221401	ENSCSAG00000012642	CD2AP	A0A0D9RJN2	0	0	100	387087	387087	High	1
FALSE	High	Master Protein	A0A0D9S407	A0A0D9S407_CHLSB	Adaptor related protein complex 2 subunit alpha 1	AP2A1	Adaptor related protein complex 2 subunit alpha 1 OS=Chlorocebus sabaeus OX=60711 GN=AP2A1 PE=3 SV=1	0	20.544	9	4	5	2	817	89.8	6.29	11.25	4	transport;other biological processes	plasma membrane;other membranes;other cell component	signal transduction activity or receptor binding;other molecular function	Pf01602, Pf02296, Pf02883		ENSCSAG00000002446	AP2A1	A0A0D9S407	0	0	100	1.28642e+06	1.28642e+06	High	1
FALSE	High	Master Protein	A0A0D9S6F7	A0A0D9S6F7_CHLSB	RAP1A, member of RAS oncogene family	RAP1A	RAP1A, member of RAS oncogene family OS=Chlorocebus sabaeus OX=60711 GN=RAP1A PE=4 SV=1	0	20.487	25	4	6	4	184	21	6.67	14.13	4	cell-cell signaling;transport;signal transduction;other biological processes	plasma membrane;other membranes;cytoskeleton;other cell component	other molecular function	Pf00071	103224221	ENSCSAG00000001580	RAP1A	A0A0D9S6F7; csab:103224221	0	0	100	6.60318e+06	6.60318e+06	High	1
FALSE	High	Master Protein	A0A0D9S3H8	A0A0D9S3H8_CHLSB	Heterogeneous nuclear ribonucleoprotein A/B		Heterogeneous nuclear ribonucleoprotein A/B OS=Chlorocebus sabaeus OX=60711 PE=4 SV=1	0	20.323	30	6	7	6	269	29.8	9.8	8.73	6	other biological processes	nucleus;other cell component	nucleic acid binding activity	Pf00076, Pf08143					0	0	100	5.92286e+06	5.92286e+06	High	1
FALSE	High	Master Protein	A0A0D9QY69	A0A0D9QY69_CHLSB	Nuclear pore complex protein Nup93	NUP93	Nuclear pore complex protein Nup93 OS=Chlorocebus sabaeus OX=60711 GN=NUP93 PE=3 SV=1	0	20.297	9	7	8	7	819	93.4	5.77	14.34	7	cell organization and biogenesis;transport;signal transduction;other biological processes	other membranes;cytoskeleton;nucleus	other molecular function	Pf04097	103233046	ENSCSAG00000004986	NUP93	A0A0D9QY69; csab:103233046	0	0	100	5.35364e+06	5.35364e+06	High	1
FALSE	High	Master Protein	A0A0D9RJQ8	A0A0D9RJQ8_CHLSB	Histidine--tRNA ligase, cytoplasmic (EC 6.1.1.21) (Histidyl-tRNA synthetase)	HARS1	Histidine--tRNA ligase, cytoplasmic OS=Chlorocebus sabaeus OX=60711 GN=HARS1 PE=3 SV=1	0	20.258	9	3	3	3	509	57.3	5.87	8.55	3	protein metabolism;RNA metabolism OR transcription;other metabolic processes	cytosol	other molecular function	Pf00458, Pf03129, Pf13393	103244671	ENSCSAG00000012664	HARS1	A0A0D9RJQ8; csab:103244671	0	0	100	3.11191e+06	3.11191e+06	High	1
FALSE	High	Master Protein	A0A0D9S5T8	A0A0D9S5T8_CHLSB	Proteasome subunit beta	PSMB4	Proteasome subunit beta OS=Chlorocebus sabaeus OX=60711 GN=PSMB4 PE=3 SV=1	0	20.257	14	2	4	2	264	29.2	5.97	16.32	2	protein metabolism;other metabolic processes;other biological processes	cytoskeleton;mitochondrion;nucleus;other cell component	other molecular function	Pf00227	103224033	ENSCSAG00000001802	PSMB4	A0A0D9S5T8; csab:103224033	0	0	100	2.04283e+06	2.04283e+06	High	1
FALSE	High	Master Protein	A0A0D9R6R2	A0A0D9R6R2_CHLSB	Serine hydroxymethyltransferase (EC 2.1.2.1)	SHMT1	Serine hydroxymethyltransferase OS=Chlorocebus sabaeus OX=60711 GN=SHMT1 PE=3 SV=1	0	20.2	14	5	8	4	410	45.3	7.46	11.07	5	cell organization and biogenesis;other metabolic processes;other biological processes	cytosol;nucleus	nucleic acid binding activity;other molecular function	Pf00464		ENSCSAG00000008040	SHMT1	A0A0D9R6R2	0	0	100	3.18952e+06	3.18952e+06	High	1
FALSE	High	Master Protein	A0A0D9R3Q2	A0A0D9R3Q2_CHLSB	Dynamin GTPase (EC 3.6.5.5)	DNM2	Dynamin GTPase OS=Chlorocebus sabaeus OX=60711 GN=DNM2 PE=3 SV=1	0	20.175	6	5	6	5	880	99.3	7.25	12.88	5	transport;other biological processes	plasma membrane;other membranes;cytosol;cytoskeleton;ER/Golgi	other molecular function	Pf00169, Pf00350, Pf01031, Pf02212		ENSCSAG00000006956	DNM2	A0A0D9R3Q2	0	0	100	1.57012e+06	1.57012e+06	High	1
FALSE	High	Master Protein	A0A0D9R0F0	A0A0D9R0F0_CHLSB	Proteasome 26S subunit, ATPase 3	PSMC3	Proteasome 26S subunit, ATPase 3 OS=Chlorocebus sabaeus OX=60711 GN=PSMC3 PE=3 SV=1	0	20.147	29	5	7	5	265	29.5	5.8	8.21	5	protein metabolism;other metabolic processes;other biological processes	nucleus;other cell component	other molecular function	Pf00004, Pf17862		ENSCSAG00000005779	PSMC3	A0A0D9R0F0	0	0				High	1
FALSE	High	Master Protein	A0A0D9RN26	A0A0D9RN26_CHLSB	Plakophilin 1	PKP1	Plakophilin 1 OS=Chlorocebus sabaeus OX=60711 GN=PKP1 PE=3 SV=1	0	20.142	6	4	8	4	747	82.9	9.09	10.07	4	cell adhesion;cell organization and biogenesis;other biological processes	plasma membrane;nucleus;other cell component	other molecular function	Pf00514		ENSCSAG00000013888	PKP1	A0A0D9RN26	0	0	100	2.11862e+06	2.11862e+06	High	1
FALSE	High	Master Protein	A0A0D9SBC9	A0A0D9SBC9_CHLSB	Eukaryotic translation initiation factor 3 subunit J (eIF3j) (Eukaryotic translation initiation factor 3 subunit 1) (eIF-3-alpha) (eIF3 p35)	EIF3J EIF3S1	Eukaryotic translation initiation factor 3 subunit J OS=Chlorocebus sabaeus OX=60711 GN=EIF3J PE=3 SV=1	0	20.074	19	3	5	3	258	29.1	4.81	15.03	3	cell organization and biogenesis;protein metabolism;other metabolic processes	translational apparatus;other cell component	nucleic acid binding activity	Pf08597		ENSCSAG00000018642	EIF3J	A0A0D9SBC9	0	0	100	22884011	22884011	High	1
FALSE	High	Master Protein	A0A0D9REI2	A0A0D9REI2_CHLSB	La ribonucleoprotein 1, translational regulator	LARP1	La ribonucleoprotein 1, translational regulator OS=Chlorocebus sabaeus OX=60711 GN=LARP1 PE=4 SV=1	0	20.019	9	7	7	7	860	99.1	7.34	4.4	7	cell cycle OR cell proliferation;protein metabolism;other metabolic processes;stress response;signal transduction;other biological processes	translational apparatus;other cell component	translation activity;nucleic acid binding activity;other molecular function	Pf05383		ENSCSAG00000010800	LARP1	A0A0D9REI2	0	0				High	1
FALSE	High	Master Protein	A0A0D9R7C2	A0A0D9R7C2_CHLSB	Ribosomal L1 domain containing 1	RSL1D1	Ribosomal L1 domain containing 1 OS=Chlorocebus sabaeus OX=60711 GN=RSL1D1 PE=4 SV=1	0	19.997	10	4	5	4	487	54.6	10.17	11.22	4	other biological processes	nucleus;other cell component	nucleic acid binding activity	Pf00687		ENSCSAG00000008255	RSL1D1	A0A0D9R7C2	0	0	100	2.56236e+06	2.56236e+06	High	1
FALSE	High	Master Protein	A0A0D9R5T1	A0A0D9R5T1_CHLSB	Phosphoserine aminotransferase (EC 2.6.1.52)	PSAT1	Phosphoserine aminotransferase OS=Chlorocebus sabaeus OX=60711 GN=PSAT1 PE=3 SV=1	0	19.953	14	5	11	5	370	40.4	7.71	15.19	5	other metabolic processes		other molecular function	Pf00266		ENSCSAG00000007705	PSAT1	A0A0D9R5T1	0	0	100	4.80898e+06	4.80898e+06	High	1
FALSE	High	Master Protein	A0A0D9RU31	A0A0D9RU31_CHLSB	Dihydropyrimidinase-related protein 2	DPYSL2	Dihydropyrimidinase-related protein 2 OS=Chlorocebus sabaeus OX=60711 GN=DPYSL2 PE=3 SV=1	0	19.937	7	3	4	2	572	62.3	6.38	13.52	3	cell organization and biogenesis;developmental processes;other biological processes	plasma membrane;other membranes;cytosol;other cell component	cytoskeletal activity;other molecular function	Pf01979	103215518	ENSCSAG00000016049	DPYSL2	A0A0D9RU31	0	0				High	1
FALSE	High	Master Protein	A0A0D9RAH2	A0A0D9RAH2_CHLSB	Perilipin	PLIN2	Perilipin OS=Chlorocebus sabaeus OX=60711 GN=PLIN2 PE=3 SV=1	0	19.883	12	4	5	4	437	48.2	6.86	11.51	4	cell organization and biogenesis;stress response;transport;other biological processes	plasma membrane;other membranes;cytosol;nucleus;other cell component		Pf03036	103219401	ENSCSAG00000009362	PLIN2	A0A0D9RAH2; csab:103219401	0	0	100	2449831	2449831	High	1
FALSE	High	Master Protein	A0A0D9R8E6	A0A0D9R8E6_CHLSB	Procollagen-proline 4-dioxygenase (EC 1.14.11.2)	P4HA1	Procollagen-proline 4-dioxygenase OS=Chlorocebus sabaeus OX=60711 GN=P4HA1 PE=3 SV=1	0	19.876	8	3	3	3	534	60.9	6.01	10.17	3	protein metabolism;other metabolic processes	mitochondrion;ER/Golgi	other molecular function	Pf08336, Pf13640	103216007	ENSCSAG00000008626	P4HA1	A0A0D9R8E6; csab:103216007	0	0	100	1.24431e+06	1.24431e+06	High	1
FALSE	High	Master Protein	Q9TU32	LMAN1_CHLAE	Protein ERGIC-53 (ER-Golgi intermediate compartment 53 kDa protein) (Lectin mannose-binding 1)	LMAN1 ERGIC53	Protein ERGIC-53 OS=Chlorocebus aethiops OX=9534 GN=LMAN1 PE=1 SV=1	0	19.804	13	4	5	4	510	57.4	6.81	9.75	4	transport	other membranes;ER/Golgi	other molecular function	Pf03388			LMAN1	Q9TU32	0	0	100	6.17082e+06	6.17082e+06	High	1
FALSE	High	Master Protein	A0A0D9RUF7	A0A0D9RUF7_CHLSB	Proteasome activator subunit 1	PSME1	Proteasome activator subunit 1 OS=Chlorocebus sabaeus OX=60711 GN=PSME1 PE=3 SV=1	0	19.8	16	3	4	3	238	27.5	5.81	11.51	3	other biological processes	other cell component	enzyme regulator activity	Pf02251, Pf02252		ENSCSAG00000016177	PSME1	A0A0D9RUF7	0	0	100	2.87075e+06	2.87075e+06	High	1
FALSE	High	Master Protein	A0A0D9R8L0	A0A0D9R8L0_CHLSB	Pumilio RNA binding family member 3	PUM3	Pumilio RNA binding family member 3 OS=Chlorocebus sabaeus OX=60711 GN=PUM3 PE=4 SV=1	0	19.797	9	5	6	5	647	73.4	9.58	11.93	5	other biological processes	ER/Golgi;nucleus;other cell component	nucleic acid binding activity	Pf08144		ENSCSAG00000008691	PUM3	A0A0D9R8L0	0	0				High	1
FALSE	High	Master Protein	A0A0D9QXD5	A0A0D9QXD5_CHLSB	G3BP stress granule assembly factor 2	G3BP2	G3BP stress granule assembly factor 2 OS=Chlorocebus sabaeus OX=60711 GN=G3BP2 PE=4 SV=1	0	19.791	11	3	5	2	449	50.8	5.38	11.35	3	cell organization and biogenesis;other biological processes	cytosol;other cell component	nucleic acid binding activity	Pf00076, Pf02136	103235817	ENSCSAG00000004697	G3BP2	A0A0D9QXD5	0	0	100	1.86579e+06	1.86579e+06	High	1
FALSE	High	Master Protein	A0A0D9RI83	A0A0D9RI83_CHLSB	Eukaryotic translation initiation factor 2 subunit beta	EIF2S2	Eukaryotic translation initiation factor 2 subunit beta OS=Chlorocebus sabaeus OX=60711 GN=EIF2S2 PE=4 SV=1	0	19.719	25	5	5	5	228	26.4	4.86	11.46	5	cell cycle OR cell proliferation;protein metabolism;other metabolic processes;developmental processes		nucleic acid binding activity			ENSCSAG00000012138	EIF2S2	A0A0D9RI83	0	0	100	6.28879e+06	6.28879e+06	High	1
FALSE	High	Master Protein	A0A0D9RX61	A0A0D9RX61_CHLSB	Threonine--tRNA ligase (EC 6.1.1.3) (Threonyl-tRNA synthetase)	TARS1	Threonine--tRNA ligase OS=Chlorocebus sabaeus OX=60711 GN=TARS1 PE=3 SV=1	0	19.687	9	6	6	6	723	83.4	6.74	11.79	6	protein metabolism;RNA metabolism OR transcription;other metabolic processes	other cell component	other molecular function	Pf00587, Pf02824, Pf03129, Pf07973	103215103	ENSCSAG00000017162	TARS1	A0A0D9RX61; csab:103215103	0	0	100	2.3205e+06	2.3205e+06	High	1
FALSE	High	Master Protein	A0A0D9R8P8	A0A0D9R8P8_CHLSB	SAP domain-containing protein		SAP domain-containing protein OS=Chlorocebus sabaeus OX=60711 PE=4 SV=1	0	19.642	16	5	7	5	361	41.1	8.69	14.62	5	cell organization and biogenesis	nucleus	nucleic acid binding activity	Pf08766					0	0	100	5.8587e+06	5.8587e+06	High	1
FALSE	High	Master Protein	A0A0D9RMP0	A0A0D9RMP0_CHLSB	60S ribosomal protein L12		60S ribosomal protein L12 OS=Chlorocebus sabaeus OX=60711 PE=3 SV=1	0	19.642	23	3	6	3	177	19.2	9.36	15.55	3	protein metabolism;other metabolic processes	translational apparatus;other cell component	other molecular function	Pf00298, Pf03946					0	0	100	5.74604e+07	5.74604e+07	High	1
FALSE	High	Master Protein	A0A0D9R8K1	A0A0D9R8K1_CHLSB	Chloride intracellular channel protein	CLIC1	Chloride intracellular channel protein OS=Chlorocebus sabaeus OX=60711 GN=CLIC1 PE=3 SV=1	0	19.628	29	4	6	4	241	26.9	5.17	14.56	4	transport;other biological processes	non-structural extracellular;plasma membrane;other membranes;mitochondrion;nucleus;other cell component	transporter activity	Pf13409, Pf13410	103221751	ENSCSAG00000008687	CLIC1	A0A0D9R8K1; csab:103221751	0	0	100	24728573	24728573	High	1
FALSE	High	Master Protein	A0A0D9SDT2	A0A0D9SDT2_CHLSB	ATP synthase subunit O, mitochondrial (ATP synthase peripheral stalk subunit OSCP) (Oligomycin sensitivity conferral protein)		ATP synthase subunit O, mitochondrial OS=Chlorocebus sabaeus OX=60711 PE=3 SV=1	0	19.606	29	5	9	5	211	23	9.92	17.45	5	other metabolic processes;transport	other membranes;mitochondrion	transporter activity	Pf00213					0	0	100	348534	348534	High	1
FALSE	High	Master Protein	A0A0D9S4L0	A0A0D9S4L0_CHLSB	Malectin	MLEC	Malectin OS=Chlorocebus sabaeus OX=60711 GN=MLEC PE=3 SV=1	0	19.568	26	5	5	5	294	32.4	5.31	10.24	5	protein metabolism;other metabolic processes	other membranes;ER/Golgi	other molecular function	Pf11721	103239263	ENSCSAG00000002239	MLEC	A0A0D9S4L0; csab:103239263	0	0	100	1.20634e+06	1.20634e+06	High	1
FALSE	High	Master Protein	A0A0D9QUU6	A0A0D9QUU6_CHLSB	Calcium-transporting ATPase (EC 7.2.2.10)	ATP2B1	Calcium-transporting ATPase OS=Chlorocebus sabaeus OX=60711 GN=ATP2B1 PE=3 SV=1	0	19.554	4	4	4	2	1176	129.4	6.16	10.94	4	transport;other biological processes	plasma membrane;other membranes;nucleus;other cell component	transporter activity;other molecular function	Pf00122, Pf00689, Pf00690, Pf00702, Pf12424, Pf13246	103238835	ENSCSAG00000003766	ATP2B1	A0A0D9QUU6	0	1	100	2.68848e+06	2.68848e+06	High	1
FALSE	High	Master Protein	A0A0D9QZ85	A0A0D9QZ85_CHLSB	Growth differentiation factor 15	GDF15	Growth differentiation factor 15 OS=Chlorocebus sabaeus OX=60711 GN=GDF15 PE=3 SV=1	0	19.503	18	4	6	4	308	34.5	9.92	11.92	4	signal transduction;other biological processes	non-structural extracellular;ER/Golgi;nucleus	signal transduction activity or receptor binding;other molecular function	Pf00019	103234180	ENSCSAG00000005364	GDF15	A0A0D9QZ85; csab:103234180	0	0	100	5633758	5633758	High	1
FALSE	High	Master Protein	A0A0D9QX35	A0A0D9QX35_CHLSB	Septin	SEPTIN11	Septin OS=Chlorocebus sabaeus OX=60711 GN=SEPTIN11 PE=3 SV=1	0	19.477	13	4	5	3	429	49.4	6.81	12.42	4		cytoskeleton	other molecular function	Pf00735	103235841	ENSCSAG00000004591	SEPTIN11	A0A0D9QX35	0	0				High	1	Met-loss+Acetyl [N-Term]
FALSE	High	Master Protein	A0A0D9RH65	A0A0D9RH65_CHLSB	Activator of HSP90 ATPase activity 1	AHSA1	Activator of HSP90 ATPase activity 1 OS=Chlorocebus sabaeus OX=60711 GN=AHSA1 PE=3 SV=1	0	19.474	10	2	2	2	338	38.2	5.53	7.03	2	other biological processes	cytosol	other molecular function	Pf08327, Pf09229	103229393	ENSCSAG00000011755	AHSA1	A0A0D9RH65; csab:103229393	0	0	100	4.3918e+06	4.3918e+06	High	1
FALSE	High	Master Protein	A0A0D9QW69	A0A0D9QW69_CHLSB	Ribonucleoside-diphosphate reductase (EC 1.17.4.1)	RRM1	Ribonucleoside-diphosphate reductase OS=Chlorocebus sabaeus OX=60711 GN=RRM1 PE=3 SV=1	0	19.445	8	5	5	5	792	90.1	6.8	9.89	5	cell organization and biogenesis;DNA metabolism;other metabolic processes;stress response;other biological processes	cytosol;mitochondrion	other molecular function	Pf00317, Pf02867, Pf03477	103247970	ENSCSAG00000004250	RRM1	A0A0D9QW69; csab:103247970	0	0				High	1
FALSE	High	Master Protein	A0A0D9QYL1	A0A0D9QYL1_CHLSB	DNA-directed RNA polymerase subunit beta (EC 2.7.7.6)	POLR2B	DNA-directed RNA polymerase subunit beta OS=Chlorocebus sabaeus OX=60711 GN=POLR2B PE=3 SV=1	0	19.425	4	3	3	3	1167	133	7.15	6	3	RNA metabolism OR transcription;other metabolic processes	nucleus;other cell component	nucleic acid binding activity;other molecular function	Pf00562, Pf04560, Pf04561, Pf04563, Pf04565, Pf04566, Pf04567	103235632	ENSCSAG00000005130	POLR2B	A0A0D9QYL1; csab:103235632	0	0				High	1
FALSE	High	Master Protein	A0A0D9RCF2	A0A0D9RCF2_CHLSB	Calumenin	CALU	Calumenin OS=Chlorocebus sabaeus OX=60711 GN=CALU PE=3 SV=1	0	19.395	25	6	7	6	315	37.1	4.64	8.54	6		non-structural extracellular;other membranes;cytosol;ER/Golgi;other cell component	other molecular function	Pf13202, Pf13833	103226866	ENSCSAG00000010054	CALU	A0A0D9RCF2; csab:103226866	0	0	100	14754331	14754331	High	1
FALSE	High	Master Protein	A0A0D9RMB4	A0A0D9RMB4_CHLSB	Ribosomal protein L7	RPL7	Ribosomal protein L7 OS=Chlorocebus sabaeus OX=60711 GN=RPL7 PE=3 SV=1	0	19.392	34	6	8	6	212	24.9	10.67	14.26	6	RNA metabolism OR transcription;other metabolic processes	cytosol;translational apparatus	other molecular function	Pf00327, Pf08079		ENSCSAG00000013590	RPL7	A0A0D9RMB4	0	0	100	8732020	8732020	High	1
FALSE	High	Master Protein	A0A0D9RNF7	A0A0D9RNF7_CHLSB	Cysteine and glycine rich protein 1	CSRP1	Cysteine and glycine rich protein 1 OS=Chlorocebus sabaeus OX=60711 GN=CSRP1 PE=4 SV=1	0	19.281	24	3	7	3	193	20.6	8.57	16.28	3		nucleus	other molecular function	Pf00412	103230328	ENSCSAG00000014006	CSRP1	A0A0D9RNF7	0	0	100	2.5512e+07	2.5512e+07	High	1
FALSE	High	Master Protein	A0A0D9QW79	A0A0D9QW79_CHLSB	Hemoglobin subunit beta		Hemoglobin subunit beta OS=Chlorocebus sabaeus OX=60711 PE=3 SV=1	0	19.177	24	3	7	3	147	16	7.28	18.47	3	other metabolic processes;stress response;transport;other biological processes	non-structural extracellular;cytosol;other cell component	other molecular function	Pf00042					0	0	100	6871842	6871842	High	1
FALSE	High	Master Protein	A0A0D9S5W1	A0A0D9S5W1_CHLSB	RNA-binding protein 8A	RBM8A	RNA-binding protein 8A OS=Chlorocebus sabaeus OX=60711 GN=RBM8A PE=3 SV=1	0	19.153	27	3	4	3	174	19.9	5.72	13.32	3	RNA metabolism OR transcription;other metabolic processes;transport;other biological processes	nucleus;other cell component	nucleic acid binding activity	Pf00076	103224058	ENSCSAG00000001779	RBM8A	A0A0D9S5W1; csab:103224058	0	0				High	1	Met-loss+Acetyl [N-Term]
FALSE	High	Master Protein	A0A0D9RPF0	A0A0D9RPF0_CHLSB	RAB2A, member RAS oncogene family	RAB2A	RAB2A, member RAS oncogene family OS=Chlorocebus sabaeus OX=60711 GN=RAB2A PE=4 SV=1	0	19.085	26	4	4	4	212	23.5	6.54	10.12	4	cell organization and biogenesis	ER/Golgi	other molecular function	Pf00071	103236857	ENSCSAG00000014359	RAB2A	A0A0D9RPF0; csab:103236857	0	0				High	1
FALSE	High	Master Protein	A0A0D9SAV7	A0A0D9SAV7_CHLSB	Ribosomal_L16 domain-containing protein		Ribosomal_L16 domain-containing protein OS=Chlorocebus sabaeus OX=60711 PE=3 SV=1	0	19.022	28	6	6	2	214	24.5	10.04	7.35	6	protein metabolism;other metabolic processes	translational apparatus;other cell component	other molecular function	Pf00252					0	3	100	2.07133e+07	2.07133e+07	High	1
FALSE	High	Master Protein	A0A0D9RI73	A0A0D9RI73_CHLSB	DAZ associated protein 1	DAZAP1	DAZ associated protein 1 OS=Chlorocebus sabaeus OX=60711 GN=DAZAP1 PE=4 SV=1	0	19.014	11	3	4	3	407	43.4	8.56	7.15	3	cell cycle OR cell proliferation;other biological processes	cytosol;nucleus;other cell component	nucleic acid binding activity	Pf00076	103233607	ENSCSAG00000012126	DAZAP1	A0A0D9RI73; csab:103233607	0	0				High	1
FALSE	High	Master Protein	A0A0D9R4X7	A0A0D9R4X7_CHLSB	EH domain containing 1	EHD1	EH domain containing 1 OS=Chlorocebus sabaeus OX=60711 GN=EHD1 PE=4 SV=1	0	19.013	14	6	6	4	534	60.6	6.83	10.72	6	cell organization and biogenesis;transport;other biological processes	plasma membrane;other membranes;other cytoplasmic organelle;other cell component	other molecular function	Pf00350, Pf12763, Pf16880, Pf18150	103233004	ENSCSAG00000007397	EHD1	A0A0D9R4X7; csab:103233004	0	0	100	4.68651e+06	4.68651e+06	High	1
FALSE	High	Master Protein	A0A0D9R0N8	A0A0D9R0N8_CHLSB	ST13 Hsp70 interacting protein	ST13	ST13 Hsp70 interacting protein OS=Chlorocebus sabaeus OX=60711 GN=ST13 PE=3 SV=1	0	18.952	15	5	6	5	369	41.3	5.27	11.45	5	other biological processes	cytosol	other molecular function	Pf17830, Pf18253	103223366	ENSCSAG00000005882	ST13	A0A0D9R0N8; csab:103223366	0	0	100	21041875	21041875	High	1
FALSE	High	Master Protein	A0A0D9R8T1	A0A0D9R8T1_CHLSB	PDZ and LIM domain 7	PDLIM7	PDZ and LIM domain 7 OS=Chlorocebus sabaeus OX=60711 GN=PDLIM7 PE=4 SV=1	0	18.941	16	5	5	5	423	46.5	8.27	8.54	5	cell organization and biogenesis	cytoskeleton;nucleus;other cell component	other molecular function	Pf00412, Pf00595		ENSCSAG00000008766	PDLIM7	A0A0D9R8T1	0	0	100	297739	297739	High	1
FALSE	High	Master Protein	A0A0D9QXF7	A0A0D9QXF7_CHLSB	Proteasome subunit alpha type		Proteasome subunit alpha type OS=Chlorocebus sabaeus OX=60711 PE=3 SV=1	0	18.918	37	4	5	4	130	14.6	8.51	11.68	4	protein metabolism;other metabolic processes	other membranes;nucleus;other cell component		Pf00227, Pf10584					0	0	100	7.69989e+06	7.69989e+06	High	1
FALSE	High	Master Protein	A0A0D9RXN5	A0A0D9RXN5_CHLSB	tRNA (cytosine(34)-C(5))-methyltransferase (EC 2.1.1.203) (NOL1/NOP2/Sun domain family member 2) (mRNA cytosine C(5)-methyltransferase) (tRNA cytosine C(5)-methyltransferase)	NSUN2	tRNA (cytosine(34)-C(5))-methyltransferase OS=Chlorocebus sabaeus OX=60711 GN=NSUN2 PE=3 SV=1	0	18.845	8	4	4	4	767	86.3	6.86	8.57	4	cell cycle OR cell proliferation;RNA metabolism OR transcription;other metabolic processes;developmental processes;signal transduction;other biological processes	non-structural extracellular;mitochondrion;nucleus;other cell component	nucleic acid binding activity;other molecular function	Pf01189	103214972	ENSCSAG00000017339	NSUN2	A0A0D9RXN5; csab:103214972	0	0				High	1
FALSE	High	Master Protein	A0A0D9R7K5	A0A0D9R7K5_CHLSB	Sequestosome 1	SQSTM1	Sequestosome 1 OS=Chlorocebus sabaeus OX=60711 GN=SQSTM1 PE=4 SV=1	0	18.774	15	3	3	3	440	47.7	5.08	5.83	3	cell cycle OR cell proliferation;cell organization and biogenesis;protein metabolism;RNA metabolism OR transcription;other metabolic processes;stress response;transport;other biological processes	cytosol;cytoskeleton;mitochondrion;nucleus;other cytoplasmic organelle;other cell component	signal transduction activity or receptor binding;other molecular function	Pf00564, Pf00569, Pf16577	103245112	ENSCSAG00000008334	SQSTM1	A0A0D9R7K5	0	0				High	1
FALSE	High	Master Protein	A0A0D9S713	A0A0D9S713_CHLSB	SERPINE1 mRNA binding protein 1	SERBP1	SERPINE1 mRNA binding protein 1 OS=Chlorocebus sabaeus OX=60711 GN=SERBP1 PE=4 SV=1	0	18.671	16	5	6	5	393	43.1	8.44	10.1	5	cell organization and biogenesis	cytosol;nucleus	translation activity;nucleic acid binding activity;other molecular function	Pf04774, Pf16174	103224653	ENSCSAG00000001365	SERBP1	A0A0D9S713	0	0	100	5.1211e+06	5.1211e+06	High	1
FALSE	High	Master Protein	A0A0D9R8L7	A0A0D9R8L7_CHLSB	RAB10, member RAS oncogene family	RAB10	RAB10, member RAS oncogene family OS=Chlorocebus sabaeus OX=60711 GN=RAB10 PE=4 SV=1	0	18.629	30	5	9	3	200	22.5	8.38	18.86	5	cell organization and biogenesis;transport;other biological processes	plasma membrane;other membranes;ER/Golgi;other cytoplasmic organelle;other cell component	cytoskeletal activity;other molecular function	Pf00071	103220645	ENSCSAG00000008695	RAB10	A0A0D9R8L7; csab:103220645	0	2	100	2.26495e+07	2.26495e+07	High	1
FALSE	High	Master Protein	A0A0D9QW63	A0A0D9QW63_CHLSB	Calpain small subunit 1 (Calcium-activated neutral proteinase small subunit) (Calcium-dependent protease small subunit) (Calcium-dependent protease small subunit 1) (Calpain regulatory subunit)	CAPNS1	Calpain small subunit 1 OS=Chlorocebus sabaeus OX=60711 GN=CAPNS1 PE=4 SV=1	0	18.58	13	3	3	3	266	28.2	5.2	4.89	3		plasma membrane;other membranes;cytosol;other cell component	other molecular function		103234558	ENSCSAG00000004247	CAPNS1	A0A0D9QW63; csab:103234558	0	0	100	6.06023e+06	6.06023e+06	High	1
FALSE	High	Master Protein	A0A0D9RBU2	A0A0D9RBU2_CHLSB	Protein NDRG1 (N-myc downstream-regulated gene 1 protein)	NDRG1	Protein NDRG1 OS=Chlorocebus sabaeus OX=60711 GN=NDRG1 PE=3 SV=1	0	18.572	12	3	3	3	404	44	6.1	9.84	3	cell organization and biogenesis;stress response;developmental processes;signal transduction;other biological processes	plasma membrane;other membranes;cytosol;cytoskeleton;nucleus;other cytoplasmic organelle;other cell component	cytoskeletal activity;other molecular function	Pf03096	103237472	ENSCSAG00000009841	NDRG1	A0A0D9RBU2	0	0	100	4411882	4411882	High	1
FALSE	High	Master Protein	A0A0D9RN51	A0A0D9RN51_CHLSB	N-acyl-aliphatic-L-amino acid amidohydrolase (EC 3.5.1.14) (N-acyl-L-amino-acid amidohydrolase)	ABHD14A-ACY1	N-acyl-aliphatic-L-amino acid amidohydrolase OS=Chlorocebus sabaeus OX=60711 GN=ABHD14A-ACY1 PE=3 SV=1	0	18.529	19	5	5	5	408	45.7	6.38	6.55	5	other metabolic processes	non-structural extracellular;other cell component	other molecular function	Pf01546, Pf07687	103227712	ENSCSAG00000013897	ABHD14A-ACY1	A0A0D9RN51	0	0	100	6.64302e+06	6.64302e+06	High	1
FALSE	High	Master Protein	A0A0D9SCP1	A0A0D9SCP1_CHLSB	CCHC-type domain-containing protein		CCHC-type domain-containing protein OS=Chlorocebus sabaeus OX=60711 PE=4 SV=1	0	18.48	17	4	4	4	401	45.1	7.93	8.63	4			nucleic acid binding activity;other molecular function	Pf16297					0	0	100	8153337	8153337	High	1
FALSE	High	Master Protein	A0A0D9RCY6	A0A0D9RCY6_CHLSB	NADH-ubiquinone oxidoreductase 75 kDa subunit, mitochondrial (EC 7.1.1.2) (Complex I-75kD)	NDUFS1	NADH-ubiquinone oxidoreductase 75 kDa subunit, mitochondrial OS=Chlorocebus sabaeus OX=60711 GN=NDUFS1 PE=3 SV=1	0	18.468	10	5	5	5	727	79.5	6.37	8.67	5	cell organization and biogenesis;other metabolic processes;transport;other biological processes	other membranes;mitochondrion	transporter activity;other molecular function	Pf00384, Pf09326, Pf10588, Pf13510	103217702	ENSCSAG00000010247	NDUFS1	A0A0D9RCY6; csab:103217702	0	0	100	962920	962920	High	1
FALSE	High	Master Protein	A0A0D9S0Q0	A0A0D9S0Q0_CHLSB	Methionine aminopeptidase 2 (MAP 2) (MetAP 2) (EC 3.4.11.18) (Initiation factor 2-associated 67 kDa glycoprotein) (Peptidase M) (p67) (p67eIF2)	METAP2	Methionine aminopeptidase 2 OS=Chlorocebus sabaeus OX=60711 GN=METAP2 PE=3 SV=1	0	18.438	10	4	5	4	456	50.6	5.35	6.99	4	protein metabolism;other metabolic processes	plasma membrane;other membranes;cytosol	other molecular function	Pf00557		ENSCSAG00000003623	METAP2	A0A0D9S0Q0	0	0				High	1
FALSE	High	Master Protein	A0A0D9RV11	A0A0D9RV11_CHLSB	Mtr4 exosome RNA helicase	MTREX	Mtr4 exosome RNA helicase OS=Chlorocebus sabaeus OX=60711 GN=MTREX PE=4 SV=1	0	18.35	8	6	6	6	1043	118	7.42	12	6	RNA metabolism OR transcription;other metabolic processes;stress response	nucleus	nucleic acid binding activity;other molecular function	Pf00270, Pf00271, Pf08148, Pf13234		ENSCSAG00000016445	MTREX	A0A0D9RV11	0	0	100	3.56393e+06	3.56393e+06	High	1	Met-loss+Acetyl [N-Term]
FALSE	High	Master Protein	A0A0D9RIA4	A0A0D9RIA4_CHLSB	Pyruvate dehydrogenase E1 component subunit beta (EC 1.2.4.1)	PDHB	Pyruvate dehydrogenase E1 component subunit beta OS=Chlorocebus sabaeus OX=60711 GN=PDHB PE=4 SV=1	0	18.293	19	4	4	4	359	39.2	6.65	6.06	4	other metabolic processes	mitochondrion;nucleus	other molecular function	Pf02779, Pf02780	103227812	ENSCSAG00000012153	PDHB	A0A0D9RIA4; csab:103227812	0	0				High	1
FALSE	High	Master Protein	A0A0D9RTV5	A0A0D9RTV5_CHLSB	RNA helicase (EC 3.6.4.13)	DHX30	RNA helicase OS=Chlorocebus sabaeus OX=60711 GN=DHX30 PE=4 SV=1	0	18.208	7	7	7	7	1169	131	8.62	8.52	7	cell organization and biogenesis;developmental processes	cytosol;mitochondrion;other cell component	nucleic acid binding activity;other molecular function	Pf00270, Pf00271, Pf04408, Pf07717	103227564	ENSCSAG00000015968	DHX30	A0A0D9RTV5	0	0				High	1
FALSE	High	Master Protein	A0A0D9S3X2	A0A0D9S3X2_CHLSB	Insulin-like growth factor 2 mRNA-binding protein 1 (IGF-II mRNA-binding protein 1) (VICKZ family member 1)	IGF2BP1	Insulin-like growth factor 2 mRNA-binding protein 1 OS=Chlorocebus sabaeus OX=60711 GN=IGF2BP1 PE=3 SV=1	0	18.154	7	4	7	2	577	63.4	9.2	10.47	4	cell cycle OR cell proliferation;stress response;transport;developmental processes;other biological processes	cytosol;nucleus;other cell component	nucleic acid binding activity;other molecular function	Pf00013, Pf00076	103243633	ENSCSAG00000002487	IGF2BP1	A0A0D9S3X2	0	0	100	1.94689e+06	1.94689e+06	High	1
FALSE	High	Master Protein	A0A0D9RKC1	A0A0D9RKC1_CHLSB	2,4-dienoyl-CoA reductase 1	DECR1	2,4-dienoyl-CoA reductase 1 OS=Chlorocebus sabaeus OX=60711 GN=DECR1 PE=4 SV=1	0	18.106	21	6	9	6	335	36	9.19	11.22	6	other metabolic processes;other biological processes	cytosol;mitochondrion;nucleus;other cell component	other molecular function	Pf13561	103237099	ENSCSAG00000012885	DECR1	A0A0D9RKC1; csab:103237099	0	0	100	3.91102e+07	3.91102e+07	High	1
FALSE	High	Master Protein	A0A0D9RMF0	A0A0D9RMF0_CHLSB	Serine/threonine-protein phosphatase (EC 3.1.3.16)	PPP2CA	Serine/threonine-protein phosphatase OS=Chlorocebus sabaeus OX=60711 GN=PPP2CA PE=3 SV=1	0	18.104	12	2	2	2	309	35.6	5.54	8.15	2	protein metabolism;other metabolic processes;other biological processes	plasma membrane;other membranes;cytosol;other cell component	signal transduction activity or receptor binding;other molecular function	Pf00149	103244545	ENSCSAG00000013631	PPP2CA	A0A0D9RMF0; csab:103244545	0	0				High	1
FALSE	High	Master Protein	A0A0D9RAN4	A0A0D9RAN4_CHLSB	Transmembrane protein 43	TMEM43	Transmembrane protein 43 OS=Chlorocebus sabaeus OX=60711 GN=TMEM43 PE=3 SV=1	0	18.104	11	3	5	3	400	44.8	7.74	11.23	3	cell organization and biogenesis	ER/Golgi	other molecular function	Pf07787	103228046	ENSCSAG00000009426	TMEM43	A0A0D9RAN4; csab:103228046	0	0	100	2.48634e+06	2.48634e+06	High	1
FALSE	High	Master Protein	A0A0D9S9F8	A0A0D9S9F8_CHLSB	Ribosomal_L18e/L15P domain-containing protein		Ribosomal_L18e/L15P domain-containing protein OS=Chlorocebus sabaeus OX=60711 PE=3 SV=1	0	18.098	19	3	6	3	188	21.7	11.72	19.49	3	protein metabolism;other metabolic processes	ER/Golgi;translational apparatus;other cell component	other molecular function	Pf17135					0	0	100	36093909	36093909	High	1
FALSE	High	Master Protein	A0A0D9RBM0	A0A0D9RBM0_CHLSB	Ribosomal protein L15	RPL15	Ribosomal protein L15 OS=Chlorocebus sabaeus OX=60711 GN=RPL15 PE=3 SV=1	0	18.059	19	3	3	3	204	24.1	11.62	9.64	3	protein metabolism;other metabolic processes	cytosol;translational apparatus;nucleus	other molecular function	Pf00827	103241763	ENSCSAG00000009762	RPL15	A0A0D9RBM0; csab:103241763	0	0	100	5755900	5755900	High	1
FALSE	High	Master Protein	A0A0D9R6M6	A0A0D9R6M6_CHLSB	Apoptosis inducing factor mitochondria associated 1	AIFM1	Apoptosis inducing factor mitochondria associated 1 OS=Chlorocebus sabaeus OX=60711 GN=AIFM1 PE=3 SV=1	0	17.971	9	4	5	4	613	66.8	9.03	9.91	4	cell organization and biogenesis;stress response;transport;signal transduction;other biological processes	cytosol;mitochondrion;nucleus	nucleic acid binding activity;other molecular function	Pf07992, Pf14721	103232547	ENSCSAG00000008001	AIFM1	A0A0D9R6M6; csab:103232547	0	0	100	3.42253e+06	3.42253e+06	High	1
FALSE	High	Master Protein	A0A0D9RH40	A0A0D9RH40_CHLSB	SNW domain-containing protein 1	SNW1	SNW domain-containing protein 1 OS=Chlorocebus sabaeus OX=60711 GN=SNW1 PE=3 SV=1	0	17.944	7	3	4	3	536	61.5	9.52	7.43	3	RNA metabolism OR transcription;other metabolic processes;stress response;signal transduction;other biological processes	nucleus	signal transduction activity or receptor binding;other molecular function	Pf02731	103229400	ENSCSAG00000011730	SNW1	A0A0D9RH40; csab:103229400	0	0				High	1
FALSE	High	Master Protein	A0A0D9R795	A0A0D9R795_CHLSB	Dipeptidyl peptidase 3 (EC 3.4.14.4) (Dipeptidyl aminopeptidase III) (Dipeptidyl peptidase III)	DPP3	Dipeptidyl peptidase 3 OS=Chlorocebus sabaeus OX=60711 GN=DPP3 PE=3 SV=1	0	17.941	12	6	6	6	740	82.7	4.98	4.36	6	protein metabolism	cytosol	other molecular function	Pf03571		ENSCSAG00000008287	DPP3	A0A0D9R795	0	0				High	1
FALSE	High	Master Protein	A0A0D9RQC0	A0A0D9RQC0_CHLSB	Malate dehydrogenase (EC 1.1.1.37)	MDH1	Malate dehydrogenase OS=Chlorocebus sabaeus OX=60711 GN=MDH1 PE=3 SV=1	0	17.937	13	3	4	3	334	36.4	7.36	13.23	3	other metabolic processes	cytosol;cytoskeleton	other molecular function	Pf00056, Pf02866	103220175	ENSCSAG00000014691	MDH1	A0A0D9RQC0; csab:103220175	0	0	100	2239412	2239412	High	1
FALSE	High	Master Protein	A0A0D9R358	A0A0D9R358_CHLSB	Glucosidase 2 subunit beta	PRKCSH	Glucosidase 2 subunit beta OS=Chlorocebus sabaeus OX=60711 GN=PRKCSH PE=4 SV=1	0	17.926	9	5	9	5	535	60.1	4.42	7.77	5	other metabolic processes;developmental processes;other biological processes	ER/Golgi	nucleic acid binding activity;other molecular function	Pf12999, Pf13015, Pf13202	103233930	ENSCSAG00000006761	PRKCSH	A0A0D9R358; csab:103233930	0	0	100	1.07822e+07	1.07822e+07	High	1
FALSE	High	Master Protein	A0A0D9RBT6	A0A0D9RBT6_CHLSB	Eukaryotic translation initiation factor 2B subunit delta	EIF2B4	Eukaryotic translation initiation factor 2B subunit delta OS=Chlorocebus sabaeus OX=60711 GN=EIF2B4 PE=3 SV=1	0	17.891	7	3	3	3	523	57.5	9.38	9.13	3	protein metabolism;other metabolic processes;developmental processes;signal transduction	translational apparatus	enzyme regulator activity;nucleic acid binding activity	Pf01008	103220598	ENSCSAG00000009830	EIF2B4	A0A0D9RBT6	0	0				High	1
FALSE	High	Master Protein	A0A0D9R6D3	A0A0D9R6D3_CHLSB	Hexokinase (EC 2.7.1.1)	HK1	Hexokinase OS=Chlorocebus sabaeus OX=60711 GN=HK1 PE=3 SV=1	0	17.83	7	6	7	4	917	102.3	6.74	4.91	6	other metabolic processes;other biological processes	other membranes;cytosol;mitochondrion	kinase activity;other molecular function	Pf00349, Pf03727	103216074	ENSCSAG00000007913	HK1	A0A0D9R6D3	0	0	100	246908	246908	High	1
FALSE	High	Master Protein	A0A0D9R827	A0A0D9R827_CHLSB	Tyrosine 3-monooxygenase/tryptophan 5-monooxygenase activation protein eta	YWHAH	Tyrosine 3-monooxygenase/tryptophan 5-monooxygenase activation protein eta OS=Chlorocebus sabaeus OX=60711 GN=YWHAH PE=3 SV=1	0	17.765	15	4	8	2	246	28.2	4.84	13.11	4	other metabolic processes;transport;signal transduction;other biological processes	plasma membrane;other membranes;other cell component	cytoskeletal activity;other molecular function	Pf00244	103223201	ENSCSAG00000008504	YWHAH	A0A0D9R827	0	0	100	2.62196e+06	2.62196e+06	High	1
FALSE	High	Master Protein	A0A0D9R2K6	A0A0D9R2K6_CHLSB	Cytoplasmic FMR1-interacting protein	CYFIP1	Cytoplasmic FMR1-interacting protein OS=Chlorocebus sabaeus OX=60711 GN=CYFIP1 PE=3 SV=1	0	17.742	3	3	3	3	1253	145.1	6.9	7.17	3	cell organization and biogenesis;developmental processes;signal transduction;other biological processes	other cell component	other molecular function	Pf05994, Pf07159	103245986	ENSCSAG00000006559	CYFIP1	A0A0D9R2K6	0	0				High	1
FALSE	High	Master Protein	A0A0D9QWP5	A0A0D9QWP5_CHLSB	Exportin-T (Exportin(tRNA)) (tRNA exportin)	XPOT	Exportin-T OS=Chlorocebus sabaeus OX=60711 GN=XPOT PE=3 SV=1	0	17.728	5	4	4	4	962	109.9	5.39	8.63	4	transport	cytosol;nucleus	nucleic acid binding activity;other molecular function	Pf03810, Pf08389, Pf19282	103238640	ENSCSAG00000004475	XPOT	A0A0D9QWP5; csab:103238640	0	0	100	780218	780218	High	1
FALSE	High	Master Protein	A0A0D9QXJ9	A0A0D9QXJ9_CHLSB	Rhophilin Rho GTPase binding protein 2	RHPN2	Rhophilin Rho GTPase binding protein 2 OS=Chlorocebus sabaeus OX=60711 GN=RHPN2 PE=3 SV=1	0	17.705	9	6	7	6	686	77	6.89	6.93	6	signal transduction;other biological processes	plasma membrane;other membranes		Pf02185, Pf03097	103234453	ENSCSAG00000004761	RHPN2	A0A0D9QXJ9; csab:103234453	0	0	100	825713	825713	High	1
FALSE	High	Master Protein	A0A0D9RVV5	A0A0D9RVV5_CHLSB	Vacuolar proton pump subunit B (V-ATPase subunit B) (Vacuolar proton pump subunit B)	ATP6V1B2	Vacuolar proton pump subunit B OS=Chlorocebus sabaeus OX=60711 GN=ATP6V1B2 PE=3 SV=1	0	17.631	10	4	5	4	540	59.4	6.57	13.5	4	other metabolic processes;transport	plasma membrane;other membranes;cytosol;other cytoplasmic organelle;other cell component	transporter activity;other molecular function	Pf00006, Pf02874	103215418	ENSCSAG00000016689	ATP6V1B2	A0A0D9RVV5; csab:103215418	0	0	100	3.69332e+06	3.69332e+06	High	1
FALSE	High	Master Protein	A0A0D9S8E4	A0A0D9S8E4_CHLSB	Ubiquitin protein ligase E3 component n-recognin 4	UBR4	Ubiquitin protein ligase E3 component n-recognin 4 OS=Chlorocebus sabaeus OX=60711 GN=UBR4 PE=3 SV=1	0	17.605	2	6	7	6	5137	568.9	6.09	10.63	6	protein metabolism;other metabolic processes	cytosol;cytoskeleton;nucleus	other molecular function	Pf02207, Pf13764, Pf19423		ENSCSAG00000000874	UBR4	A0A0D9S8E4	0	0				High	1
FALSE	High	Master Protein	A0A0D9R246	A0A0D9R246_CHLSB	DNA damage-binding protein 1 (Damage-specific DNA-binding protein 1)	DDB1	DNA damage-binding protein 1 OS=Chlorocebus sabaeus OX=60711 GN=DDB1 PE=3 SV=1	0	17.577	6	5	6	5	1140	126.9	5.26	8.96	5	cell-cell signaling;protein metabolism;DNA metabolism;other metabolic processes;stress response;signal transduction;other biological processes	nucleus;other cell component	nucleic acid binding activity;other molecular function	Pf03178, Pf10433	103234463	ENSCSAG00000006392	DDB1	A0A0D9R246; csab:103234463	0	0				High	1
FALSE	High	Master Protein	A0A0D9QZ69	A0A0D9QZ69_CHLSB	Programmed cell death 11	PDCD11	Programmed cell death 11 OS=Chlorocebus sabaeus OX=60711 GN=PDCD11 PE=4 SV=1	0	17.544	3	5	6	5	1871	208.6	8.94	4.08	5	RNA metabolism OR transcription;other metabolic processes	cytosol;nucleus	nucleic acid binding activity;other molecular function	Pf00575, Pf05843	103216456	ENSCSAG00000005346	PDCD11	A0A0D9QZ69	0	0				High	1	Met-loss+Acetyl [N-Term]
FALSE	High	Master Protein	A0A0D9R3U8	A0A0D9R3U8_CHLSB	Nuclear FMR1 interacting protein 2	NUFIP2	Nuclear FMR1 interacting protein 2 OS=Chlorocebus sabaeus OX=60711 GN=NUFIP2 PE=4 SV=1	0	17.51	8	6	7	6	695	76.1	8.7	9.26	6		cytosol;translational apparatus;nucleus;other cell component	nucleic acid binding activity	Pf15293	103242648	ENSCSAG00000007009	NUFIP2	A0A0D9R3U8; csab:103242648	0	0	100	595697	595697	High	1
FALSE	High	Master Protein	A0A0D9R716	A0A0D9R716_CHLSB	RAB1B, member RAS oncogene family	RAB1B	RAB1B, member RAS oncogene family OS=Chlorocebus sabaeus OX=60711 GN=RAB1B PE=4 SV=1	0	17.483	17	3	6	1	224	24.4	6.06	15.25	3	cell organization and biogenesis;transport;other biological processes	other membranes;ER/Golgi	other molecular function	Pf00071	103223866	ENSCSAG00000008145	RAB1B	A0A0D9R716	0	0	100	7.97558e+06	7.97558e+06	High	1
FALSE	High	Master Protein	A0A0D9RQP9	A0A0D9RQP9_CHLSB	Dynein cytoplasmic 1 intermediate chain 2	DYNC1I2	Dynein cytoplasmic 1 intermediate chain 2 OS=Chlorocebus sabaeus OX=60711 GN=DYNC1I2 PE=3 SV=1	0	17.48	6	3	3	3	640	71.5	5.17	6.76	3	other biological processes	cytoskeleton;other cell component		Pf00400, Pf11540		ENSCSAG00000014831	DYNC1I2	A0A0D9RQP9	0	0				High	1
FALSE	High	Master Protein	A0A0D9QZN2	A0A0D9QZN2_CHLSB	Nucleoside diphosphate kinase (EC 2.7.4.6)	NME1	Nucleoside diphosphate kinase OS=Chlorocebus sabaeus OX=60711 GN=NME1 PE=3 SV=1	0	17.463	23	4	4	1	152	17.2	6.19	11.41	4	DNA metabolism;other metabolic processes;transport;other biological processes	plasma membrane;other membranes;cytosol;nucleus	translation activity;kinase activity;other molecular function	Pf00334	103242912	ENSCSAG00000005510	NME1	A0A0D9QZN2; csab:103242912	0	0				High	1
FALSE	High	Master Protein	A0A0D9RA63	A0A0D9RA63_CHLSB	PC4 and SFRS1 interacting protein 1	PSIP1	PC4 and SFRS1 interacting protein 1 OS=Chlorocebus sabaeus OX=60711 GN=PSIP1 PE=3 SV=1	0	17.417	10	5	7	5	530	60.1	9.13	18.48	5	cell organization and biogenesis;RNA metabolism OR transcription;other metabolic processes;stress response	nucleus		Pf00855, Pf11467	103219425	ENSCSAG00000009243	PSIP1	A0A0D9RA63; csab:103219425	0	0	100	4.88765e+06	4.88765e+06	High	1
FALSE	High	Master Protein	A0A0D9QWQ0	A0A0D9QWQ0_CHLSB	SEC31 homolog A, COPII coat complex component	SEC31A	SEC31 homolog A, COPII coat complex component OS=Chlorocebus sabaeus OX=60711 GN=SEC31A PE=3 SV=1	0	17.346	5	5	5	5	1219	132.8	6.84	5.65	5	cell organization and biogenesis;transport;other biological processes	other membranes;cytosol;ER/Golgi;other cell component	other molecular function	Pf12931	103235893	ENSCSAG00000004450	SEC31A	A0A0D9QWQ0	0	0	100	2.00175e+06	2.00175e+06	High	1
FALSE	High	Master Protein	A0A0D9R704	A0A0D9R704_CHLSB	Acylglycerol kinase, mitochondrial (EC 2.7.1.107) (EC 2.7.1.138) (EC 2.7.1.94) (Multiple substrate lipid kinase)	AGK	Acylglycerol kinase, mitochondrial OS=Chlorocebus sabaeus OX=60711 GN=AGK PE=3 SV=1	0	17.344	12	3	6	3	422	46.8	7.62	6.27	3	cell organization and biogenesis;other metabolic processes;transport	other membranes;mitochondrion	kinase activity	Pf00781, Pf19712		ENSCSAG00000008178	AGK	A0A0D9R704	0	0				High	1
FALSE	High	Master Protein	A0A0D9RIF2	A0A0D9RIF2_CHLSB	MAGE family member D2	MAGED2	MAGE family member D2 OS=Chlorocebus sabaeus OX=60711 GN=MAGED2 PE=4 SV=1	0	17.336	6	1	1	1	606	64.8	9.09	5.93	1	transport;other biological processes	cytosol;nucleus		Pf01454	103232029	ENSCSAG00000012266	MAGED2	A0A0D9RIF2; csab:103232029	0	0				High	1
FALSE	High	Master Protein	A0A0D9RWM3	A0A0D9RWM3_CHLSB	PDS5 cohesin associated factor A	PDS5A	PDS5 cohesin associated factor A OS=Chlorocebus sabaeus OX=60711 GN=PDS5A PE=3 SV=1	0	17.335	4	4	4	4	1293	146	7.87	9.62	4	cell cycle OR cell proliferation;cell organization and biogenesis;other biological processes	plasma membrane;other membranes;nucleus;other cell component		Pf20168		ENSCSAG00000017021	PDS5A	A0A0D9RWM3	0	0				High	1
FALSE	High	Master Protein	A0A0D9R4K6	A0A0D9R4K6_CHLSB	Signal recognition particle 14 kDa protein (SRP14)		Signal recognition particle 14 kDa protein OS=Chlorocebus sabaeus OX=60711 PE=3 SV=1	0	17.29	43	3	4	3	144	15.2	10.04	11.96	3	transport	translational apparatus	nucleic acid binding activity;other molecular function	Pf02290					0	0	100	2.63846e+06	2.63846e+06	High	1	Met-loss [N-Term]
FALSE	High	Master Protein	A0A0D9QVU1	A0A0D9QVU1_CHLSB	Eukaryotic translation initiation factor 4E	EIF4E	Eukaryotic translation initiation factor 4E OS=Chlorocebus sabaeus OX=60711 GN=EIF4E PE=3 SV=1	0	17.281	18	3	3	3	217	25.1	6.15	6.23	3	cell cycle OR cell proliferation;protein metabolism;other metabolic processes;stress response;developmental processes;other biological processes	cytosol;translational apparatus;other cell component	nucleic acid binding activity;other molecular function	Pf01652	103236007	ENSCSAG00000004122	EIF4E	A0A0D9QVU1	0	0	100	1.2004e+06	1.2004e+06	High	1
FALSE	High	Master Protein	A0A0D9QWR4	A0A0D9QWR4_CHLSB	Heterogeneous nuclear ribonucleoprotein D	HNRNPD	Heterogeneous nuclear ribonucleoprotein D OS=Chlorocebus sabaeus OX=60711 GN=HNRNPD PE=4 SV=1	0	17.257	14	5	7	4	355	38.4	7.81	5.99	5	other biological processes	cytosol;nucleus;other cell component	nucleic acid binding activity	Pf00076, Pf08143	103235885	ENSCSAG00000004463	HNRNPD	A0A0D9QWR4; csab:103235885	0	1	100	1.45638e+07	1.45638e+07	High	1
FALSE	High	Master Protein	A0A0D9R1R4	A0A0D9R1R4_CHLSB	TRASH domain-containing protein		TRASH domain-containing protein OS=Chlorocebus sabaeus OX=60711 PE=3 SV=1	0	17.253	16	3	11	3	177	20.6	11.08	12.04	3				Pf01246					0	0	100	2.41527e+07	2.41527e+07	High	1
FALSE	High	Master Protein	A0A0D9QVY5	A0A0D9QVY5_CHLSB	Proteasome 26S subunit, non-ATPase 7	PSMD7	Proteasome 26S subunit, non-ATPase 7 OS=Chlorocebus sabaeus OX=60711 GN=PSMD7 PE=3 SV=1	0	17.246	19	4	5	4	324	37	6.77	9.81	4		nucleus;other cell component	other molecular function	Pf01398, Pf13012	103233205	ENSCSAG00000004168	PSMD7	A0A0D9QVY5; csab:103233205	0	0	100	4.63529e+06	4.63529e+06	High	1
FALSE	High	Master Protein	A0A0D9RU98	A0A0D9RU98_CHLSB	Macrophage-capping protein (Actin regulatory protein CAP-G)	CAPG	Macrophage-capping protein OS=Chlorocebus sabaeus OX=60711 GN=CAPG PE=3 SV=1	0	17.213	10	3	5	3	348	38.6	6.46	12.46	3	cell organization and biogenesis;other biological processes	cytoskeleton;nucleus;other cell component	cytoskeletal activity;other molecular function	Pf00626	103219957	ENSCSAG00000016141	CAPG	A0A0D9RU98; csab:103219957	0	0				High	1
FALSE	High	Master Protein	A0A0D9R1C9	A0A0D9R1C9_CHLSB	Major vault protein	MVP	Major vault protein OS=Chlorocebus sabaeus OX=60711 GN=MVP PE=4 SV=1	0	17.188	6	5	6	5	893	99.4	5.52	2.74	5	signal transduction;other biological processes	cytosol;cytoskeleton;nucleus;other cell component	other molecular function	Pf01505, Pf11978, Pf17794, Pf17795, Pf17796	103230752	ENSCSAG00000006120	MVP	A0A0D9R1C9; csab:103230752	0	0				High	1	Met-loss+Acetyl [N-Term]
FALSE	High	Master Protein	A0A0D9RAH5	A0A0D9RAH5_CHLSB	Aldo-keto reductase family 1 member B	AKR1B1	Aldo-keto reductase family 1 member B OS=Chlorocebus sabaeus OX=60711 GN=AKR1B1 PE=3 SV=1	0	17.161	13	3	3	2	426	47.1	9.35	8.16	3	other metabolic processes;stress response	cytosol;nucleus	other molecular function	Pf00248		ENSCSAG00000009365	AKR1B1	A0A0D9RAH5	0	1	100	1.75509e+07	1.75509e+07	High	1
FALSE	High	Master Protein	A0A0D9RWY2	A0A0D9RWY2_CHLSB	Bifunctional purine biosynthesis protein ATIC (EC 2.1.2.3) (EC 3.5.4.10) (AICAR transformylase/inosine monophosphate cyclohydrolase)		Bifunctional purine biosynthesis protein ATIC OS=Chlorocebus sabaeus OX=60711 PE=3 SV=1	0	17.154	17	5	6	5	446	48.4	6.73	8.36	5	other metabolic processes	other cell component	other molecular function	Pf01808, Pf02142					0	0	100	1198917	1198917	High	1
FALSE	High	Master Protein	A0A0D9S2G5	A0A0D9S2G5_CHLSB	SUMO1 activating enzyme subunit 1	SAE1	SUMO1 activating enzyme subunit 1 OS=Chlorocebus sabaeus OX=60711 GN=SAE1 PE=3 SV=1	0	17.148	11	3	3	3	310	34.4	5.26	7.22	3	protein metabolism;other metabolic processes;other biological processes	nucleus	other molecular function	Pf00899		ENSCSAG00000002984	SAE1	A0A0D9S2G5	0	0	100	2.19054e+06	2.19054e+06	High	1
FALSE	High	Master Protein	A0A0D9RLW4	A0A0D9RLW4_CHLSB	ATP synthase subunit gamma	ATP5F1C	ATP synthase subunit gamma OS=Chlorocebus sabaeus OX=60711 GN=ATP5F1C PE=3 SV=1	0	17.119	14	4	6	4	298	33.1	9.23	11.29	4	other metabolic processes;transport	other membranes;mitochondrion	transporter activity	Pf00231	103237855	ENSCSAG00000013445	ATP5F1C	A0A0D9RLW4; csab:103237855	0	0	100	5742838	5742838	High	1
FALSE	High	Master Protein	A0A0D9S5G4	A0A0D9S5G4_CHLSB	Ubiquitin associated protein 2 like	UBAP2L	Ubiquitin associated protein 2 like OS=Chlorocebus sabaeus OX=60711 GN=UBAP2L PE=4 SV=1	0	17.087	5	4	4	4	990	103.5	8.41	6.31	4	cell organization and biogenesis;other biological processes	nucleus		Pf12478		ENSCSAG00000001929	UBAP2L	A0A0D9S5G4	0	0	100	6.01877e+06	6.01877e+06	High	1
FALSE	High	Master Protein	A0A0D9REE3	A0A0D9REE3_CHLSB	Aldedh domain-containing protein		Aldedh domain-containing protein OS=Chlorocebus sabaeus OX=60711 PE=3 SV=1	0	17.064	8	3	4	3	518	56.3	6.44	11.52	3			other molecular function	Pf00171					0	0	100	2.01711e+06	2.01711e+06	High	1
FALSE	High	Master Protein	A0A0D9RIA7	A0A0D9RIA7_CHLSB	Elongation factor G, mitochondrial (EF-Gmt) (Elongation factor G 1, mitochondrial) (mEF-G 1) (Elongation factor G1)	GFM1 EFG1	Elongation factor G, mitochondrial OS=Chlorocebus sabaeus OX=60711 GN=GFM1 PE=3 SV=1	0	17.041	10	5	5	5	751	83.6	6.7	6.68	5	protein metabolism;other metabolic processes	mitochondrion	nucleic acid binding activity;other molecular function	Pf00009, Pf00679, Pf03144, Pf03764, Pf14492	103241412	ENSCSAG00000012162	GFM1	A0A0D9RIA7; csab:103241412	0	0	100	1.18303e+06	1.18303e+06	High	1
FALSE	High	Master Protein	A0A0D9RF24	A0A0D9RF24_CHLSB	Annexin	ANXA6	Annexin OS=Chlorocebus sabaeus OX=60711 GN=ANXA6 PE=3 SV=1	0	17.032	7	4	4	3	676	76.3	5.52	10.43	4	transport	other membranes;other cytoplasmic organelle;other cell component	transporter activity;other molecular function	Pf00191		ENSCSAG00000011217	ANXA6	A0A0D9RF24	0	0				High	1
FALSE	High	Master Protein	A0A0D9SE18	A0A0D9SE18_CHLSB	60S ribosomal protein L3		60S ribosomal protein L3 OS=Chlorocebus sabaeus OX=60711 PE=3 SV=1	0	16.935	15	7	13	1	403	46.1	10.11	4.54	7	protein metabolism;other metabolic processes	translational apparatus;other cell component	other molecular function	Pf00297					0	0	100	4.07941e+06	4.07941e+06	High	1
FALSE	High	Master Protein	A0A0D9QX32	A0A0D9QX32_CHLSB	Eukaryotic translation initiation factor 4 gamma 2	EIF4G2	Eukaryotic translation initiation factor 4 gamma 2 OS=Chlorocebus sabaeus OX=60711 GN=EIF4G2 PE=3 SV=1	0	16.872	6	6	7	6	980	110.1	8.27	10.5	6	protein metabolism;other metabolic processes;other biological processes	cytosol;translational apparatus	nucleic acid binding activity	Pf02020, Pf02847, Pf02854		ENSCSAG00000004613	EIF4G2	A0A0D9QX32	0	0	100	3.43661e+06	3.43661e+06	High	1
FALSE	High	Master Protein	H6U5Q2	H6U5Q2_CHLAE	Fibrillarin		Fibrillarin OS=Chlorocebus aethiops OX=9534 PE=2 SV=1	0	16.84	15	4	6	4	322	33.8	10.18	12.34	4	RNA metabolism OR transcription;other metabolic processes	other cell component	nucleic acid binding activity;other molecular function	Pf01269					0	0	100	1.87081e+06	1.87081e+06	High	1
FALSE	High	Master Protein	A0A0D9RZZ5	A0A0D9RZZ5_CHLSB	Bromodomain adjacent to zinc finger domain 1B	BAZ1B	Bromodomain adjacent to zinc finger domain 1B OS=Chlorocebus sabaeus OX=60711 GN=BAZ1B PE=4 SV=1	0	16.798	3	3	3	3	1483	170.9	8.5	6.39	3	cell organization and biogenesis;protein metabolism;other metabolic processes;stress response;other biological processes	nucleus;other cell component	kinase activity;other molecular function	Pf00439, Pf00628, Pf10537, Pf15612, Pf15613	103246637	ENSCSAG00000018168	BAZ1B	A0A0D9RZZ5; csab:103246637	0	0				High	1
FALSE	High	Master Protein	A0A0D9R082	A0A0D9R082_CHLSB	FUS RNA binding protein	FUS	FUS RNA binding protein OS=Chlorocebus sabaeus OX=60711 GN=FUS PE=3 SV=1	0	16.761	6	3	4	2	532	53.7	9.36	11.74	3	cell organization and biogenesis;protein metabolism;RNA metabolism OR transcription;other metabolic processes;other biological processes	nucleus;other cell component	nucleic acid binding activity;other molecular function	Pf00076, Pf00641	103231346	ENSCSAG00000005711	FUS	A0A0D9R082; csab:103231346	0	0	100	1.17704e+07	1.17704e+07	High	1
FALSE	High	Master Protein	A0A0D9S020	A0A0D9S020_CHLSB	Eukaryotic translation initiation factor 4H		Eukaryotic translation initiation factor 4H OS=Chlorocebus sabaeus OX=60711 PE=4 SV=1	0	16.72	22	3	5	3	228	25.2	8.09	10.29	3	other biological processes	other cell component	nucleic acid binding activity	Pf00076					0	0	100	1.13567e+07	1.13567e+07	High	1
FALSE	High	Master Protein	A0A0D9RAA2	A0A0D9RAA2_CHLSB	Aldo_ket_red domain-containing protein		Aldo_ket_red domain-containing protein OS=Chlorocebus sabaeus OX=60711 PE=3 SV=1	0	16.703	12	4	5	1	316	36.3	7.28	9.81	4			other molecular function	Pf00248					0	0				High	1
FALSE	High	Master Protein	A0A0D9RPV6	A0A0D9RPV6_CHLSB	Aldehyde dehydrogenase (NAD(+)) (EC 1.2.1.3)	ALDH7A1	Aldehyde dehydrogenase (NAD(+)) OS=Chlorocebus sabaeus OX=60711 GN=ALDH7A1 PE=3 SV=1	0	16.682	13	3	4	3	331	35.6	8.16	7.1	3		cytosol;mitochondrion	other molecular function	Pf00171		ENSCSAG00000014524	ALDH7A1	A0A0D9RPV6	0	0	100	835938	835938	High	1
FALSE	High	Master Protein	A0A0D9QUZ5	A0A0D9QUZ5_CHLSB	Integrin beta		Integrin beta OS=Chlorocebus sabaeus OX=60711 PE=3 SV=1	0	16.626	6	4	5	4	741	82.2	5.14	12.18	4	cell adhesion;cell organization and biogenesis;stress response;transport;developmental processes;signal transduction;other biological processes	plasma membrane;other membranes;nucleus;other cell component	signal transduction activity or receptor binding;other molecular function	Pf00362, Pf07965, Pf07974, Pf08725, Pf18372					0	0	100	5.25769e+06	5.25769e+06	High	1
FALSE	High	Master Protein	A0A0D9R6C1	A0A0D9R6C1_CHLSB	Histone H2B	H2BC5	Histone H2B OS=Chlorocebus sabaeus OX=60711 GN=H2BC5 PE=3 SV=1	0	16.601	17	2	16	2	126	13.9	10.32	25.12	2		cytosol;nucleus;other cell component	nucleic acid binding activity;other molecular function	Pf00125		ENSCSAG00000007899	H2BC5	A0A0D9R6C1	0	0	100	169260119	169260119	High	1
FALSE	High	Master Protein	Q95JF4	DNAJ1_CHLAE	DnaJ homolog subfamily A member 1 (DnaJ protein homolog 2) (DJ-2) (Mydj2)	DNAJA1	DnaJ homolog subfamily A member 1 OS=Chlorocebus aethiops OX=9534 GN=DNAJA1 PE=2 SV=1	0	16.509	15	4	5	3	397	44.9	7.08	7.42	4	stress response;other biological processes	other membranes;mitochondrion;ER/Golgi;nucleus;other cell component	other molecular function	Pf00226, Pf00684, Pf01556			DNAJA1	Q95JF4	0	0	100	4.24868e+06	4.24868e+06	High	1
FALSE	High	Master Protein	A0A0D9QWR9	A0A0D9QWR9_CHLSB	RNA helicase (EC 3.6.4.13)		RNA helicase OS=Chlorocebus sabaeus OX=60711 PE=4 SV=1	0	16.503	8	3	4	3	479	53.9	6.3	10.25	3			nucleic acid binding activity;other molecular function	Pf00270, Pf00271					0	0	100	1.10928e+06	1.10928e+06	High	1
FALSE	High	Master Protein	A0A0D9S9P4	A0A0D9S9P4_CHLSB	Elongation factor 1-beta		Elongation factor 1-beta OS=Chlorocebus sabaeus OX=60711 PE=3 SV=1	0	16.491	20	4	6	1	225	25	4.67	8.44	4	protein metabolism;other metabolic processes	other cell component	nucleic acid binding activity	Pf00736, Pf10587					0	2	100	1.3823e+07	1.3823e+07	High	1
FALSE	High	Master Protein	A0A0D9S7F9	A0A0D9S7F9_CHLSB	Peroxiredoxin-1 (EC 1.11.1.24)	PRDX1	Peroxiredoxin-1 OS=Chlorocebus sabaeus OX=60711 GN=PRDX1 PE=3 SV=1	0	16.474	24	4	8	3	199	22.1	8.12	16.11	4	cell cycle OR cell proliferation;other metabolic processes;stress response;other biological processes	nucleus;other cell component	other molecular function	Pf00578, Pf10417	103224911	ENSCSAG00000001216	PRDX1	A0A0D9S7F9; csab:103224911	0	1	100	108113276	108113276	High	1
FALSE	High	Master Protein	A0A0D9RDH2	A0A0D9RDH2_CHLSB	DNA helicase (EC 3.6.4.12)	CHD4	DNA helicase OS=Chlorocebus sabaeus OX=60711 GN=CHD4 PE=3 SV=1	0	16.466	2	4	4	4	1914	218	5.86	10.21	4	cell organization and biogenesis;protein metabolism;other metabolic processes;other biological processes	cytoskeleton;nucleus;other cell component	nucleic acid binding activity;other molecular function	Pf00176, Pf00271, Pf00385, Pf00628, Pf06461, Pf06465, Pf08073, Pf08074	103218457	ENSCSAG00000010429	CHD4	A0A0D9RDH2	0	0				High	1
FALSE	High	Master Protein	A0A0D9S5X3	A0A0D9S5X3_CHLSB	Retinol dehydrogenase 13	RDH13	Retinol dehydrogenase 13 OS=Chlorocebus sabaeus OX=60711 GN=RDH13 PE=3 SV=1	0	16.397	14	4	5	4	331	35.9	8.1	10	4	other metabolic processes;developmental processes;other biological processes	other membranes;mitochondrion	other molecular function	Pf00106	103235287	ENSCSAG00000001767	RDH13	A0A0D9S5X3; csab:103235287	0	0				High	1
FALSE	High	Master Protein	A0A0D9RC20	A0A0D9RC20_CHLSB	Annexin		Annexin OS=Chlorocebus sabaeus OX=60711 PE=3 SV=1	0	16.357	19	5	7	5	327	36.8	5.78	8.89	5			other molecular function	Pf00191					0	0	100	1.86971e+06	1.86971e+06	High	1
FALSE	High	Master Protein	A0A0D9RJN5	A0A0D9RJN5_CHLSB	NCK associated protein 1	NCKAP1	NCK associated protein 1 OS=Chlorocebus sabaeus OX=60711 GN=NCKAP1 PE=4 SV=1	0	16.354	4	4	4	4	1128	128.7	6.62	6.85	4	signal transduction;other biological processes	other cell component	other molecular function	Pf09735	103217468	ENSCSAG00000012646	NCKAP1	A0A0D9RJN5	0	0				High	1
FALSE	High	Master Protein	A0A0D9RLD9	A0A0D9RLD9_CHLSB	Retinol dehydrogenase 11	RDH11	Retinol dehydrogenase 11 OS=Chlorocebus sabaeus OX=60711 GN=RDH11 PE=3 SV=1	0	16.35	12	3	4	3	318	35.4	8.82	10.72	3	other metabolic processes;signal transduction;other biological processes	other membranes;ER/Golgi;other cell component	other molecular function	Pf00106	103229214	ENSCSAG00000013261	RDH11	A0A0D9RLD9; csab:103229214	0	0	100	2.94492e+06	2.94492e+06	High	1
FALSE	High	Master Protein	A0A0D9RIV1	A0A0D9RIV1_CHLSB	60S ribosomal protein L30		60S ribosomal protein L30 OS=Chlorocebus sabaeus OX=60711 PE=3 SV=1	0	16.208	10	2	3	2	115	12.8	9.55	8.46	2		cytosol;translational apparatus	nucleic acid binding activity;other molecular function	Pf01248					0	0	100	8.3894e+06	8.3894e+06	High	1
FALSE	High	Master Protein	A0A0D9RRA4	A0A0D9RRA4_CHLSB	Endoplasmic reticulum oxidoreductase 1 alpha	ERO1A	Endoplasmic reticulum oxidoreductase 1 alpha OS=Chlorocebus sabaeus OX=60711 GN=ERO1A PE=3 SV=1	0	16.206	8	3	3	3	468	54.4	5.78	8.18	3	cell organization and biogenesis;protein metabolism;other metabolic processes;stress response;transport;signal transduction;other biological processes	non-structural extracellular;other membranes;ER/Golgi	other molecular function	Pf04137	103228991	ENSCSAG00000015035	ERO1A	A0A0D9RRA4; csab:103228991	0	0				High	1
FALSE	High	Master Protein	A0A0D9RX52	A0A0D9RX52_CHLSB	Mitogen-activated protein kinase kinase kinase kinase 4	MAP4K4	Mitogen-activated protein kinase kinase kinase kinase 4 OS=Chlorocebus sabaeus OX=60711 GN=MAP4K4 PE=4 SV=1	0	16.201	3	4	4	2	1382	157.5	7.44	8.85	4	protein metabolism;other metabolic processes		kinase activity;other molecular function	Pf00069, Pf00780		ENSCSAG00000017152	MAP4K4	A0A0D9RX52	0	1	100	895976	895976	High	1
FALSE	High	Master Protein	A0A0D9QUQ4	A0A0D9QUQ4_CHLSB	Biliverdin reductase B	BLVRB	Biliverdin reductase B OS=Chlorocebus sabaeus OX=60711 GN=BLVRB PE=4 SV=1	0	16.2	19	3	4	3	206	22.1	6.86	10.9	3	other metabolic processes	plasma membrane;other membranes;cytosol;nucleus	other molecular function	Pf13460	103234707	ENSCSAG00000003724	BLVRB	A0A0D9QUQ4; csab:103234707	0	0	100	1.11993e+07	1.11993e+07	High	1
FALSE	High	Master Protein	A0A0D9RBL8	A0A0D9RBL8_CHLSB	AP complex subunit beta	AP1B1	AP complex subunit beta OS=Chlorocebus sabaeus OX=60711 GN=AP1B1 PE=3 SV=1	0	16.199	5	3	4	2	949	104.5	5.06	3.96	3	transport;developmental processes	other membranes;cytosol;ER/Golgi;other cell component	other molecular function	Pf01602, Pf02883, Pf09066	103223137	ENSCSAG00000009758	AP1B1	A0A0D9RBL8	0	0				High	1
FALSE	High	Master Protein	A0A0D9S2W8	A0A0D9S2W8_CHLSB	Keratin 12	KRT12	Keratin 12 OS=Chlorocebus sabaeus OX=60711 GN=KRT12 PE=3 SV=1	0	16.176	7	3	4	1	495	53.6	4.78	11.73	3	developmental processes;other biological processes	cytoskeleton	other molecular function	Pf00038	103243488	ENSCSAG00000002838	KRT12	A0A0D9S2W8; csab:103243488	0	0				High	1
FALSE	High	Master Protein	A0A0D9RR11	A0A0D9RR11_CHLSB	Septin	SEPTIN7	Septin OS=Chlorocebus sabaeus OX=60711 GN=SEPTIN7 PE=3 SV=1	0	16.148	12	4	5	3	384	44.8	8.22	11.39	4	other biological processes	plasma membrane;other membranes;cytoskeleton;other cell component	other molecular function	Pf00735		ENSCSAG00000014993	SEPTIN7	A0A0D9RR11	0	1	100	3.99003e+06	3.99003e+06	High	1
FALSE	High	Master Protein	A0A0D9RQJ2	A0A0D9RQJ2_CHLSB	Isocitrate dehydrogenase [NAD] subunit, mitochondrial	IDH3A	Isocitrate dehydrogenase [NAD] subunit, mitochondrial OS=Chlorocebus sabaeus OX=60711 GN=IDH3A PE=3 SV=1	0	16.04	15	5	8	5	366	39.6	7.11	9.67	5	other metabolic processes	mitochondrion	other molecular function	Pf00180	103245258	ENSCSAG00000014834	IDH3A	A0A0D9RQJ2; csab:103245258	0	0	100	1.80672e+06	1.80672e+06	High	1
FALSE	High	Master Protein	A0A0D9RK02	A0A0D9RK02_CHLSB	Caseinolytic mitochondrial matrix peptidase chaperone subunit X	CLPX	Caseinolytic mitochondrial matrix peptidase chaperone subunit X OS=Chlorocebus sabaeus OX=60711 GN=CLPX PE=3 SV=1	0	16.038	7	4	4	4	633	69.1	7.74	9.66	4	protein metabolism;other metabolic processes;other biological processes	cytosol;mitochondrion;nucleus	enzyme regulator activity;other molecular function	Pf07724, Pf10431	103245473	ENSCSAG00000012812	CLPX	A0A0D9RK02; csab:103245473	0	0	100	778112	778112	High	1
FALSE	High	Master Protein	A0A0D9QX48	A0A0D9QX48_CHLSB	HtrA serine peptidase 1	HTRA1	HtrA serine peptidase 1 OS=Chlorocebus sabaeus OX=60711 GN=HTRA1 PE=3 SV=1	0	16.036	10	3	3	3	524	55.8	8.35	8.57	3	protein metabolism;other biological processes	non-structural extracellular;plasma membrane;other membranes	other molecular function	Pf00219, Pf02163, Pf07648, Pf13365, Pf17820	103216638	ENSCSAG00000004604	HTRA1	A0A0D9QX48; csab:103216638	0	0	100	2125880	2125880	High	1
FALSE	High	Master Protein	A0A0D9RHX0	A0A0D9RHX0_CHLSB	GMP synthase (glutamine-hydrolyzing) (EC 6.3.5.2) (Glutamine amidotransferase)	GMPS	GMP synthase (glutamine-hydrolyzing) OS=Chlorocebus sabaeus OX=60711 GN=GMPS PE=4 SV=1	0	15.944	7	4	5	4	693	76.7	6.87	9.4	4	other metabolic processes	cytosol	other molecular function	Pf00117, Pf00958, Pf02540	103241435	ENSCSAG00000012022	GMPS	A0A0D9RHX0; csab:103241435	0	0	100	1618723	1618723	High	1
FALSE	High	Master Protein	A0A0D9S330	A0A0D9S330_CHLSB	BCL2 associated X, apoptosis regulator	BAX	BCL2 associated X, apoptosis regulator OS=Chlorocebus sabaeus OX=60711 GN=BAX PE=3 SV=1	0	15.901	19	3	3	3	192	21.2	5.22	10.08	3	cell cycle OR cell proliferation;cell organization and biogenesis;protein metabolism;other metabolic processes;stress response;transport;developmental processes;signal transduction;other biological processes	other membranes;cytosol;mitochondrion;ER/Golgi;nucleus;other cell component	transporter activity;other molecular function	Pf00452		ENSCSAG00000002776	BAX	A0A0D9S330	0	0	100	1970017	1970017	High	1
FALSE	High	Master Protein	A0A0D9RWG7	A0A0D9RWG7_CHLSB	60S ribosomal protein L14		60S ribosomal protein L14 OS=Chlorocebus sabaeus OX=60711 PE=3 SV=1	0	15.886	15	3	8	3	209	23	11.03	16.28	3	protein metabolism;other metabolic processes	cytosol;translational apparatus	nucleic acid binding activity;other molecular function	Pf01929					0	0	100	26548304	26548304	High	1
FALSE	High	Master Protein	A0A0D9S0Y1	A0A0D9S0Y1_CHLSB	IKBKB interacting protein	IKBIP	IKBKB interacting protein OS=Chlorocebus sabaeus OX=60711 GN=IKBIP PE=4 SV=1	0	15.862	13	5	7	5	379	43.3	4.93	10.29	5		ER/Golgi			103238922	ENSCSAG00000003532	IKBIP	A0A0D9S0Y1; csab:103238922	0	0	100	2472872	2472872	High	1
FALSE	High	Master Protein	A0A0D9R381	A0A0D9R381_CHLSB	Twinfilin actin binding protein 1	TWF1	Twinfilin actin binding protein 1 OS=Chlorocebus sabaeus OX=60711 GN=TWF1 PE=3 SV=1	0	15.826	10	3	3	3	384	44	8.32	7.24	3	cell organization and biogenesis;protein metabolism;other metabolic processes;other biological processes	plasma membrane;other membranes;cytosol;cytoskeleton;other cell component	cytoskeletal activity;kinase activity;other molecular function	Pf00241	103238182	ENSCSAG00000006781	TWF1	A0A0D9R381	0	0	100	2.50287e+06	2.50287e+06	High	1
FALSE	High	Master Protein	A0A0D9QZW0	A0A0D9QZW0_CHLSB	Tripartite motif containing 25	TRIM25	Tripartite motif containing 25 OS=Chlorocebus sabaeus OX=60711 GN=TRIM25 PE=4 SV=1	0	15.825	12	6	6	6	630	70.6	8.16	7.01	6	protein metabolism;RNA metabolism OR transcription;other metabolic processes;stress response;other biological processes	cytosol;nucleus;other cell component	signal transduction activity or receptor binding;other molecular function	Pf00622, Pf13445, Pf13765	103242879	ENSCSAG00000005591	TRIM25	A0A0D9QZW0; csab:103242879	0	0	100	8.7199e+06	8.7199e+06	High	1
FALSE	High	Master Protein	A0A0D9S8I7	A0A0D9S8I7_CHLSB	EF-hand domain family member D2	EFHD2	EF-hand domain family member D2 OS=Chlorocebus sabaeus OX=60711 GN=EFHD2 PE=4 SV=1	0	15.781	14	3	4	3	240	26.7	5.2	5.11	3			other molecular function	Pf13499	103225553	ENSCSAG00000000830	EFHD2	A0A0D9S8I7; csab:103225553	0	0	100	9.58585e+06	9.58585e+06	High	1
FALSE	High	Master Protein	A0A0D9QZA6	A0A0D9QZA6_CHLSB	RNA cytidine acetyltransferase (EC 2.3.1.-) (18S rRNA cytosine acetyltransferase) (N-acetyltransferase 10)	NAT10	RNA cytidine acetyltransferase OS=Chlorocebus sabaeus OX=60711 GN=NAT10 PE=3 SV=1	0	15.74	5	4	4	4	1026	115.7	8.32	8.81	4	protein metabolism;RNA metabolism OR transcription;other metabolic processes;other biological processes	nucleus;other cell component	other molecular function	Pf05127, Pf08351, Pf13718, Pf13725	103237950	ENSCSAG00000005383	NAT10	A0A0D9QZA6; csab:103237950	0	0	100	357548	357548	High	1
FALSE	High	Master Protein	A0A0D9QZA2	A0A0D9QZA2_CHLSB	5'-nucleotidase, cytosolic II	NT5C2	5'-nucleotidase, cytosolic II OS=Chlorocebus sabaeus OX=60711 GN=NT5C2 PE=3 SV=1	0	15.731	9	5	6	5	569	65.8	6.3	11.86	5	other metabolic processes	cytosol	kinase activity;other molecular function	Pf05761		ENSCSAG00000005380	NT5C2	A0A0D9QZA2	0	0	100	4.78018e+06	4.78018e+06	High	1
FALSE	High	Master Protein	A0A0D9QV09	A0A0D9QV09_CHLSB	Ribosomal protein S16	RPS16	Ribosomal protein S16 OS=Chlorocebus sabaeus OX=60711 GN=RPS16 PE=3 SV=1	0	15.659	40	6	10	6	146	16.4	10.21	15.81	6	protein metabolism;RNA metabolism OR transcription;other metabolic processes;other biological processes	cytosol;translational apparatus	nucleic acid binding activity;other molecular function	Pf00380	103234673	ENSCSAG00000003832	RPS16	A0A0D9QV09; csab:103234673	0	0	100	1.3527e+07	1.3527e+07	High	1
FALSE	High	Master Protein	A0A0D9QUJ7	A0A0D9QUJ7_CHLSB	Lysine--tRNA ligase (EC 6.1.1.6) (Lysyl-tRNA synthetase)	KARS1	Lysine--tRNA ligase OS=Chlorocebus sabaeus OX=60711 GN=KARS1 PE=3 SV=1	0	15.554	9	5	5	5	625	71.3	6.92	12.82	5	protein metabolism;RNA metabolism OR transcription;other metabolic processes;signal transduction;other biological processes	non-structural extracellular;plasma membrane;other membranes;cytosol;mitochondrion;nucleus;other cell component	nucleic acid binding activity;other molecular function	Pf00152, Pf01336	103233321	ENSCSAG00000003664	KARS1	A0A0D9QUJ7	0	0	100	3.27156e+06	3.27156e+06	High	1
FALSE	High	Master Protein	A0A0D9R9X4	A0A0D9R9X4_CHLSB	Fibronectin	FN1	Fibronectin OS=Chlorocebus sabaeus OX=60711 GN=FN1 PE=4 SV=1	0	15.487	3	5	5	5	2265	249.4	6.02	6.41	5	cell adhesion;cell organization and biogenesis;protein metabolism;other metabolic processes;stress response;developmental processes;signal transduction;other biological processes	non-structural extracellular;extracellular matrix;plasma membrane;other membranes;ER/Golgi	signal transduction activity or receptor binding;enzyme regulator activity;other molecular function	Pf00039, Pf00040, Pf00041	103217800	ENSCSAG00000009162	FN1	A0A0D9R9X4	0	0				High	1
FALSE	High	Master Protein	A0A0D9RQB0	A0A0D9RQB0_CHLSB	Electron transfer flavoprotein subunit alpha (Alpha-ETF)	ETFA	Electron transfer flavoprotein subunit alpha OS=Chlorocebus sabaeus OX=60711 GN=ETFA PE=3 SV=1	0	15.487	13	3	3	3	333	35.1	8.38	4.45	3	other metabolic processes	mitochondrion;other cell component	other molecular function	Pf00766, Pf01012	103245281	ENSCSAG00000014683	ETFA	A0A0D9RQB0; csab:103245281	0	0	100	2.74519e+06	2.74519e+06	High	1
FALSE	High	Master Protein	A0A0D9RY48	A0A0D9RY48_CHLSB	AFG3 like matrix AAA peptidase subunit 2	AFG3L2	AFG3 like matrix AAA peptidase subunit 2 OS=Chlorocebus sabaeus OX=60711 GN=AFG3L2 PE=3 SV=1	0	15.414	7	5	6	5	708	78.5	6.92	9.8	5	cell organization and biogenesis;protein metabolism;other metabolic processes;transport;developmental processes;other biological processes	other membranes;mitochondrion	other molecular function	Pf00004, Pf01434, Pf06480, Pf17862		ENSCSAG00000017506	AFG3L2	A0A0D9RY48	0	0	100	1.36811e+06	1.36811e+06	High	1
FALSE	High	Master Protein	A0A0D9RUU0	A0A0D9RUU0_CHLSB	DNA replication licensing factor MCM6 (EC 3.6.4.12)	MCM6	DNA replication licensing factor MCM6 OS=Chlorocebus sabaeus OX=60711 GN=MCM6 PE=3 SV=1	0	15.395	7	5	7	5	821	92.8	5.41	12.27	5	cell cycle OR cell proliferation;cell organization and biogenesis;DNA metabolism;other metabolic processes	nucleus;other cell component	nucleic acid binding activity;other molecular function	Pf00493, Pf14551, Pf17207, Pf17855, Pf18263	103216989	ENSCSAG00000016311	MCM6	A0A0D9RUU0; csab:103216989	0	0	100	3.99269e+06	3.99269e+06	High	1
FALSE	High	Master Protein	A0A0D9RLI9	A0A0D9RLI9_CHLSB	Guanine nucleotide-binding protein-like 3	GNL3	Guanine nucleotide-binding protein-like 3 OS=Chlorocebus sabaeus OX=60711 GN=GNL3 PE=4 SV=1	0	15.383	10	4	5	4	550	62.2	9.22	6.44	4	other biological processes	nucleus;other cell component	nucleic acid binding activity;other molecular function	Pf01926, Pf08701	103227741	ENSCSAG00000013315	GNL3	A0A0D9RLI9; csab:103227741	0	0				High	1
FALSE	High	Master Protein	A0A0D9RTU2	A0A0D9RTU2_CHLSB	Glycerol-3-phosphate dehydrogenase (EC 1.1.5.3)	GPD2	Glycerol-3-phosphate dehydrogenase OS=Chlorocebus sabaeus OX=60711 GN=GPD2 PE=3 SV=1	0	15.321	6	3	3	3	727	80.8	7.88	4.96	3	other metabolic processes	mitochondrion;other cell component	other molecular function	Pf01266, Pf13499, Pf16901		ENSCSAG00000015958	GPD2	A0A0D9RTU2	0	0				High	1
FALSE	High	Master Protein	A0A0D9S918	A0A0D9S918_CHLSB	Stratifin	SFN	Stratifin OS=Chlorocebus sabaeus OX=60711 GN=SFN PE=3 SV=1	0	15.302	11	3	7	1	248	27.7	4.82	11.68	3	cell cycle OR cell proliferation;cell organization and biogenesis;stress response;signal transduction;other biological processes	cytosol;nucleus	other molecular function	Pf00244	103225311	ENSCSAG00000000649	SFN	A0A0D9S918; csab:103225311	0	0				High	1
FALSE	High	Master Protein	A0A0D9RHH0	A0A0D9RHH0_CHLSB	Glutathione synthetase (GSH-S) (EC 6.3.2.3)	GSS	Glutathione synthetase OS=Chlorocebus sabaeus OX=60711 GN=GSS PE=3 SV=1	0	15.287	8	3	4	3	474	52.4	5.68	10.93	3	other metabolic processes;other biological processes		other molecular function	Pf03199, Pf03917	103248880	ENSCSAG00000011868	GSS	A0A0D9RHH0; csab:103248880	0	0				High	1
FALSE	High	Master Protein	A0A0D9RAC2	A0A0D9RAC2_CHLSB	Adenylosuccinate synthetase isozyme 2 (AMPSase 2) (AdSS 2) (EC 6.3.4.4) (Adenylosuccinate synthetase, acidic isozyme) (Adenylosuccinate synthetase, liver isozyme) (L-type adenylosuccinate synthetase) (IMP--aspartate ligase 2)	ADSS ADSS2	Adenylosuccinate synthetase isozyme 2 OS=Chlorocebus sabaeus OX=60711 GN=ADSS PE=3 SV=1	0	15.273	13	4	5	4	456	50.1	6.93	7.25	4	other metabolic processes	mitochondrion	other molecular function	Pf00709	103230890	ENSCSAG00000009306	ADSS	A0A0D9RAC2; csab:103230890	0	0				High	1
FALSE	High	Master Protein	A0A0D9RBS9	A0A0D9RBS9_CHLSB	RAB5A, member RAS oncogene family	RAB5A	RAB5A, member RAS oncogene family OS=Chlorocebus sabaeus OX=60711 GN=RAB5A PE=4 SV=1	0	15.218	25	5	6	1	215	23.6	8.15	8.38	5	cell-cell signaling;cell organization and biogenesis;transport;signal transduction;other biological processes	plasma membrane;other membranes;cytosol;cytoskeleton;nucleus;other cytoplasmic organelle;other cell component	other molecular function	Pf00071	103241745	ENSCSAG00000009831	RAB5A	A0A0D9RBS9; csab:103241745	0	0				High	1
FALSE	High	Master Protein	A0A0D9RT16	A0A0D9RT16_CHLSB	Proteasome 26S subunit, non-ATPase 14	PSMD14	Proteasome 26S subunit, non-ATPase 14 OS=Chlorocebus sabaeus OX=60711 GN=PSMD14 PE=4 SV=1	0	15.209	25	4	6	4	310	34.6	6.52	13.08	4	protein metabolism;DNA metabolism;other metabolic processes;stress response;other biological processes	other cell component	enzyme regulator activity;other molecular function	Pf01398, Pf13012	103217175	ENSCSAG00000015672	PSMD14	A0A0D9RT16; csab:103217175	0	0	100	7.57183e+06	7.57183e+06	High	1
FALSE	High	Master Protein	A0A0D9R335	A0A0D9R335_CHLSB	Nuclear RNA export factor 1	NXF1	Nuclear RNA export factor 1 OS=Chlorocebus sabaeus OX=60711 GN=NXF1 PE=3 SV=1	0	15.193	7	4	4	4	619	70.1	8.51	8.98	4	other metabolic processes;transport	nucleus;other cell component	nucleic acid binding activity	Pf02136, Pf03943, Pf09162	103233854	ENSCSAG00000006739	NXF1	A0A0D9R335; csab:103233854	0	0				High	1
FALSE	High	Master Protein	A0A0D9R9L3	A0A0D9R9L3_CHLSB	Amyloid-beta A4 protein	APP	Amyloid-beta A4 protein OS=Chlorocebus sabaeus OX=60711 GN=APP PE=3 SV=1	0	15.182	5	3	4	3	770	87	4.84	13.17	3	cell adhesion;cell cycle OR cell proliferation;cell organization and biogenesis;protein metabolism;RNA metabolism OR transcription;other metabolic processes;stress response;transport;developmental processes;signal transduction;other biological processes	non-structural extracellular;plasma membrane;other membranes;cytoskeleton;ER/Golgi;nucleus;other cytoplasmic organelle;other cell component	signal transduction activity or receptor binding;enzyme regulator activity;nucleic acid binding activity;other molecular function	Pf00014, Pf02177, Pf03494, Pf10515, Pf12924, Pf12925	103217727	ENSCSAG00000009049	APP	A0A0D9R9L3; csab:103217727	0	0				High	1
FALSE	High	Master Protein	A0A0D9R8P6	A0A0D9R8P6_CHLSB	Developmentally regulated GTP binding protein 1	DRG1	Developmentally regulated GTP binding protein 1 OS=Chlorocebus sabaeus OX=60711 GN=DRG1 PE=4 SV=1	0	15.176	12	4	6	4	367	40.5	8.9	7.73	4			other molecular function	Pf01926, Pf02824, Pf16897	103223195	ENSCSAG00000008731	DRG1	A0A0D9R8P6; csab:103223195	0	0	100	2.20383e+06	2.20383e+06	High	1
FALSE	High	Master Protein	A0A0D9R8K0	A0A0D9R8K0_CHLSB	Ubiquitin carboxyl-terminal hydrolase 7 (EC 3.4.19.12) (Ubiquitin thioesterase 7) (Ubiquitin-specific-processing protease 7)	USP7	Ubiquitin carboxyl-terminal hydrolase 7 OS=Chlorocebus sabaeus OX=60711 GN=USP7 PE=3 SV=1	0	15.169	4	3	4	3	1102	128.3	5.55	7.06	3	protein metabolism;DNA metabolism;other metabolic processes;stress response;other biological processes	cytosol;nucleus;other cell component	other molecular function	Pf00443, Pf00917, Pf12436, Pf14533	103228044	ENSCSAG00000008682	USP7	A0A0D9R8K0; csab:103228044	0	0	100	511238	511238	High	1
FALSE	High	Master Protein	A0A0D9R4M2	A0A0D9R4M2_CHLSB	Galectin	LGALS1	Galectin OS=Chlorocebus sabaeus OX=60711 GN=LGALS1 PE=4 SV=1	0	15.163	12	1	2	1	135	14.7	5.25	7.08	1	cell adhesion;other biological processes	non-structural extracellular;other cell component	other molecular function	Pf00337	103223287	ENSCSAG00000007295	LGALS1	A0A0D9R4M2; csab:103223287	0	0	100	4.34744e+06	4.34744e+06	High	1
FALSE	High	Master Protein	A0A0D9RC48	A0A0D9RC48_CHLSB	Deoxynucleoside triphosphate triphosphohydrolase SAMHD1	SAMHD1	Deoxynucleoside triphosphate triphosphohydrolase SAMHD1 OS=Chlorocebus sabaeus OX=60711 GN=SAMHD1 PE=3 SV=1	0	15.15	10	5	6	5	626	72.2	7.43	6.51	5	cell organization and biogenesis;DNA metabolism;RNA metabolism OR transcription;other metabolic processes;stress response;other biological processes	plasma membrane;other membranes;nucleus;other cell component	nucleic acid binding activity;other molecular function	Pf01966, Pf07647		ENSCSAG00000009946	SAMHD1	A0A0D9RC48	0	0				High	1
FALSE	High	Master Protein	A0A0D9RE27	A0A0D9RE27_CHLSB	Serine/threonine-protein phosphatase (EC 3.1.3.16)	PPP1CB	Serine/threonine-protein phosphatase OS=Chlorocebus sabaeus OX=60711 GN=PPP1CB PE=3 SV=1	0	15.135	11	3	3	1	327	37.2	6.19	8.43	3	protein metabolism;other metabolic processes;other biological processes	plasma membrane;other membranes;cytosol;nucleus;other cell component	other molecular function	Pf00149, Pf16891	103220572	ENSCSAG00000010645	PPP1CB	A0A0D9RE27; csab:103220572	0	0				High	1
FALSE	High	Master Protein	A0A0D9S6X7	A0A0D9S6X7_CHLSB	Far upstream element binding protein 1	FUBP1	Far upstream element binding protein 1 OS=Chlorocebus sabaeus OX=60711 GN=FUBP1 PE=4 SV=1	0	15.123	6	3	3	3	644	67.5	7.61	6.58	3	other biological processes	nucleus	nucleic acid binding activity	Pf00013, Pf09005	103224575	ENSCSAG00000001402	FUBP1	A0A0D9S6X7	0	0	100	2.54236e+06	2.54236e+06	High	1
FALSE	High	Master Protein	A0A0D9RDJ3	A0A0D9RDJ3_CHLSB	Perilipin	PLIN3	Perilipin OS=Chlorocebus sabaeus OX=60711 GN=PLIN3 PE=3 SV=1	0	15.099	8	3	4	3	435	47.2	7.01	9.57	3	cell organization and biogenesis;stress response;other biological processes	cytosol;other cell component		Pf03036		ENSCSAG00000010458	PLIN3	A0A0D9RDJ3	0	0	100	4418167	4418167	High	1
FALSE	High	Master Protein	A0A0D9RBI7	A0A0D9RBI7_CHLSB	DNA topoisomerase 2 (EC 5.6.2.2)	TOP2B	DNA topoisomerase 2 OS=Chlorocebus sabaeus OX=60711 GN=TOP2B PE=3 SV=1	0	15.069	4	6	6	2	1621	182.5	8.06	4.7	6	cell organization and biogenesis;DNA metabolism;other metabolic processes;developmental processes;other biological processes	cytosol;nucleus;other cell component	nucleic acid binding activity;other molecular function	Pf00204, Pf00521, Pf01751, Pf02518, Pf08070, Pf16898	103241775	ENSCSAG00000009724	TOP2B	A0A0D9RBI7	0	0				High	1
FALSE	High	Master Protein	A0A0D9SB97	A0A0D9SB97_CHLSB	60S ribosomal protein L36		60S ribosomal protein L36 OS=Chlorocebus sabaeus OX=60711 PE=3 SV=1	0	15.062	30	4	5	4	105	12.2	11.36	8.07	4	protein metabolism;other metabolic processes	translational apparatus;other cell component	other molecular function	Pf01158					0	0				High	1	Met-loss [N-Term]
FALSE	High	Master Protein	A0A0D9S3I3	A0A0D9S3I3_CHLSB	Serine/threonine-protein phosphatase (EC 3.1.3.16)	PPP1CC	Serine/threonine-protein phosphatase OS=Chlorocebus sabaeus OX=60711 GN=PPP1CC PE=3 SV=1	0	15.038	12	3	3	1	293	33.6	5.71	7.78	3	protein metabolism;other metabolic processes;other biological processes	plasma membrane;other membranes;cytoskeleton;mitochondrion;nucleus;other cell component	other molecular function	Pf00149		ENSCSAG00000002624	PPP1CC	A0A0D9S3I3	0	0				High	1
FALSE	High	Master Protein	A0A0D9S2Z3	A0A0D9S2Z3_CHLSB	Keratin 24	KRT24	Keratin 24 OS=Chlorocebus sabaeus OX=60711 GN=KRT24 PE=4 SV=1	0	15.034	5	3	3	2	525	54.8	4.84	5.58	3		cytoskeleton	other molecular function	Pf00038	103243501	ENSCSAG00000002815	KRT24	A0A0D9S2Z3; csab:103243501	0	0				High	1
FALSE	High	Master Protein	A0A0D9S6G0	A0A0D9S6G0_CHLSB	ATP synthase subunit b	ATP5PB	ATP synthase subunit b OS=Chlorocebus sabaeus OX=60711 GN=ATP5PB PE=3 SV=1	0	14.996	10	3	6	3	256	28.8	9.36	14.54	3	other metabolic processes;transport	other membranes;mitochondrion	transporter activity	Pf05405	103224226	ENSCSAG00000001577	ATP5PB	A0A0D9S6G0	0	0	100	3.15409e+06	3.15409e+06	High	1
FALSE	High	Master Protein	Q2IBA5	CAV1_CHLAE	Caveolin-1	CAV1	Caveolin-1 OS=Chlorocebus aethiops OX=9534 GN=CAV1 PE=1 SV=1	0	14.992	23	4	5	4	178	20.5	6.02	12.47	4	cell organization and biogenesis;transport;other biological processes	plasma membrane;other membranes;ER/Golgi;other cytoplasmic organelle		Pf01146			CAV1	Q2IBA5	0	0	100	4.92833e+06	4.92833e+06	High	1
FALSE	High	Master Protein	A0A0D9SD67	A0A0D9SD67_CHLSB	Phosphoglycerate kinase (EC 2.7.2.3)	PGK2	Phosphoglycerate kinase OS=Chlorocebus sabaeus OX=60711 GN=PGK2 PE=3 SV=1	0	14.991	4	1	1	1	417	44.8	8.41	4.74	1	other metabolic processes		kinase activity;other molecular function	Pf00162	103221389	ENSCSAG00000019296	PGK2	A0A0D9SD67; csab:103221389	0	0				High	1
FALSE	High	Master Protein	A0A0D9S7W2	A0A0D9S7W2_CHLSB	Tyrosine--tRNA ligase (EC 6.1.1.1) (Tyrosyl-tRNA synthetase)	YARS1	Tyrosine--tRNA ligase OS=Chlorocebus sabaeus OX=60711 GN=YARS1 PE=3 SV=1	0	14.932	10	5	6	5	528	59.1	7.21	12.23	5	protein metabolism;RNA metabolism OR transcription;other metabolic processes	cytosol;nucleus	nucleic acid binding activity;other molecular function	Pf00579, Pf01588	103225174	ENSCSAG00000001062	YARS1	A0A0D9S7W2; csab:103225174	0	0	100	1.09172e+06	1.09172e+06	High	1
FALSE	High	Master Protein	A0A0D9S1T8	A0A0D9S1T8_CHLSB	Caveolae associated protein 1	CAVIN1	Caveolae associated protein 1 OS=Chlorocebus sabaeus OX=60711 GN=CAVIN1 PE=3 SV=1	0	14.877	10	3	3	3	467	51.6	5.63	9.75	3	RNA metabolism OR transcription;other metabolic processes;transport;other biological processes	plasma membrane;other membranes;mitochondrion;ER/Golgi;nucleus;other cell component	nucleic acid binding activity;other molecular function	Pf15237	103243407	ENSCSAG00000003217	CAVIN1	A0A0D9S1T8; csab:103243407	0	0				High	1
FALSE	High	Master Protein	A0A0D9RQG6	A0A0D9RQG6_CHLSB	Argininosuccinate synthase		Argininosuccinate synthase OS=Chlorocebus sabaeus OX=60711 PE=4 SV=1	0	14.861	16	1	2	1	140	15.7	9.51	7.25	1	other metabolic processes		other molecular function	Pf00764					0	0	100	1.97224e+06	1.97224e+06	High	1
FALSE	High	Master Protein	A0A0D9RUF1	A0A0D9RUF1_CHLSB	S-adenosylmethionine synthase (EC 2.5.1.6)	MAT2A	S-adenosylmethionine synthase OS=Chlorocebus sabaeus OX=60711 GN=MAT2A PE=3 SV=1	0	14.849	10	4	6	4	395	43.6	6.48	12.82	4	cell organization and biogenesis;other metabolic processes;other biological processes	other cell component	other molecular function	Pf00438, Pf02772, Pf02773	103219945	ENSCSAG00000016171	MAT2A	A0A0D9RUF1; csab:103219945	0	0	100	6.66887e+06	6.66887e+06	High	1
FALSE	High	Master Protein	A0A0D9RS19	A0A0D9RS19_CHLSB	Sepiapterin reductase (EC 1.1.1.153)	SPR	Sepiapterin reductase OS=Chlorocebus sabaeus OX=60711 GN=SPR PE=3 SV=1	0	14.808	17	3	3	3	261	28	8.32	5.48	3	other metabolic processes	cytosol;nucleus	other molecular function	Pf00106	103220069	ENSCSAG00000015312	SPR	A0A0D9RS19; csab:103220069	0	0				High	1
FALSE	High	Master Protein	A0A0D9RD34	A0A0D9RD34_CHLSB	Stomatin like 2	STOML2	Stomatin like 2 OS=Chlorocebus sabaeus OX=60711 GN=STOML2 PE=3 SV=1	0	14.78	9	2	3	2	356	38.6	7.39	8.29	2	cell organization and biogenesis;protein metabolism;other metabolic processes;stress response;transport;signal transduction;other biological processes	plasma membrane;other membranes;cytoskeleton;mitochondrion;nucleus	other molecular function	Pf01145, Pf16200	103219232	ENSCSAG00000010292	STOML2	A0A0D9RD34; csab:103219232	0	0	100	823318	823318	High	1
FALSE	High	Master Protein	A0A0D9SE44	A0A0D9SE44_CHLSB	40S ribosomal protein S26		40S ribosomal protein S26 OS=Chlorocebus sabaeus OX=60711 PE=3 SV=1	0	14.718	26	2	5	2	115	13	11	13.26	2	protein metabolism;other metabolic processes	translational apparatus;other cell component	other molecular function	Pf01283					0	0	100	21032949	21032949	High	1
FALSE	High	Master Protein	A0A0D9R678	A0A0D9R678_CHLSB	Aldehyde dehydrogenase	ALDH3A2	Aldehyde dehydrogenase OS=Chlorocebus sabaeus OX=60711 GN=ALDH3A2 PE=3 SV=1	0	14.708	12	5	5	5	485	54.6	7.88	6.24	5	other metabolic processes;developmental processes;other biological processes	other membranes;other cell component	other molecular function	Pf00171	103242517	ENSCSAG00000007853	ALDH3A2	A0A0D9R678	0	0	100	1.2767e+06	1.2767e+06	High	1
FALSE	High	Master Protein	A0A0D9RPJ3	A0A0D9RPJ3_CHLSB	Acyl-CoA thioesterase 9	ACOT9	Acyl-CoA thioesterase 9 OS=Chlorocebus sabaeus OX=60711 GN=ACOT9 PE=4 SV=1	0	14.691	9	3	3	3	456	51.9	8.41	6.98	3			other molecular function		103231715	ENSCSAG00000014405	ACOT9	A0A0D9RPJ3	0	0	100	559964	559964	High	1
FALSE	High	Master Protein	A0A0D9R4E3	A0A0D9R4E3_CHLSB	Zyxin	ZYX	Zyxin OS=Chlorocebus sabaeus OX=60711 GN=ZYX PE=4 SV=1	0	14.671	14	3	3	3	419	43.2	8.95	7.72	3	cell adhesion;cell organization and biogenesis;stress response;signal transduction	plasma membrane;other membranes;cytosol;cytoskeleton;nucleus;other cell component				ENSCSAG00000007214	ZYX	A0A0D9R4E3	0	0				High	1
FALSE	High	Master Protein	A0A0D9RYK8	A0A0D9RYK8_CHLSB	Fascin	FSCN1	Fascin OS=Chlorocebus sabaeus OX=60711 GN=FSCN1 PE=3 SV=1	0	14.636	9	4	5	4	493	54.5	7.24	4.54	4	cell organization and biogenesis;other biological processes	plasma membrane;other membranes;cytosol;cytoskeleton;other cell component	cytoskeletal activity;other molecular function	Pf06268	103246831	ENSCSAG00000017673	FSCN1	A0A0D9RYK8; csab:103246831	0	0	100	3106063	3106063	High	1
FALSE	High	Master Protein	A0A0D9RJB7	A0A0D9RJB7_CHLSB	HECT-type E3 ubiquitin transferase (EC 2.3.2.26)	HUWE1	HECT-type E3 ubiquitin transferase OS=Chlorocebus sabaeus OX=60711 GN=HUWE1 PE=4 SV=1	0	14.634	2	4	5	4	4374	481.4	5.22	7.11	4	protein metabolism;DNA metabolism;other metabolic processes;stress response;other biological processes	cytosol;nucleus	other molecular function	Pf00627, Pf00632, Pf02825, Pf06012, Pf06025, Pf14377	103232019	ENSCSAG00000012534	HUWE1	A0A0D9RJB7	0	0	100	996303	996303	High	1
FALSE	High	Master Protein	A0A0D9S8N2	A0A0D9S8N2_CHLSB	TAR DNA-binding protein 43		TAR DNA-binding protein 43 OS=Chlorocebus sabaeus OX=60711 PE=4 SV=1	0	14.633	9	3	3	3	414	44.7	6.19	8.9	3	RNA metabolism OR transcription;other metabolic processes	nucleus	nucleic acid binding activity	Pf00076, Pf18694					0	0	100	6.94482e+06	6.94482e+06	High	1
FALSE	High	Master Protein	A0A0D9QWM4	A0A0D9QWM4_CHLSB	N-acetylglucosamine-6-sulfatase (EC 3.1.6.14) (Glucosamine-6-sulfatase)	GNS	N-acetylglucosamine-6-sulfatase OS=Chlorocebus sabaeus OX=60711 GN=GNS PE=3 SV=1	0	14.574	9	4	4	4	552	62.1	8.21	9.58	4	other metabolic processes	other membranes;other cytoplasmic organelle	other molecular function	Pf00884	103238645	ENSCSAG00000004427	GNS	A0A0D9QWM4; csab:103238645	0	0				High	1
FALSE	High	Master Protein	A0A0D9RIA0	A0A0D9RIA0_CHLSB	Ecm29 proteasome adaptor and scaffold	ECPAS	Ecm29 proteasome adaptor and scaffold OS=Chlorocebus sabaeus OX=60711 GN=ECPAS PE=4 SV=1	0	14.529	3	4	4	4	1840	203.8	7.05	5.78	4	cell organization and biogenesis	other cell component	other molecular function	Pf12755, Pf13001	103219018	ENSCSAG00000012157	ECPAS	A0A0D9RIA0; csab:103219018	0	0	100	2171062	2171062	High	1
FALSE	High	Master Protein	A0A0D9RDP7	A0A0D9RDP7_CHLSB	Phosphoribosylformylglycinamidine synthase (EC 6.3.5.3) (Formylglycinamide ribonucleotide amidotransferase) (Formylglycinamide ribotide amidotransferase)	PFAS	Phosphoribosylformylglycinamidine synthase OS=Chlorocebus sabaeus OX=60711 GN=PFAS PE=3 SV=1	0	14.524	5	4	5	4	1335	144	5.52	5.52	4	other metabolic processes;other biological processes		other molecular function	Pf02769, Pf13507, Pf18072, Pf18076	103242352	ENSCSAG00000010611	PFAS	A0A0D9RDP7; csab:103242352	0	0				High	1
FALSE	High	Master Protein	A0A0D9R7Z4	A0A0D9R7Z4_CHLSB	Heterogeneous nuclear ribonucleoprotein K		Heterogeneous nuclear ribonucleoprotein K OS=Chlorocebus sabaeus OX=60711 PE=4 SV=1	0	14.51	10	3	4	1	462	51.1	6.46	8.86	3	RNA metabolism OR transcription;other metabolic processes;other biological processes	cytoskeleton;nucleus;other cell component	nucleic acid binding activity	Pf00013, Pf08067					0	0	100	7.54243e+06	7.54243e+06	High	1
FALSE	High	Master Protein	A0A0D9RHM6	A0A0D9RHM6_CHLSB	V-type proton ATPase subunit C	ATP6V1C1	V-type proton ATPase subunit C OS=Chlorocebus sabaeus OX=60711 GN=ATP6V1C1 PE=3 SV=1	0	14.505	13	4	4	4	382	43.9	7.46	7.15	4	transport	plasma membrane;other membranes	transporter activity	Pf03223	103237247	ENSCSAG00000011918	ATP6V1C1	A0A0D9RHM6; csab:103237247	0	0	100	2.87469e+06	2.87469e+06	High	1	Met-loss+Acetyl [N-Term]
FALSE	High	Master Protein	A0A0D9R3B9	A0A0D9R3B9_CHLSB	N-terminal amino-acid N(alpha)-acetyltransferase NatA (EC 2.3.1.255)	NAA10	N-terminal amino-acid N(alpha)-acetyltransferase NatA OS=Chlorocebus sabaeus OX=60711 GN=NAA10 PE=3 SV=1	0	14.501	14	2	2	2	235	26.4	5.64	7.35	2	protein metabolism;other metabolic processes;other biological processes	cytosol;nucleus;other cell component	translation activity;other molecular function	Pf00583	103232808	ENSCSAG00000006823	NAA10	A0A0D9R3B9; csab:103232808	0	0	100	842384	842384	High	1
FALSE	High	Master Protein	A0A0D9R3H4	A0A0D9R3H4_CHLSB	Translocon-associated protein subunit delta (Signal sequence receptor subunit delta)	SSR4	Translocon-associated protein subunit delta OS=Chlorocebus sabaeus OX=60711 GN=SSR4 PE=3 SV=1	0	14.481	22	3	3	3	181	20	5.52	8.53	3		other membranes;ER/Golgi		Pf05404		ENSCSAG00000006874	SSR4	A0A0D9R3H4	0	0	100	1.3182e+06	1.3182e+06	High	1
FALSE	High	Master Protein	A0A0D9RZY9	A0A0D9RZY9_CHLSB	MALT1 paracaspase	MALT1	MALT1 paracaspase OS=Chlorocebus sabaeus OX=60711 GN=MALT1 PE=4 SV=1	0	14.457	5	3	3	3	729	82	5.66	7.42	3	cell cycle OR cell proliferation;protein metabolism;other metabolic processes;stress response;transport;signal transduction;other biological processes	cytosol;nucleus;other cell component	enzyme regulator activity;other molecular function	Pf00656, Pf13895, Pf13927, Pf18703		ENSCSAG00000018162	MALT1	A0A0D9RZY9	0	0	100	949742	949742	High	1
FALSE	High	Master Protein	A0A0D9RWA2	A0A0D9RWA2_CHLSB	Small nuclear ribonucleoprotein polypeptide A'	SNRPA1	Small nuclear ribonucleoprotein polypeptide A' OS=Chlorocebus sabaeus OX=60711 GN=SNRPA1 PE=3 SV=1	0	14.443	28	5	6	5	255	28.4	8.62	5.63	5	RNA metabolism OR transcription;other metabolic processes;other biological processes	nucleus	nucleic acid binding activity	Pf14580	103231290	ENSCSAG00000016839	SNRPA1	A0A0D9RWA2; csab:103231290	0	0	100	7.97583e+06	7.97583e+06	High	1
FALSE	High	Master Protein	A0A0D9RCY8	A0A0D9RCY8_CHLSB	Methionine adenosyltransferase 2 subunit beta (Methionine adenosyltransferase II beta)	MAT2B	Methionine adenosyltransferase 2 subunit beta OS=Chlorocebus sabaeus OX=60711 GN=MAT2B PE=3 SV=1	0	14.423	10	3	5	3	334	37.5	7.36	7.11	3	other metabolic processes	nucleus;other cell component	enzyme regulator activity;other molecular function	Pf04321	103244929	ENSCSAG00000010269	MAT2B	A0A0D9RCY8; csab:103244929	0	0	100	1.70755e+06	1.70755e+06	High	1
FALSE	High	Master Protein	A0A0D9QW47	A0A0D9QW47_CHLSB	Cleavage and polyadenylation specificity factor subunit 6	CPSF6	Cleavage and polyadenylation specificity factor subunit 6 OS=Chlorocebus sabaeus OX=60711 GN=CPSF6 PE=3 SV=1	0	14.381	7	2	2	2	588	63.4	7.71	6.86	2	cell organization and biogenesis;RNA metabolism OR transcription;other metabolic processes;other biological processes	nucleus;other cell component	translation activity;nucleic acid binding activity;other molecular function	Pf00076	103238693	ENSCSAG00000004232	CPSF6	A0A0D9QW47	0	0	100	699628	699628	High	1
FALSE	High	Master Protein	A0A0D9S0C3	A0A0D9S0C3_CHLSB	Alpha-1,4 glucan phosphorylase (EC 2.4.1.1)	PYGB	Alpha-1,4 glucan phosphorylase OS=Chlorocebus sabaeus OX=60711 GN=PYGB PE=3 SV=1	0	14.381	5	3	3	2	695	79.7	6.98	5.33	3	other metabolic processes	other cell component	other molecular function	Pf00343		ENSCSAG00000018301	PYGB	A0A0D9S0C3	0	1	100	1860858	1860858	High	1
FALSE	High	Master Protein	A0A0D9RMA6	A0A0D9RMA6_CHLSB	DNA mismatch repair protein	MSH6	DNA mismatch repair protein OS=Chlorocebus sabaeus OX=60711 GN=MSH6 PE=3 SV=1	0	14.361	2	2	2	2	1360	152.6	6.89	2.57	2	DNA metabolism;other metabolic processes;stress response;developmental processes;signal transduction;other biological processes	cytosol;ER/Golgi;nucleus;other cell component	nucleic acid binding activity;other molecular function	Pf00488, Pf00855, Pf01624, Pf05188, Pf05190, Pf05192	103220318	ENSCSAG00000013583	MSH6	A0A0D9RMA6	0	0	100	676714	676714	High	1
FALSE	High	Master Protein	A0A0D9RAB6	A0A0D9RAB6_CHLSB	40S ribosomal protein S24		40S ribosomal protein S24 OS=Chlorocebus sabaeus OX=60711 PE=3 SV=1	0	14.353	23	4	4	4	130	15.1	10.89	7.62	4	protein metabolism;RNA metabolism OR transcription;other metabolic processes;other biological processes	cytosol;ER/Golgi;translational apparatus	other molecular function	Pf01282					0	0	100	1.52992e+07	1.52992e+07	High	1
FALSE	High	Master Protein	A0A0D9RAG1	A0A0D9RAG1_CHLSB	Centrosomal protein 170	CEP170	Centrosomal protein 170 OS=Chlorocebus sabaeus OX=60711 GN=CEP170 PE=3 SV=1	0	14.31	4	4	4	4	1431	158.1	8.31	2.71	4		cytosol;cytoskeleton;other cell component		Pf15308		ENSCSAG00000009345	CEP170	A0A0D9RAG1	0	0				High	1
FALSE	High	Master Protein	A0A0D9RF58	A0A0D9RF58_CHLSB	TBC1 domain family member 2	TBC1D2	TBC1 domain family member 2 OS=Chlorocebus sabaeus OX=60711 GN=TBC1D2 PE=4 SV=1	0	14.298	3	2	2	2	926	105.5	6.28	7.48	2	other biological processes	plasma membrane;other membranes;cytosol;nucleus;other cell component	enzyme regulator activity;other molecular function	Pf00169, Pf00566	103219148	ENSCSAG00000011028	TBC1D2	A0A0D9RF58; csab:103219148	0	0				High	1
FALSE	High	Master Protein	A0A0D9RU47	A0A0D9RU47_CHLSB	Serine/threonine-protein phosphatase 2A 55 kDa regulatory subunit B	PPP2R2A	Serine/threonine-protein phosphatase 2A 55 kDa regulatory subunit B OS=Chlorocebus sabaeus OX=60711 GN=PPP2R2A PE=3 SV=1	0	14.215	11	5	7	5	447	51.7	6.2	9.5	5	protein metabolism;other metabolic processes;other biological processes	other cell component	enzyme regulator activity		103215510	ENSCSAG00000016060	PPP2R2A	A0A0D9RU47; csab:103215510	0	0	100	1542805	1542805	High	1
FALSE	High	Master Protein	A0A0D9RC11	A0A0D9RC11_CHLSB	TNF receptor associated protein 1	TRAP1	TNF receptor associated protein 1 OS=Chlorocebus sabaeus OX=60711 GN=TRAP1 PE=3 SV=1	0	14.212	4	2	8	1	704	80.2	7.64	18.95	2	other biological processes	other membranes;mitochondrion;nucleus;other cell component	other molecular function	Pf00183, Pf13589	103227549	ENSCSAG00000009914	TRAP1	A0A0D9RC11; csab:103227549	0	0	100	2.64453e+06	2.64453e+06	High	1
FALSE	High	Master Protein	A0A0D9QZT4	A0A0D9QZT4_CHLSB	Collagen beta(1-O)galactosyltransferase 1	COLGALT1	Collagen beta(1-O)galactosyltransferase 1 OS=Chlorocebus sabaeus OX=60711 GN=COLGALT1 PE=3 SV=1	0	14.174	9	5	8	5	622	71.7	7.08	11.79	5	other biological processes	ER/Golgi	other molecular function	Pf01755, Pf13704	103234147	ENSCSAG00000005562	COLGALT1	A0A0D9QZT4; csab:103234147	0	0	100	324346	324346	High	1
FALSE	High	Master Protein	A0A0D9S1G0	A0A0D9S1G0_CHLSB	Proteasome activator subunit 3	PSME3	Proteasome activator subunit 3 OS=Chlorocebus sabaeus OX=60711 GN=PSME3 PE=3 SV=1	0	14.162	11	2	2	2	267	30.9	6.11	6.18	2	other biological processes	cytosol;nucleus;other cell component	enzyme regulator activity;other molecular function	Pf02251, Pf02252	103243385	ENSCSAG00000003352	PSME3	A0A0D9S1G0	0	0				High	1
FALSE	High	Master Protein	A0A0D9R8H5	A0A0D9R8H5_CHLSB	Non-specific serine/threonine protein kinase (EC 2.7.11.1)	PAK2	Non-specific serine/threonine protein kinase OS=Chlorocebus sabaeus OX=60711 GN=PAK2 PE=4 SV=1	0	14.072	7	3	3	3	524	57.9	5.64	6.38	3	cell organization and biogenesis;protein metabolism;other metabolic processes;developmental processes;other biological processes	cytosol;other cell component	enzyme regulator activity;kinase activity;other molecular function	Pf00069, Pf00786		ENSCSAG00000008681	PAK2	A0A0D9R8H5	0	0				High	1	Met-loss+Acetyl [N-Term]
FALSE	High	Master Protein	A0A0D9RIJ3	A0A0D9RIJ3_CHLSB	Torsin 1A interacting protein 1	TOR1AIP1	Torsin 1A interacting protein 1 OS=Chlorocebus sabaeus OX=60711 GN=TOR1AIP1 PE=3 SV=1	0	14.067	8	4	4	4	600	67.5	6.76	6.05	4	cell organization and biogenesis;other biological processes	other membranes;nucleus	cytoskeletal activity;other molecular function	Pf05609, Pf20443	103230505	ENSCSAG00000012246	TOR1AIP1	A0A0D9RIJ3; csab:103230505	0	0	100	1.95199e+06	1.95199e+06	High	1
FALSE	High	Master Protein	A0A0D9S155	A0A0D9S155_CHLSB	Dual specificity protein phosphatase (EC 3.1.3.16) (EC 3.1.3.48)	DUSP3	Dual specificity protein phosphatase OS=Chlorocebus sabaeus OX=60711 GN=DUSP3 PE=3 SV=1	0	13.998	19	3	3	3	185	20.5	7.8	7.77	3	protein metabolism;other metabolic processes;other biological processes	plasma membrane;cytosol;nucleus	signal transduction activity or receptor binding;cytoskeletal activity;other molecular function	Pf00782	103243352	ENSCSAG00000003456	DUSP3	A0A0D9S155; csab:103243352	0	0				High	1
FALSE	High	Master Protein	A0A0D9S3W7	A0A0D9S3W7_CHLSB	Ribosomal_L6e_N domain-containing protein		Ribosomal_L6e_N domain-containing protein OS=Chlorocebus sabaeus OX=60711 PE=4 SV=1	0	13.989	15	3	6	1	219	24.9	10.36	9.16	3	protein metabolism;other metabolic processes	translational apparatus	other molecular function	Pf01159, Pf03868					0	0	100	10825842	10825842	High	1
FALSE	High	Master Protein	A0A0D9S3F3	A0A0D9S3F3_CHLSB	Protoporphyrinogen oxidase (EC 1.3.3.4)	PPOX	Protoporphyrinogen oxidase OS=Chlorocebus sabaeus OX=60711 GN=PPOX PE=3 SV=1	0	13.96	9	2	2	2	477	50.6	8.16	6.09	2	other metabolic processes		other molecular function	Pf01593	103223691	ENSCSAG00000002653	PPOX	A0A0D9S3F3; csab:103223691	0	0				High	1
FALSE	High	Master Protein	A0A0D9RXV5	A0A0D9RXV5_CHLSB	Pachytene checkpoint protein 2 homolog (Thyroid hormone receptor interactor 13) (Thyroid receptor-interacting protein 13)	TRIP13	Pachytene checkpoint protein 2 homolog OS=Chlorocebus sabaeus OX=60711 GN=TRIP13 PE=3 SV=1	0	13.93	12	4	5	4	432	48.5	6.21	6.3	4	cell cycle OR cell proliferation;cell organization and biogenesis;DNA metabolism;other metabolic processes;stress response;signal transduction;other biological processes	nucleus	other molecular function	Pf00004	103214906	ENSCSAG00000017410	TRIP13	A0A0D9RXV5; csab:103214906	0	0	100	1.94862e+06	1.94862e+06	High	1
FALSE	High	Master Protein	A0A0D9RRD3	A0A0D9RRD3_CHLSB	RNA transcription, translation and transport factor protein	RTRAF	RNA transcription, translation and transport factor protein OS=Chlorocebus sabaeus OX=60711 GN=RTRAF PE=3 SV=1	0	13.889	12	2	4	2	196	22.7	6.39	10.6	2	RNA metabolism OR transcription;other metabolic processes;other biological processes	cytoskeleton;nucleus;other cell component	nucleic acid binding activity;other molecular function	Pf10036		ENSCSAG00000015068	RTRAF	A0A0D9RRD3	0	0				High	1
FALSE	High	Master Protein	A0A0D9S232	A0A0D9S232_CHLSB	Solute carrier family 7 member 5	SLC7A5	Solute carrier family 7 member 5 OS=Chlorocebus sabaeus OX=60711 GN=SLC7A5 PE=3 SV=1	0	13.878	6	2	2	2	507	55	7.71	7.24	2	transport;other biological processes	plasma membrane;other membranes;cytosol;other cell component	transporter activity	Pf13520	103233435	ENSCSAG00000003120	SLC7A5	A0A0D9S232; csab:103233435	0	0	100	2.64933e+06	2.64933e+06	High	1
FALSE	High	Master Protein	A0A0D9S4I8	A0A0D9S4I8_CHLSB	NPL4 homolog, ubiquitin recognition factor	NPLOC4	NPL4 homolog, ubiquitin recognition factor OS=Chlorocebus sabaeus OX=60711 GN=NPLOC4 PE=3 SV=1	0	13.874	11	4	4	4	608	68.1	6.38	6.97	4	protein metabolism;other metabolic processes;stress response;transport;other biological processes	other membranes;ER/Golgi;other cell component	other molecular function	Pf05020, Pf05021, Pf11543	103243723	ENSCSAG00000002261	NPLOC4	A0A0D9S4I8	0	0				High	1
FALSE	High	Master Protein	A0A0D9QZN3	A0A0D9QZN3_CHLSB	Nucleoside diphosphate kinase (EC 2.7.4.6)	NME2	Nucleoside diphosphate kinase OS=Chlorocebus sabaeus OX=60711 GN=NME2 PE=3 SV=1	0	13.863	27	5	5	2	152	17.3	8.41	12.53	5	RNA metabolism OR transcription;other metabolic processes;signal transduction;other biological processes	other cell component	nucleic acid binding activity;kinase activity;other molecular function	Pf00334	103242911	ENSCSAG00000005514	NME2	A0A0D9QZN3; csab:103242911	0	2	100	2.25607e+07	2.25607e+07	High	1
FALSE	High	Master Protein	A0A0D9QYP0	A0A0D9QYP0_CHLSB	Structural maintenance of chromosomes protein	SMC3	Structural maintenance of chromosomes protein OS=Chlorocebus sabaeus OX=60711 GN=SMC3 PE=3 SV=1	0	13.861	4	4	4	4	1217	141.4	7.18	4.19	4	cell cycle OR cell proliferation;cell organization and biogenesis;other biological processes	cytoskeleton;nucleus;other cell component	cytoskeletal activity;other molecular function	Pf02463, Pf06470	103216505	ENSCSAG00000005160	SMC3	A0A0D9QYP0; csab:103216505	0	0				High	1
FALSE	High	Master Protein	A0A0D9R9H4	A0A0D9R9H4_CHLSB	Nicotinate phosphoribosyltransferase (EC 6.3.4.21)	NAPRT	Nicotinate phosphoribosyltransferase OS=Chlorocebus sabaeus OX=60711 GN=NAPRT PE=3 SV=1	0	13.828	9	3	4	3	538	57.6	6.1	7.63	3	other metabolic processes;stress response	cytosol	other molecular function	Pf17767, Pf17956	103237570	ENSCSAG00000009016	NAPRT	A0A0D9R9H4	0	0	100	1.14101e+06	1.14101e+06	High	1
FALSE	High	Master Protein	A0A0D9S288	A0A0D9S288_CHLSB	DnaJ heat shock protein family (Hsp40) member C7	DNAJC7	DnaJ heat shock protein family (Hsp40) member C7 OS=Chlorocebus sabaeus OX=60711 GN=DNAJC7 PE=4 SV=1	0	13.824	11	3	3	3	290	33.2	7.64	7.22	3	other biological processes	cytosol;nucleus	other molecular function	Pf00226, Pf00515, Pf07719, Pf13181		ENSCSAG00000003065	DNAJC7	A0A0D9S288	0	0	100	153923	153923	High	1
FALSE	High	Master Protein	A0A0D9SE10	A0A0D9SE10_CHLSB	WD40 repeat-containing protein SMU1 (Smu-1 suppressor of mec-8 and unc-52 protein homolog)		WD40 repeat-containing protein SMU1 OS=Chlorocebus sabaeus OX=60711 PE=3 SV=1	0	13.786	8	3	3	3	513	57.5	7.18	3.45	3	RNA metabolism OR transcription;other metabolic processes	nucleus		Pf00400, Pf17814					0	0	100	864777	864777	High	1
FALSE	High	Master Protein	A0A0D9QZF5	A0A0D9QZF5_CHLSB	CD44 antigen (Extracellular matrix receptor III) (GP90 lymphocyte homing/adhesion receptor) (HUTCH-I) (Hermes antigen) (Hyaluronate receptor) (Phagocytic glycoprotein 1) (Phagocytic glycoprotein I)	CD44	CD44 antigen OS=Chlorocebus sabaeus OX=60711 GN=CD44 PE=4 SV=1	0	13.77	5	3	3	3	699	76.3	5.21	9.02	3	cell adhesion;other metabolic processes;stress response;developmental processes;signal transduction;other biological processes	plasma membrane;other membranes;cytosol;ER/Golgi;other cell component	other molecular function	Pf00193		ENSCSAG00000005433	CD44	A0A0D9QZF5	0	0	100	4.78926e+06	4.78926e+06	High	1
FALSE	High	Master Protein	A0A0D9RNP4	A0A0D9RNP4_CHLSB	Isochorismatase domain containing 1	ISOC1	Isochorismatase domain containing 1 OS=Chlorocebus sabaeus OX=60711 GN=ISOC1 PE=3 SV=1	0	13.74	16	3	4	3	235	25.9	8.16	7.81	3				Pf00857		ENSCSAG00000014095	ISOC1	A0A0D9RNP4	0	0	100	1.66074e+06	1.66074e+06	High	1
FALSE	High	Master Protein	A0A0D9S4E1	A0A0D9S4E1_CHLSB	Phosphatidylethanolamine-binding protein 1		Phosphatidylethanolamine-binding protein 1 OS=Chlorocebus sabaeus OX=60711 PE=3 SV=1	0	13.725	33	4	5	4	187	20.9	7.53	6.06	4				Pf01161					0	0	100	1.18282e+06	1.18282e+06	High	1
FALSE	High	Master Protein	A0A0D9QZM9	A0A0D9QZM9_CHLSB	Sperm associated antigen 9	SPAG9	Sperm associated antigen 9 OS=Chlorocebus sabaeus OX=60711 GN=SPAG9 PE=3 SV=1	0	13.707	4	4	5	4	1334	147.5	5.19	11.27	4	transport;other biological processes	other membranes;cytosol;cytoskeleton;other cytoplasmic organelle	cytoskeletal activity;other molecular function	Pf09744, Pf16471, Pf19056		ENSCSAG00000005508	SPAG9	A0A0D9QZM9	0	0	100	1.10801e+06	1.10801e+06	High	1
FALSE	High	Master Protein	A0A0D9S4L5	A0A0D9S4L5_CHLSB	Mitochondrial ribosomal protein L12	MRPL12	Mitochondrial ribosomal protein L12 OS=Chlorocebus sabaeus OX=60711 GN=MRPL12 PE=3 SV=1	0	13.705	12	3	4	3	198	21.4	9.07	10.9	3	protein metabolism;RNA metabolism OR transcription;other metabolic processes;other biological processes	mitochondrion;translational apparatus	other molecular function	Pf00542, Pf16320	103243728	ENSCSAG00000002234	MRPL12	A0A0D9S4L5; csab:103243728	0	0	100	2.18058e+06	2.18058e+06	High	1
FALSE	High	Master Protein	A0A0D9SCH7	A0A0D9SCH7_CHLSB	60S ribosomal protein L13a		60S ribosomal protein L13a OS=Chlorocebus sabaeus OX=60711 PE=3 SV=1	0	13.683	19	5	13	5	203	23.6	11.18	16.39	5	protein metabolism;other metabolic processes;other biological processes	translational apparatus	other molecular function	Pf00572					0	0	100	5.08812e+07	5.08812e+07	High	1
FALSE	High	Master Protein	A0A0D9RPV7	A0A0D9RPV7_CHLSB	Gamma-glutamylcyclotransferase (EC 4.3.2.9)		Gamma-glutamylcyclotransferase OS=Chlorocebus sabaeus OX=60711 PE=4 SV=1	0	13.672	23	4	4	4	188	21	5.14	9.37	4	cell organization and biogenesis;signal transduction	cytosol	other molecular function	Pf13772					0	0	100	2.39484e+06	2.39484e+06	High	1
FALSE	High	Master Protein	A0A0D9RXA5	A0A0D9RXA5_CHLSB	Cadherin 6	CDH6	Cadherin 6 OS=Chlorocebus sabaeus OX=60711 GN=CDH6 PE=4 SV=1	0	13.632	5	4	4	4	790	88.2	4.96	4.99	4	cell adhesion;signal transduction	plasma membrane;other membranes;nucleus;other cell component	other molecular function	Pf00028, Pf01049	103215082	ENSCSAG00000017206	CDH6	A0A0D9RXA5; csab:103215082	0	0				High	1
FALSE	High	Master Protein	A0A0D9RAL5	A0A0D9RAL5_CHLSB	40S ribosomal protein S6	RPS6	40S ribosomal protein S6 OS=Chlorocebus sabaeus OX=60711 GN=RPS6 PE=3 SV=1	0	13.612	15	5	7	5	266	30.5	10.77	14.53	5	cell cycle OR cell proliferation;protein metabolism;RNA metabolism OR transcription;other metabolic processes;developmental processes;other biological processes	cytosol;translational apparatus;other cell component	other molecular function	Pf01092		ENSCSAG00000009408	RPS6	A0A0D9RAL5	0	0	100	5.46263e+07	5.46263e+07	High	1
FALSE	High	Master Protein	A0A0D9R1Y1	A0A0D9R1Y1_CHLSB	DnaJ heat shock protein family (Hsp40) member B1	DNAJB1	DnaJ heat shock protein family (Hsp40) member B1 OS=Chlorocebus sabaeus OX=60711 GN=DNAJB1 PE=4 SV=1	0	13.601	17	5	5	5	340	38.1	8.63	5.79	5	RNA metabolism OR transcription;stress response;other biological processes	cytosol;nucleus	other molecular function	Pf00226, Pf01556	103234043	ENSCSAG00000006329	DNAJB1	A0A0D9R1Y1; csab:103234043	0	0	100	1.07443e+06	1.07443e+06	High	1
FALSE	High	Master Protein	A0A0D9RWI0	A0A0D9RWI0_CHLSB	Replication factor C subunit 1	RFC1	Replication factor C subunit 1 OS=Chlorocebus sabaeus OX=60711 GN=RFC1 PE=3 SV=1	0	13.598	4	3	6	3	985	110.1	9.41	14.99	3	DNA metabolism;other metabolic processes;stress response;other biological processes	nucleus;other cell component	nucleic acid binding activity;other molecular function	Pf00004, Pf00533, Pf08519		ENSCSAG00000016924	RFC1	A0A0D9RWI0	0	0	100	1.69528e+06	1.69528e+06	High	1
FALSE	High	Master Protein	A0A0D9RJJ4	A0A0D9RJJ4_CHLSB	Laminin subunit gamma 1	LAMC1	Laminin subunit gamma 1 OS=Chlorocebus sabaeus OX=60711 GN=LAMC1 PE=4 SV=1	0	13.584	2	3	3	3	1573	174	5.07	6.21	3	cell adhesion;cell organization and biogenesis;other biological processes	non-structural extracellular;extracellular matrix;other membranes	extracellular structural activity	Pf00052, Pf00053, Pf00055		ENSCSAG00000012606	LAMC1	A0A0D9RJJ4	0	0	100	899571	899571	High	1
FALSE	High	Master Protein	A0A0D9QYU0	A0A0D9QYU0_CHLSB	Ubiquitin like modifier activating enzyme 6	UBA6	Ubiquitin like modifier activating enzyme 6 OS=Chlorocebus sabaeus OX=60711 GN=UBA6 PE=3 SV=1	0	13.555	7	5	7	5	1052	117.8	6.2	4.09	5	cell organization and biogenesis;protein metabolism;other metabolic processes;developmental processes;other biological processes	other cell component	other molecular function	Pf00899, Pf09358, Pf10585, Pf16190, Pf16191	103235603	ENSCSAG00000005213	UBA6	A0A0D9QYU0; csab:103235603	0	0	100	685162	685162	High	1
FALSE	High	Master Protein	A0A0D9R608	A0A0D9R608_CHLSB	Acyl-CoA synthetase long chain family member 3	ACSL3	Acyl-CoA synthetase long chain family member 3 OS=Chlorocebus sabaeus OX=60711 GN=ACSL3 PE=4 SV=1	0	13.546	9	5	5	5	720	80.3	8.38	5.89	5	cell organization and biogenesis;other metabolic processes;transport;other biological processes	other membranes;ER/Golgi;other cell component	other molecular function	Pf00501	103217943	ENSCSAG00000007784	ACSL3	A0A0D9R608; csab:103217943	0	0	100	5.23315e+06	5.23315e+06	High	1
FALSE	High	Master Protein	A0A0D9RGV0	A0A0D9RGV0_CHLSB	Ribosome binding protein 1	RRBP1	Ribosome binding protein 1 OS=Chlorocebus sabaeus OX=60711 GN=RRBP1 PE=4 SV=1	0	13.529	4	4	4	4	1450	156.3	8.87	5.27	4	transport			Pf05104	103214724	ENSCSAG00000011641	RRBP1	A0A0D9RGV0; csab:103214724	0	0				High	1
FALSE	High	Master Protein	A0A0D9RF02	A0A0D9RF02_CHLSB	Isocitrate dehydrogenase [NAD] subunit, mitochondrial	IDH3B	Isocitrate dehydrogenase [NAD] subunit, mitochondrial OS=Chlorocebus sabaeus OX=60711 GN=IDH3B PE=3 SV=1	0	13.525	10	3	3	3	385	42.2	8.28	7.71	3	other metabolic processes	mitochondrion	other molecular function	Pf00180	103215621	ENSCSAG00000010969	IDH3B	A0A0D9RF02; csab:103215621	0	0				High	1
FALSE	High	Master Protein	A0A0D9RX76	A0A0D9RX76_CHLSB	Zinc finger RNA binding protein	ZFR	Zinc finger RNA binding protein OS=Chlorocebus sabaeus OX=60711 GN=ZFR PE=4 SV=1	0	13.52	5	4	4	4	1074	117	9.04	2.66	4			nucleic acid binding activity;other molecular function	Pf07528, Pf12874	103215095	ENSCSAG00000017180	ZFR	A0A0D9RX76	0	0				High	1
FALSE	High	Master Protein	A0A0D9R703	A0A0D9R703_CHLSB	Apolipoprotein B	APOB	Apolipoprotein B OS=Chlorocebus sabaeus OX=60711 GN=APOB PE=4 SV=1	0	13.516	1	5	5	5	4555	515.3	6.86	5.95	5	cell organization and biogenesis;protein metabolism;other metabolic processes;transport;developmental processes;other biological processes	non-structural extracellular;cytosol;ER/Golgi;other cell component	signal transduction activity or receptor binding;transporter activity;other molecular function	Pf01347, Pf06448, Pf09172, Pf12491	103220705	ENSCSAG00000008169	APOB	A0A0D9R703; csab:103220705	0	0	100	1.28096e+07	1.28096e+07	High	1
FALSE	High	Master Protein	A0A0D9RPJ4	A0A0D9RPJ4_CHLSB	Non-specific serine/threonine protein kinase (EC 2.7.11.1)	OXSR1	Non-specific serine/threonine protein kinase OS=Chlorocebus sabaeus OX=60711 GN=OXSR1 PE=3 SV=1	0	13.511	7	3	3	3	527	58	6.43	3.4	3	protein metabolism;other metabolic processes;stress response;signal transduction;other biological processes	cytosol	kinase activity;other molecular function	Pf00069, Pf12202	103221063	ENSCSAG00000014406	OXSR1	A0A0D9RPJ4; csab:103221063	0	0	100	1.40429e+06	1.40429e+06	High	1
FALSE	High	Master Protein	A0A0D9R0V0	A0A0D9R0V0_CHLSB	Tankyrase 1 binding protein 1	TNKS1BP1	Tankyrase 1 binding protein 1 OS=Chlorocebus sabaeus OX=60711 GN=TNKS1BP1 PE=4 SV=1	0	13.498	2	3	4	3	1729	182.1	4.92	6.98	3	DNA metabolism;other metabolic processes;stress response;other biological processes	plasma membrane;other membranes;nucleus;other cell component	other molecular function	Pf15327		ENSCSAG00000005937	TNKS1BP1	A0A0D9R0V0	0	0				High	1
FALSE	High	Master Protein	A0A0D9RSS1	A0A0D9RSS1_CHLSB	Signal recognition particle 54 kDa protein	SRP54	Signal recognition particle 54 kDa protein OS=Chlorocebus sabaeus OX=60711 GN=SRP54 PE=3 SV=1	0	13.463	7	3	4	3	504	55.7	8.75	8.63	3	transport;other biological processes	cytosol;translational apparatus;nucleus	nucleic acid binding activity;other molecular function	Pf00448, Pf02881, Pf02978	103228813	ENSCSAG00000015575	SRP54	A0A0D9RSS1; csab:103228813	0	0	100	1.31012e+06	1.31012e+06	High	1
FALSE	High	Master Protein	A0A0D9RI58	A0A0D9RI58_CHLSB	40S ribosomal protein S15	RPS15	40S ribosomal protein S15 OS=Chlorocebus sabaeus OX=60711 GN=RPS15 PE=3 SV=1	0	13.441	17	3	6	3	152	17.7	10.39	11.41	3	protein metabolism;RNA metabolism OR transcription;other metabolic processes;transport;other biological processes	cytosol;translational apparatus	enzyme regulator activity;nucleic acid binding activity;other molecular function	Pf00203	103233608	ENSCSAG00000012113	RPS15	A0A0D9RI58; csab:103233608	0	0	100	6.02472e+06	6.02472e+06	High	1
FALSE	High	Master Protein	A0A0D9RQK3	A0A0D9RQK3_CHLSB	GTP-binding protein YPTM2		GTP-binding protein YPTM2 OS=Chlorocebus sabaeus OX=60711 PE=4 SV=1	0	13.441	24	3	6	1	144	16.5	5.34	13.5	3			other molecular function	Pf00071					0	0				High	1	Met-loss+Acetyl [N-Term]
FALSE	High	Master Protein	A0A0D9RUH9	A0A0D9RUH9_CHLSB	Phosphoenolpyruvate carboxykinase (GTP) (EC 4.1.1.32)	PCK2	Phosphoenolpyruvate carboxykinase (GTP) OS=Chlorocebus sabaeus OX=60711 GN=PCK2 PE=3 SV=1	0	13.421	8	4	5	4	640	70.3	7.03	3.31	4	other metabolic processes	mitochondrion	other molecular function	Pf00821, Pf17297	103228704	ENSCSAG00000016199	PCK2	A0A0D9RUH9	0	0	100	2.21405e+06	2.21405e+06	High	1
FALSE	High	Master Protein	A0A0D9REF2	A0A0D9REF2_CHLSB	Mitogen-activated protein kinase kinase 2	MAP2K2	Mitogen-activated protein kinase kinase 2 OS=Chlorocebus sabaeus OX=60711 GN=MAP2K2 PE=3 SV=1	0	13.389	10	3	3	3	400	44.4	6.55	5.3	3	cell cycle OR cell proliferation;protein metabolism;other metabolic processes;developmental processes;signal transduction;other biological processes	plasma membrane;other membranes;cytoskeleton;ER/Golgi;other cell component	enzyme regulator activity;kinase activity;other molecular function	Pf00069	103233717	ENSCSAG00000010771	MAP2K2	A0A0D9REF2; csab:103233717	0	0	100	1.69501e+06	1.69501e+06	High	1
FALSE	High	Master Protein	A0A0D9RF94	A0A0D9RF94_CHLSB	Sodium/potassium-transporting ATPase subunit beta	ATP1B1	Sodium/potassium-transporting ATPase subunit beta OS=Chlorocebus sabaeus OX=60711 GN=ATP1B1 PE=3 SV=1	0	13.381	15	3	3	3	303	35	8.53	2.93	3	cell adhesion;other metabolic processes;transport;signal transduction;other biological processes	plasma membrane;other membranes;cytoskeleton;other cell component	other molecular function	Pf00287	103230624	ENSCSAG00000011067	ATP1B1	A0A0D9RF94; csab:103230624	0	0	100	434834	434834	High	1
FALSE	High	Master Protein	A0A0D9RX68	A0A0D9RX68_CHLSB	Activated RNA polymerase II transcriptional coactivator p15 (SUB1 homolog)		Activated RNA polymerase II transcriptional coactivator p15 OS=Chlorocebus sabaeus OX=60711 PE=3 SV=1	0	13.361	35	4	7	4	127	14.4	9.6	7.87	4	cell organization and biogenesis;RNA metabolism OR transcription;other metabolic processes;other biological processes	nucleus;other cell component	nucleic acid binding activity;other molecular function	Pf02229					0	0	100	5.39373e+06	5.39373e+06	High	1
FALSE	High	Master Protein	A0A0D9QYM1	A0A0D9QYM1_CHLSB	Septin 9	SEPTIN9	Septin 9 OS=Chlorocebus sabaeus OX=60711 GN=SEPTIN9 PE=3 SV=1	0	13.308	5	3	4	3	568	63.5	8.4	9.98	3	other biological processes	cytoskeleton;other cell component	other molecular function	Pf00735		ENSCSAG00000005146	SEPTIN9	A0A0D9QYM1	0	0	100	1.46056e+06	1.46056e+06	High	1
FALSE	High	Master Protein	A0A0D9RSH2	A0A0D9RSH2_CHLSB	Drebrin like	DBNL	Drebrin like OS=Chlorocebus sabaeus OX=60711 GN=DBNL PE=3 SV=1	0	13.286	9	3	3	3	436	49.1	5.07	7.38	3	cell organization and biogenesis;transport;developmental processes;signal transduction	plasma membrane;other membranes;cytoskeleton;ER/Golgi;other cytoplasmic organelle;other cell component	cytoskeletal activity;other molecular function	Pf00241, Pf14604	103226148	ENSCSAG00000015475	DBNL	A0A0D9RSH2	0	0				High	1
FALSE	High	Master Protein	A0A0D9RXQ7	A0A0D9RXQ7_CHLSB	Condensin complex subunit 2	NCAPH	Condensin complex subunit 2 OS=Chlorocebus sabaeus OX=60711 GN=NCAPH PE=3 SV=1	0	13.257	5	2	2	2	740	82.4	5.08	5.42	2	cell cycle OR cell proliferation;cell organization and biogenesis;other biological processes	cytosol;nucleus;other cell component		Pf05786	103241072	ENSCSAG00000017364	NCAPH	A0A0D9RXQ7	0	0				High	1
FALSE	High	Master Protein	A0A0D9S2T4	A0A0D9S2T4_CHLSB	Alpha-crystallin B chain (Alpha(B)-crystallin)	CRYAB	Alpha-crystallin B chain OS=Chlorocebus sabaeus OX=60711 GN=CRYAB PE=3 SV=1	0	13.227	33	4	6	4	175	20.1	7.33	11.47	4	cell organization and biogenesis;stress response;developmental processes;other biological processes	plasma membrane;other membranes;cytosol;cytoskeleton;mitochondrion;nucleus;other cell component	other molecular function	Pf00011, Pf00525	103248454	ENSCSAG00000002867	CRYAB	A0A0D9S2T4; csab:103248454	0	0	100	2.43656e+06	2.43656e+06	High	1
FALSE	High	Master Protein	A0A0D9S890	A0A0D9S890_CHLSB	60S ribosomal protein L11		60S ribosomal protein L11 OS=Chlorocebus sabaeus OX=60711 PE=3 SV=1	0	13.219	19	3	8	3	167	19	9.8	10.66	3	protein metabolism;other metabolic processes	translational apparatus;other cell component	other molecular function	Pf00281, Pf00673					0	0	100	2.77949e+07	2.77949e+07	High	1
FALSE	High	Master Protein	A0A0D9QZG1	A0A0D9QZG1_CHLSB	Chromobox 5	CBX5	Chromobox 5 OS=Chlorocebus sabaeus OX=60711 GN=CBX5 PE=4 SV=1	0	13.205	19	3	4	3	191	22.2	5.86	8.54	3	stress response;other biological processes	nucleus;other cell component	other molecular function	Pf00385, Pf01393	103238431	ENSCSAG00000005440	CBX5	A0A0D9QZG1	0	0	100	656044	656044	High	1
FALSE	High	Master Protein	A0A0D9RBI9	A0A0D9RBI9_CHLSB	HEAT repeat-containing protein 1	HEATR1	HEAT repeat-containing protein 1 OS=Chlorocebus sabaeus OX=60711 GN=HEATR1 PE=3 SV=1	0	13.161	2	3	3	3	2144	241.9	6.67	6	3	RNA metabolism OR transcription;other metabolic processes;other biological processes	mitochondrion;nucleus;other cell component		Pf08146, Pf12397	103230815	ENSCSAG00000009731	HEATR1	A0A0D9RBI9; csab:103230815	0	0				High	1
FALSE	High	Master Protein	A0A0D9RYE6	A0A0D9RYE6_CHLSB	Protein tweety homolog	TTYH3	Protein tweety homolog OS=Chlorocebus sabaeus OX=60711 GN=TTYH3 PE=3 SV=1	0	13.1	4	2	4	2	526	57.9	5.39	5.33	2	transport	plasma membrane;other membranes	transporter activity	Pf04906	103246863	ENSCSAG00000017609	TTYH3	A0A0D9RYE6; csab:103246863	0	0				High	1
FALSE	High	Master Protein	A0A0D9R974	A0A0D9R974_CHLSB	Endoplasmic reticulum metallopeptidase 1	ERMP1	Endoplasmic reticulum metallopeptidase 1 OS=Chlorocebus sabaeus OX=60711 GN=ERMP1 PE=4 SV=1	0	13.068	6	4	7	4	680	76.4	7.62	8.56	4	protein metabolism;stress response;signal transduction	other membranes	other molecular function	Pf04389		ENSCSAG00000008897	ERMP1	A0A0D9R974	0	0	100	6.11578e+06	6.11578e+06	High	1
FALSE	High	Master Protein	A0A0D9S2X7	A0A0D9S2X7_CHLSB	Acetyltransferase component of pyruvate dehydrogenase complex (EC 2.3.1.12)	DLAT	Acetyltransferase component of pyruvate dehydrogenase complex OS=Chlorocebus sabaeus OX=60711 GN=DLAT PE=3 SV=1	0	13.047	6	3	3	3	647	69.1	7.97	6.36	3	other metabolic processes	mitochondrion;other cell component	other molecular function	Pf00198, Pf00364, Pf02817	103248460	ENSCSAG00000002846	DLAT	A0A0D9S2X7; csab:103248460	0	0				High	1
FALSE	High	Master Protein	A0A0D9R0M0	A0A0D9R0M0_CHLSB	X-prolyl aminopeptidase 3	XPNPEP3	X-prolyl aminopeptidase 3 OS=Chlorocebus sabaeus OX=60711 GN=XPNPEP3 PE=4 SV=1	0	13.035	14	4	5	3	504	56.7	7.68	5.59	4	protein metabolism;other metabolic processes;other biological processes	cytosol;mitochondrion	other molecular function	Pf00557, Pf05195		ENSCSAG00000005861	XPNPEP3	A0A0D9R0M0	0	0	100	4.96238e+06	4.96238e+06	High	1
FALSE	High	Master Protein	A0A0D9REY3	A0A0D9REY3_CHLSB	Acidic nuclear phosphoprotein 32 family member B	ANP32B	Acidic nuclear phosphoprotein 32 family member B OS=Chlorocebus sabaeus OX=60711 GN=ANP32B PE=3 SV=1	0	13.014	10	2	2	2	251	28.8	4.06	5.68	2	cell organization and biogenesis;developmental processes;other biological processes	nucleus;other cell component	other molecular function	Pf14580	103219152	ENSCSAG00000010972	ANP32B	A0A0D9REY3; csab:103219152	0	0	100	6.96542e+06	6.96542e+06	High	1
FALSE	High	Master Protein	A0A0D9S293	A0A0D9S293_CHLSB	2',3'-cyclic-nucleotide 3'-phosphodiesterase (CNP) (CNPase) (EC 3.1.4.37)	CNP	2',3'-cyclic-nucleotide 3'-phosphodiesterase OS=Chlorocebus sabaeus OX=60711 GN=CNP PE=3 SV=1	0	12.963	5	2	2	2	421	47.5	9.07	5.95	2	cell organization and biogenesis;other metabolic processes;developmental processes;other biological processes	non-structural extracellular;plasma membrane;other membranes;other cell component	nucleic acid binding activity;other molecular function	Pf05881, Pf13671	103243434	ENSCSAG00000003059	CNP	A0A0D9S293; csab:103243434	0	0	100	1.70809e+06	1.70809e+06	High	1
FALSE	High	Master Protein	A0A0D9RMS2	A0A0D9RMS2_CHLSB	Platelet activating factor acetylhydrolase 1b regulatory subunit 1	PAFAH1B1	Platelet activating factor acetylhydrolase 1b regulatory subunit 1 OS=Chlorocebus sabaeus OX=60711 GN=PAFAH1B1 PE=4 SV=1	0	12.943	12	3	8	3	345	39	7.21	17.51	3	cell-cell signaling;cell cycle OR cell proliferation;cell organization and biogenesis;other metabolic processes;stress response;transport;developmental processes;signal transduction;other biological processes	cytoskeleton;nucleus;other cell component	cytoskeletal activity;other molecular function	Pf00400	103242137	ENSCSAG00000013754	PAFAH1B1	A0A0D9RMS2; csab:103242137	0	0				High	1
FALSE	High	Master Protein	A0A0D9QZQ5	A0A0D9QZQ5_CHLSB	Hydroxysteroid 17-beta dehydrogenase 12	HSD17B12	Hydroxysteroid 17-beta dehydrogenase 12 OS=Chlorocebus sabaeus OX=60711 GN=HSD17B12 PE=3 SV=1	0	12.92	10	2	3	2	312	34.5	9.33	5.24	2	cell organization and biogenesis;other biological processes	extracellular matrix;other membranes;ER/Golgi	other molecular function	Pf00106	103237147	ENSCSAG00000005534	HSD17B12	A0A0D9QZQ5; csab:103237147	0	0	100	6.19403e+06	6.19403e+06	High	1
FALSE	High	Master Protein	A0A0D9RPM3	A0A0D9RPM3_CHLSB	Proteasome subunit alpha type	PSMA3	Proteasome subunit alpha type OS=Chlorocebus sabaeus OX=60711 GN=PSMA3 PE=3 SV=1	0	12.802	13	3	6	3	255	28.4	5.33	7.09	3	protein metabolism;other metabolic processes;other biological processes	nucleus;other cell component	other molecular function	Pf00227, Pf10584	103229087	ENSCSAG00000014435	PSMA3	A0A0D9RPM3; csab:103229087	0	0	100	4.09478e+06	4.09478e+06	High	1
FALSE	High	Master Protein	A0A0D9RRL0	A0A0D9RRL0_CHLSB	Ribose-phosphate diphosphokinase (EC 2.7.6.1)	PRPS2	Ribose-phosphate diphosphokinase OS=Chlorocebus sabaeus OX=60711 GN=PRPS2 PE=3 SV=1	0	12.749	14	3	3	3	318	34.7	6.61	4.05	3	other metabolic processes	cytosol	kinase activity;other molecular function	Pf13793, Pf14572	103231598	ENSCSAG00000015172	PRPS2	A0A0D9RRL0	0	0				High	1
FALSE	High	Master Protein	A0A0D9RAN2	A0A0D9RAN2_CHLSB	Peroxiredoxin-like 2A (Peroxiredoxin-like 2 activated in M-CSF stimulated monocytes) (Redox-regulatory protein FAM213A)	PRXL2A	Peroxiredoxin-like 2A OS=Chlorocebus sabaeus OX=60711 GN=PRXL2A PE=3 SV=1	0	12.659	14	3	4	3	218	24.4	8.63	8.69	3	other biological processes	other cell component	other molecular function	Pf13911		ENSCSAG00000009424	PRXL2A	A0A0D9RAN2	0	0	100	3.83231e+06	3.83231e+06	High	1
FALSE	High	Master Protein	A0A0D9RMM2	A0A0D9RMM2_CHLSB	Septin	SEPTIN8	Septin OS=Chlorocebus sabaeus OX=60711 GN=SEPTIN8 PE=3 SV=1	0	12.631	6	2	3	1	483	55.7	6.28	8.08	2		other membranes;cytoskeleton;ER/Golgi	other molecular function	Pf00735	103244521	ENSCSAG00000013705	SEPTIN8	A0A0D9RMM2	0	0				High	1
FALSE	High	Master Protein	A0A0D9RHD6	A0A0D9RHD6_CHLSB	Proteasome subunit beta	PSMB1	Proteasome subunit beta OS=Chlorocebus sabaeus OX=60711 GN=PSMB1 PE=3 SV=1	0	12.616	12	2	2	2	241	26.5	8.13	6.06	2	protein metabolism;other metabolic processes	nucleus;other cell component		Pf00227	103240980	ENSCSAG00000011832	PSMB1	A0A0D9RHD6; csab:103240980	0	0	100	3.15102e+06	3.15102e+06	High	1
FALSE	High	Master Protein	A0A0D9S3N4	A0A0D9S3N4_CHLSB	Coatomer subunit delta	ARCN1	Coatomer subunit delta OS=Chlorocebus sabaeus OX=60711 GN=ARCN1 PE=3 SV=1	0	12.587	9	4	6	4	511	57.1	6.21	9.36	4	transport;developmental processes;other biological processes	other membranes;ER/Golgi		Pf00928, Pf01217	103248601	ENSCSAG00000002570	ARCN1	A0A0D9S3N4; csab:103248601	0	0	100	5.01779e+06	5.01779e+06	High	1
FALSE	High	Master Protein	A0A0D9S4D2	A0A0D9S4D2_CHLSB	Replication factor C subunit 5	RFC5	Replication factor C subunit 5 OS=Chlorocebus sabaeus OX=60711 GN=RFC5 PE=3 SV=1	0	12.518	13	4	4	4	340	38.4	7.2	7.03	4	cell organization and biogenesis;DNA metabolism;other metabolic processes;other biological processes	nucleus;other cell component	nucleic acid binding activity;other molecular function	Pf00004, Pf08542	103239217	ENSCSAG00000002317	RFC5	A0A0D9S4D2; csab:103239217	0	0	100	1.96223e+06	1.96223e+06	High	1
FALSE	High	Master Protein	A0A0D9S3N9	A0A0D9S3N9_CHLSB	RNA helicase (EC 3.6.4.13)	DDX6	RNA helicase OS=Chlorocebus sabaeus OX=60711 GN=DDX6 PE=3 SV=1	0	12.482	6	3	3	3	483	54.4	8.66	8.28	3	cell organization and biogenesis;developmental processes;other biological processes	cytosol;nucleus;other cell component	nucleic acid binding activity;other molecular function	Pf00270, Pf00271	103248606	ENSCSAG00000002564	DDX6	A0A0D9S3N9; csab:103248606	0	0	100	3.77013e+06	3.77013e+06	High	1
FALSE	High	Master Protein	Q69BK1	UCRI_CHLAE	Cytochrome b-c1 complex subunit Rieske, mitochondrial (EC 7.1.1.8) (Complex III subunit 5) (Cytochrome b-c1 complex subunit 5) (Rieske iron-sulfur protein) (RISP) (Rieske protein UQCRFS1) (Ubiquinol-cytochrome c reductase iron-sulfur subunit) [Cleaved into: Cytochrome b-c1 complex subunit 9 (Su9) (Subunit 9) (8 kDa subunit 9) (Complex III subunit IX) (Cytochrome b-c1 complex subunit 11) (UQCRFS1 …	UQCRFS1	Cytochrome b-c1 complex subunit Rieske, mitochondrial OS=Chlorocebus aethiops OX=9534 GN=UQCRFS1 PE=3 SV=1	0	12.411	12	2	3	2	274	29.6	7.78	8.31	2	other metabolic processes;transport	other membranes;mitochondrion	transporter activity;other molecular function	Pf00355, Pf02921, Pf09165			UQCRFS1	Q69BK1	0	0	100	3300222	3300222	High	1
FALSE	High	Master Protein	A0A0D9QZ71	A0A0D9QZ71_CHLSB	Inositol-3-phosphate synthase 1 (EC 5.5.1.4)	ISYNA1	Inositol-3-phosphate synthase 1 OS=Chlorocebus sabaeus OX=60711 GN=ISYNA1 PE=3 SV=1	0	12.386	7	3	3	3	559	61	5.76	5.14	3	other metabolic processes		other molecular function	Pf01658, Pf07994	103234182	ENSCSAG00000005350	ISYNA1	A0A0D9QZ71; csab:103234182	0	0	100	3.38147e+06	3.38147e+06	High	1
FALSE	High	Master Protein	A0A0D9R5G1	A0A0D9R5G1_CHLSB	Mitochondrial ribosomal protein S35	MRPS35	Mitochondrial ribosomal protein S35 OS=Chlorocebus sabaeus OX=60711 GN=MRPS35 PE=4 SV=1	0	12.381	14	2	2	2	264	30.5	6.43	5.91	2	protein metabolism;other metabolic processes	mitochondrion	other molecular function	Pf10213	103218792	ENSCSAG00000007584	MRPS35	A0A0D9R5G1	0	0	100	1.47913e+06	1.47913e+06	High	1
FALSE	High	Master Protein	A0A0D9RAQ7	A0A0D9RAQ7_CHLSB	Coiled-coil-helix-coiled-coil-helix domain containing 3		Coiled-coil-helix-coiled-coil-helix domain containing 3 OS=Chlorocebus sabaeus OX=60711 PE=4 SV=1	0	12.348	20	3	3	3	157	18.1	7.27	5.2	3		other membranes;mitochondrion		Pf05300					0	0	100	1.41371e+06	1.41371e+06	High	1
FALSE	High	Master Protein	A0A0D9RU93	A0A0D9RU93_CHLSB	Proteasome activator subunit 2	PSME2	Proteasome activator subunit 2 OS=Chlorocebus sabaeus OX=60711 GN=PSME2 PE=3 SV=1	0	12.346	10	2	2	2	253	29	6.58	6.23	2		other cell component	other molecular function	Pf02251, Pf02252		ENSCSAG00000016148	PSME2	A0A0D9RU93	0	0				High	1
FALSE	High	Master Protein	A0A0D9QZD3	A0A0D9QZD3_CHLSB	Leucine rich repeat containing 59	LRRC59	Leucine rich repeat containing 59 OS=Chlorocebus sabaeus OX=60711 GN=LRRC59 PE=4 SV=1	0	12.339	11	5	9	5	307	34.9	9.58	9.17	5		other membranes;mitochondrion;ER/Golgi		Pf13855	103242937	ENSCSAG00000005412	LRRC59	A0A0D9QZD3; csab:103242937	0	0	100	1.88904e+07	1.88904e+07	High	1
FALSE	High	Master Protein	A0A0D9QUI8	A0A0D9QUI8_CHLSB	Glycylpeptide N-tetradecanoyltransferase (EC 2.3.1.97)	NMT1	Glycylpeptide N-tetradecanoyltransferase OS=Chlorocebus sabaeus OX=60711 GN=NMT1 PE=3 SV=1	0	12.3	7	3	4	3	496	56.8	7.8	9.86	3	protein metabolism;other metabolic processes;developmental processes	plasma membrane;other membranes;cytosol	other molecular function	Pf01233, Pf02799		ENSCSAG00000003656	NMT1	A0A0D9QUI8	0	0	100	3.83965e+06	3.83965e+06	High	1
FALSE	High	Master Protein	A0A0D9S0Y5	A0A0D9S0Y5_CHLSB	Cysteine and histidine rich domain containing 1	CHORDC1	Cysteine and histidine rich domain containing 1 OS=Chlorocebus sabaeus OX=60711 GN=CHORDC1 PE=4 SV=1	0	12.246	11	3	3	3	332	37.6	7.75	8.08	3	other biological processes		other molecular function	Pf04968, Pf04969	103248218	ENSCSAG00000003537	CHORDC1	A0A0D9S0Y5; csab:103248218	0	0	100	2.41635e+06	2.41635e+06	High	1
FALSE	High	Master Protein	A0A0D9SDH3	A0A0D9SDH3_CHLSB	Ribosomal protein L10 like	RPL10L	Ribosomal protein L10 like OS=Chlorocebus sabaeus OX=60711 GN=RPL10L PE=3 SV=1	0	12.19	21	5	5	1	214	24.6	10.14	7.13	5	cell cycle OR cell proliferation;cell organization and biogenesis;protein metabolism;other metabolic processes;other biological processes	cytosol;ER/Golgi;translational apparatus;nucleus;other cell component	other molecular function	Pf00252	103228917	ENSCSAG00000019404	RPL10L	A0A0D9SDH3; csab:103228917	0	0				High	1
FALSE	High	Master Protein	A0A0D9S7P7	A0A0D9S7P7_CHLSB	Microtubule actin crosslinking factor 1	MACF1	Microtubule actin crosslinking factor 1 OS=Chlorocebus sabaeus OX=60711 GN=MACF1 PE=4 SV=1	0	12.188	1	4	4	4	7557	857.1	5.49	2.6	4	cell organization and biogenesis	other membranes;cytoskeleton;other cell component	cytoskeletal activity;other molecular function	Pf00307, Pf00435, Pf00681, Pf02187, Pf13499, Pf17902, Pf18373		ENSCSAG00000001128	MACF1	A0A0D9S7P7	0	0				High	1
FALSE	High	Master Protein	A0A0D9RNR3	A0A0D9RNR3_CHLSB	J domain-containing protein		J domain-containing protein OS=Chlorocebus sabaeus OX=60711 PE=4 SV=1	0	12.115	4	1	1	1	358	40.5	6.18	5.42	1	protein metabolism;RNA metabolism OR transcription;other metabolic processes;other biological processes	non-structural extracellular;ER/Golgi;nucleus;other cell component	signal transduction activity or receptor binding;other molecular function	Pf00226, Pf01556					0	0				High	1
FALSE	High	Master Protein	A0A0D9RYD7	A0A0D9RYD7_CHLSB	Myosin light chain 12B	MYL12B	Myosin light chain 12B OS=Chlorocebus sabaeus OX=60711 GN=MYL12B PE=4 SV=1	0	12.092	19	4	5	4	172	19.8	4.84	10.71	4	other biological processes	cytoskeleton;other cell component	cytoskeletal activity;other molecular function	Pf08976, Pf13405	103222701	ENSCSAG00000017599	MYL12B	A0A0D9RYD7; csab:103222701	0	0	100	9362266	9362266	High	1
FALSE	High	Master Protein	A0A0D9R6W5	A0A0D9R6W5_CHLSB	Pyridoxal dependent decarboxylase domain containing 1	PDXDC1	Pyridoxal dependent decarboxylase domain containing 1 OS=Chlorocebus sabaeus OX=60711 GN=PDXDC1 PE=4 SV=1	0	12.063	4	2	2	2	799	88	5.52	3.98	2	other metabolic processes	ER/Golgi	other molecular function	Pf00282		ENSCSAG00000008091	PDXDC1	A0A0D9R6W5	0	0				High	1
FALSE	High	Master Protein	A0A0D9R1X9	A0A0D9R1X9_CHLSB	DNA ligase (EC 6.5.1.1)	LIG3	DNA ligase OS=Chlorocebus sabaeus OX=60711 GN=LIG3 PE=3 SV=1	0	12.058	4	3	3	3	1009	112.8	9.01	3.07	3	DNA metabolism;other metabolic processes;stress response;other biological processes	nucleus	nucleic acid binding activity;other molecular function	Pf00645, Pf01068, Pf04675, Pf04679, Pf16759	103242720	ENSCSAG00000006328	LIG3	A0A0D9R1X9; csab:103242720	0	0				High	1
FALSE	High	Master Protein	A0A0D9RHH6	A0A0D9RHH6_CHLSB	G protein subunit alpha i1	GNAI1	G protein subunit alpha i1 OS=Chlorocebus sabaeus OX=60711 GN=GNAI1 PE=3 SV=1	0	12.031	14	4	4	2	354	40.3	5.97	7.27	4	signal transduction;other biological processes	plasma membrane;other membranes;cytoskeleton;other cell component	other molecular function	Pf00503	103226652	ENSCSAG00000011871	GNAI1	A0A0D9RHH6; csab:103226652	0	1	100	9398640	9398640	High	1
FALSE	High	Master Protein	A0A0D9RDZ6	A0A0D9RDZ6_CHLSB	IF rod domain-containing protein		IF rod domain-containing protein OS=Chlorocebus sabaeus OX=60711 PE=3 SV=1	0	12.011	5	4	6	1	476	54.3	5.15	8.59	4		cytosol;cytoskeleton		Pf00038, Pf16208					0	0	100	5596659	5596659	High	1
FALSE	High	Master Protein	A0A0D9R3B0	A0A0D9R3B0_CHLSB	Bleomycin hydrolase (EC 3.4.22.40)	BLMH	Bleomycin hydrolase OS=Chlorocebus sabaeus OX=60711 GN=BLMH PE=3 SV=1	0	12.011	7	3	5	3	455	52.5	6.27	5.65	3	protein metabolism;other biological processes	other cell component	other molecular function	Pf03051	103242663	ENSCSAG00000006807	BLMH	A0A0D9R3B0; csab:103242663	0	0	100	1.55738e+07	1.55738e+07	High	1
FALSE	High	Master Protein	A0A0D9RMC5	A0A0D9RMC5_CHLSB	Kinesin-like protein	KIF23	Kinesin-like protein OS=Chlorocebus sabaeus OX=60711 GN=KIF23 PE=3 SV=1	0	12.006	4	3	4	3	960	110.1	8.44	7.54	3	other biological processes	cytoskeleton;other cell component	cytoskeletal activity;other molecular function	Pf00225, Pf16540	103245408	ENSCSAG00000013602	KIF23	A0A0D9RMC5	0	0				High	1
FALSE	High	Master Protein	A0A0D9R4I0	A0A0D9R4I0_CHLSB	Serine palmitoyltransferase long chain base subunit 1	SPTLC1	Serine palmitoyltransferase long chain base subunit 1 OS=Chlorocebus sabaeus OX=60711 GN=SPTLC1 PE=4 SV=1	0	12.004	13	4	6	4	473	52.7	6.28	7.39	4	other metabolic processes;other biological processes	other membranes;ER/Golgi	other molecular function	Pf00155	103219749	ENSCSAG00000007251	SPTLC1	A0A0D9R4I0; csab:103219749	0	0	100	1681359	1681359	High	1
FALSE	High	Master Protein	A0A0D9QZ04	A0A0D9QZ04_CHLSB	Cyclin dependent kinase 2	CDK2	Cyclin dependent kinase 2 OS=Chlorocebus sabaeus OX=60711 GN=CDK2 PE=3 SV=1	0	12.004	12	3	3	3	298	33.9	8.68	5.16	3	cell cycle OR cell proliferation;cell organization and biogenesis;protein metabolism;RNA metabolism OR transcription;other metabolic processes;transport;signal transduction;other biological processes	cytoskeleton;nucleus;other cytoplasmic organelle;other cell component	kinase activity;other molecular function	Pf00069	103238495	ENSCSAG00000005281	CDK2	A0A0D9QZ04; csab:103238495	0	0				High	1
FALSE	High	Master Protein	A0A0D9S3C9	A0A0D9S3C9_CHLSB	Ribosomal protein L19		Ribosomal protein L19 OS=Chlorocebus sabaeus OX=60711 PE=3 SV=1	0	11.956	19	4	5	4	196	23.5	11.47	7.12	4	protein metabolism;other metabolic processes	cytosol;translational apparatus;nucleus	nucleic acid binding activity;other molecular function	Pf01280					0	0				High	1
FALSE	High	Master Protein	A0A0D9R1Q7	A0A0D9R1Q7_CHLSB	Pre-mRNA-processing factor 19 (EC 2.3.2.27)	PRPF19	Pre-mRNA-processing factor 19 OS=Chlorocebus sabaeus OX=60711 GN=PRPF19 PE=3 SV=1	0	11.938	10	4	7	4	504	55.1	6.61	6.83	4	cell organization and biogenesis;protein metabolism;DNA metabolism;RNA metabolism OR transcription;other metabolic processes;stress response;signal transduction;other biological processes	cytoskeleton;nucleus;other cell component	other molecular function	Pf00400, Pf04564, Pf08606	103234589	ENSCSAG00000006254	PRPF19	A0A0D9R1Q7; csab:103234589	0	0	100	7.91883e+06	7.91883e+06	High	1
FALSE	High	Master Protein	A0A0D9S3Y0	A0A0D9S3Y0_CHLSB	Protein arginine methyltransferase 1	PRMT1	Protein arginine methyltransferase 1 OS=Chlorocebus sabaeus OX=60711 GN=PRMT1 PE=4 SV=1	0	11.912	12	3	4	3	306	35.4	6.44	5.21	3	cell organization and biogenesis;protein metabolism;RNA metabolism OR transcription;other metabolic processes;developmental processes;other biological processes	nucleus;other cell component	nucleic acid binding activity;other molecular function	Pf13649		ENSCSAG00000002474	PRMT1	A0A0D9S3Y0	0	0				High	1
FALSE	High	Master Protein	Q58P25	Q58P25_CHLAE	Glutathione-disulfide reductase (EC 1.8.1.7)	GSHR	Glutathione-disulfide reductase (Fragment) OS=Chlorocebus aethiops OX=9534 GN=GSHR PE=2 SV=1	0	11.9	7	3	3	3	416	45.4	7.08	7.84	3	other metabolic processes;other biological processes		other molecular function	Pf02852, Pf07992			GSHR	Q58P25	0	0	100	2.43606e+06	2.43606e+06	High	1
FALSE	High	Master Protein	A0A0D9RFY0	A0A0D9RFY0_CHLSB	Dihydrolipoyl dehydrogenase (EC 1.8.1.4)	DLD	Dihydrolipoyl dehydrogenase OS=Chlorocebus sabaeus OX=60711 GN=DLD PE=3 SV=1	0	11.883	7	3	3	3	538	57.5	8.91	8.46	3	protein metabolism;other metabolic processes;developmental processes;other biological processes	cytoskeleton;mitochondrion;nucleus;other cytoplasmic organelle;other cell component	other molecular function	Pf02852, Pf07992	103226725	ENSCSAG00000011313	DLD	A0A0D9RFY0; csab:103226725	0	0	100	1.42276e+06	1.42276e+06	High	1
FALSE	High	Master Protein	A0A0D9S3N6	A0A0D9S3N6_CHLSB	Pleckstrin homology like domain family B member 1	PHLDB1	Pleckstrin homology like domain family B member 1 OS=Chlorocebus sabaeus OX=60711 GN=PHLDB1 PE=4 SV=1	0	11.878	5	4	6	4	1296	142.9	8.79	11.01	4	other biological processes	plasma membrane;other membranes;cytosol;other cell component		Pf00169		ENSCSAG00000002568	PHLDB1	A0A0D9S3N6	0	0	100	1.43636e+06	1.43636e+06	High	1
FALSE	High	Master Protein	A0A0D9RYA4	A0A0D9RYA4_CHLSB	NADH dehydrogenase [ubiquinone] flavoprotein 2, mitochondrial (NADH-ubiquinone oxidoreductase 24 kDa subunit)	NDUFV2	NADH dehydrogenase [ubiquinone] flavoprotein 2, mitochondrial OS=Chlorocebus sabaeus OX=60711 GN=NDUFV2 PE=3 SV=1	0	11.868	14	3	4	3	249	27.4	8.06	4.79	3	other metabolic processes;transport;developmental processes	other membranes;mitochondrion	transporter activity;other molecular function	Pf01257	103222752	ENSCSAG00000017564	NDUFV2	A0A0D9RYA4; csab:103222752	0	0				High	1
FALSE	High	Master Protein	A0A0D9RNP3	A0A0D9RNP3_CHLSB	Nucleolar GTP-binding protein 1	GTPBP4	Nucleolar GTP-binding protein 1 OS=Chlorocebus sabaeus OX=60711 GN=GTPBP4 PE=3 SV=1	0	11.847	7	4	5	4	634	74	9.47	11.1	4	RNA metabolism OR transcription;other metabolic processes;other biological processes	other membranes;cytosol;nucleus;other cell component	other molecular function	Pf06858, Pf08155, Pf17835	103237756	ENSCSAG00000014097	GTPBP4	A0A0D9RNP3; csab:103237756	0	0				High	1
FALSE	High	Master Protein	A0A0D9R0F2	A0A0D9R0F2_CHLSB	High density lipoprotein binding protein	HDLBP	High density lipoprotein binding protein OS=Chlorocebus sabaeus OX=60711 GN=HDLBP PE=4 SV=1	0	11.844	4	5	5	5	1286	143.4	6.79	6.86	5		cytosol	nucleic acid binding activity	Pf00013		ENSCSAG00000005781	HDLBP	A0A0D9R0F2	0	0				High	1
FALSE	High	Master Protein	A0A0D9S0W9	A0A0D9S0W9_CHLSB	Heterogeneous nuclear ribonucleoprotein U like 1	HNRNPUL1	Heterogeneous nuclear ribonucleoprotein U like 1 OS=Chlorocebus sabaeus OX=60711 GN=HNRNPUL1 PE=4 SV=1	0	11.825	4	3	3	3	856	95.7	6.92	3.28	3	RNA metabolism OR transcription;other metabolic processes;other biological processes	nucleus	other molecular function	Pf00622, Pf02037, Pf13671	103234726	ENSCSAG00000003544	HNRNPUL1	A0A0D9S0W9	0	0				High	1
FALSE	High	Master Protein	A0A0D9R5E6	A0A0D9R5E6_CHLSB	Heterogeneous nuclear ribonucleoprotein H3	HNRNPH3	Heterogeneous nuclear ribonucleoprotein H3 OS=Chlorocebus sabaeus OX=60711 GN=HNRNPH3 PE=4 SV=1	0	11.818	8	2	2	2	346	36.9	6.87	5.77	2	other biological processes	nucleus	nucleic acid binding activity	Pf00076	103216098	ENSCSAG00000007572	HNRNPH3	A0A0D9R5E6	0	0				High	1
FALSE	High	Master Protein	A0A0D9RPG9	A0A0D9RPG9_CHLSB	Calcium-transporting ATPase (EC 7.2.2.10)	ATP2B4	Calcium-transporting ATPase OS=Chlorocebus sabaeus OX=60711 GN=ATP2B4 PE=3 SV=1	0	11.794	3	3	3	1	1170	129.3	7.64	7.61	3	stress response;transport;other biological processes	plasma membrane;other membranes;cytoskeleton	transporter activity;enzyme regulator activity;other molecular function	Pf00122, Pf00689, Pf00690, Pf00702, Pf12424, Pf13246	103230273	ENSCSAG00000014379	ATP2B4	A0A0D9RPG9	0	0	100	822972	822972	High	1
FALSE	High	Master Protein	A0A0D9S1R0	APOE_CHLSB	Apolipoprotein E (Apo-E)	APOE	Apolipoprotein E OS=Chlorocebus sabaeus OX=60711 GN=APOE PE=3 SV=2	0	11.787	10	2	2	2	323	36.5	5.36	5.47	2	cell organization and biogenesis;protein metabolism;other metabolic processes;transport;developmental processes;other biological processes	non-structural extracellular;extracellular matrix	signal transduction activity or receptor binding;other molecular function	Pf01442			APOE	A0A0D9S1R0	0	0	100	2.40848e+06	2.40848e+06	High	1
FALSE	High	Master Protein	A0A0D9S602	A0A0D9S602_CHLSB	60S ribosomal protein L28		60S ribosomal protein L28 OS=Chlorocebus sabaeus OX=60711 PE=3 SV=1	0	11.761	19	4	7	4	137	15.7	12.02	14.39	4	protein metabolism;other metabolic processes	translational apparatus;other cell component	other molecular function	Pf01778					0	0	100	11455325	11455325	High	1	Met-loss+Acetyl [N-Term]
FALSE	High	Master Protein	A0A0D9RS65	A0A0D9RS65_CHLSB	IF rod domain-containing protein		IF rod domain-containing protein OS=Chlorocebus sabaeus OX=60711 PE=4 SV=1	0	11.743	8	5	5	3	460	52.3	6.4	5.87	5		cytosol;cytoskeleton		Pf00038, Pf16208					0	0	100	10634246	10634246	High	1
FALSE	High	Master Protein	A0A0D9RHD1	A0A0D9RHD1_CHLSB	eIF-5a domain-containing protein		eIF-5a domain-containing protein OS=Chlorocebus sabaeus OX=60711 PE=3 SV=1	0	11.715	17	2	2	2	210	23.1	6.29	4.98	2	protein metabolism;other metabolic processes;transport;other biological processes	other membranes;ER/Golgi;nucleus	translation activity;nucleic acid binding activity	Pf01287					0	0	100	2.75077e+06	2.75077e+06	High	1
FALSE	High	Master Protein	A0A0D9SA36	A0A0D9SA36_CHLSB	Histone H2A	H2AW	Histone H2A OS=Chlorocebus sabaeus OX=60711 GN=H2AW PE=3 SV=1	0	11.663	15	1	1	1	130	14.1	11.05	3.4	1		nucleus;other cell component	nucleic acid binding activity;other molecular function	Pf00125, Pf16211	103229950	ENSCSAG00000000271	H2AW	A0A0D9SA36; csab:103229950	0	0	100	9995437	9995437	High	1
FALSE	High	Master Protein	A0A0D9S4L8	A0A0D9S4L8_CHLSB	Solute carrier family 25 member 10	SLC25A10	Solute carrier family 25 member 10 OS=Chlorocebus sabaeus OX=60711 GN=SLC25A10 PE=3 SV=1	0	11.616	16	3	3	3	287	31.3	9.63	6.41	3	transport	other membranes;mitochondrion;nucleus	transporter activity	Pf00153	103243729	ENSCSAG00000002230	SLC25A10	A0A0D9S4L8; csab:103243729	0	0	100	1.23337e+06	1.23337e+06	High	1
FALSE	High	Master Protein	A0A0D9QZ14	A0A0D9QZ14_CHLSB	Diacylglycerol kinase (DAG kinase) (EC 2.7.1.107)	DGKA	Diacylglycerol kinase OS=Chlorocebus sabaeus OX=60711 GN=DGKA PE=3 SV=1	0	11.615	6	2	3	2	737	82.8	6.73	2.96	2	other metabolic processes;stress response;signal transduction	plasma membrane;other membranes;cytosol	kinase activity;other molecular function	Pf00130, Pf00609, Pf00781, Pf14513	103238497	ENSCSAG00000005288	DGKA	A0A0D9QZ14; csab:103238497	0	0				High	1
FALSE	High	Master Protein	A0A0D9S7X8	A0A0D9S7X8_CHLSB	Taxilin alpha	TXLNA	Taxilin alpha OS=Chlorocebus sabaeus OX=60711 GN=TXLNA PE=3 SV=1	0	11.599	8	2	2	2	546	61.7	6.52	4.16	2	other biological processes	other cell component	other molecular function	Pf09728	103225195	ENSCSAG00000001046	TXLNA	A0A0D9S7X8	0	0				High	1
FALSE	High	Master Protein	A0A0D9S5Z6	A0A0D9S5Z6_CHLSB	Vesicle-trafficking protein SEC22b (SEC22 vesicle-trafficking protein homolog B)	SEC22B	Vesicle-trafficking protein SEC22b OS=Chlorocebus sabaeus OX=60711 GN=SEC22B PE=3 SV=1	0	11.587	17	3	4	3	215	24.7	8.51	8.02	3	cell organization and biogenesis;transport;other biological processes	other membranes;ER/Golgi;other cell component	other molecular function	Pf00957, Pf13774	103224079	ENSCSAG00000001743	SEC22B	A0A0D9S5Z6; csab:103224079	0	0				High	1
FALSE	High	Master Protein	A0A0D9RQK6	A0A0D9RQK6_CHLSB	Actin related protein 2	ACTR2	Actin related protein 2 OS=Chlorocebus sabaeus OX=60711 GN=ACTR2 PE=3 SV=1	0	11.586	8	3	4	3	399	45.3	7.2	7.79	3	cell cycle OR cell proliferation;cell organization and biogenesis;stress response;transport;other biological processes	cytosol;cytoskeleton;nucleus;other cell component	cytoskeletal activity	Pf00022		ENSCSAG00000014779	ACTR2	A0A0D9RQK6	0	0	100	1.00309e+06	1.00309e+06	High	1
FALSE	High	Master Protein	A0A0D9RTM8	A0A0D9RTM8_CHLSB	Succinate--CoA ligase [ADP/GDP-forming] subunit alpha, mitochondrial (EC 6.2.1.4) (EC 6.2.1.5) (Succinyl-CoA synthetase subunit alpha) (SCS-alpha)	SUCLG1	Succinate--CoA ligase [ADP/GDP-forming] subunit alpha, mitochondrial OS=Chlorocebus sabaeus OX=60711 GN=SUCLG1 PE=3 SV=1	0	11.562	6	2	2	2	395	41.7	8.87	5.99	2	other metabolic processes	mitochondrion	other molecular function	Pf00549, Pf02629		ENSCSAG00000015890	SUCLG1	A0A0D9RTM8	0	0	100	1.44947e+06	1.44947e+06	High	1
FALSE	High	Master Protein	A0A0D9R2L5	A0A0D9R2L5_CHLSB	Insulin degrading enzyme	IDE	Insulin degrading enzyme OS=Chlorocebus sabaeus OX=60711 GN=IDE PE=3 SV=1	0	11.534	4	4	5	4	978	113.2	6.29	4.04	4	protein metabolism;other metabolic processes;other biological processes	non-structural extracellular;plasma membrane;other membranes;cytosol;mitochondrion;nucleus;other cytoplasmic organelle	other molecular function	Pf00675, Pf05193, Pf16187		ENSCSAG00000006565	IDE	A0A0D9R2L5	0	0	100	1.09803e+06	1.09803e+06	High	1
FALSE	High	Master Protein	A0A0D9RKI6	A0A0D9RKI6_CHLSB	Solute carrier family 25 member 11	SLC25A11	Solute carrier family 25 member 11 OS=Chlorocebus sabaeus OX=60711 GN=SLC25A11 PE=3 SV=1	0	11.53	18	3	3	3	314	34.1	9.94	5.15	3		other membranes		Pf00153	103242211	ENSCSAG00000012946	SLC25A11	A0A0D9RKI6; csab:103242211	0	0				High	1
FALSE	High	Master Protein	A0A0D9S9C5	A0A0D9S9C5_CHLSB	Protein S100 (S100 calcium-binding protein)		Protein S100 OS=Chlorocebus sabaeus OX=60711 PE=3 SV=1	0	11.527	15	1	2	1	105	11.7	6.68	2.68	1	other biological processes		other molecular function	Pf00036, Pf01023					0	0				High	1
FALSE	High	Master Protein	A0A0D9S7F8	A0A0D9S7F8_CHLSB	Aldo-keto reductase family 1 member A1 (EC 1.1.1.19) (EC 1.1.1.2) (EC 1.1.1.20) (EC 1.1.1.372) (EC 1.1.1.54) (Alcohol dehydrogenase [NADP(+)]) (Aldehyde reductase) (Glucuronate reductase) (Glucuronolactone reductase)	AKR1A1	Aldo-keto reductase family 1 member A1 OS=Chlorocebus sabaeus OX=60711 GN=AKR1A1 PE=3 SV=1	0	11.503	11	3	3	3	325	36.6	6.8	6.46	3	other metabolic processes;other biological processes	plasma membrane;other membranes;cytosol;other cell component	other molecular function	Pf00248	103224909	ENSCSAG00000001217	AKR1A1	A0A0D9S7F8; csab:103224909	0	0	100	2862202	2862202	High	1
FALSE	High	Master Protein	A0A0D9RE54	A0A0D9RE54_CHLSB	Solute carrier family 25 member 22	SLC25A22	Solute carrier family 25 member 22 OS=Chlorocebus sabaeus OX=60711 GN=SLC25A22 PE=3 SV=1	0	11.484	12	2	2	2	323	34.5	9.29	5.29	2	transport	other membranes;mitochondrion	transporter activity	Pf00153	103233489	ENSCSAG00000010671	SLC25A22	A0A0D9RE54; csab:103233489	0	0				High	1
FALSE	High	Master Protein	A0A0D9S5I4	A0A0D9S5I4_CHLSB	GTP-binding nuclear protein Ran	RAN	GTP-binding nuclear protein Ran OS=Chlorocebus sabaeus OX=60711 GN=RAN PE=3 SV=1	0	11.478	28	3	5	3	152	17.2	9.72	11.29	3	cell cycle OR cell proliferation;cell organization and biogenesis;other metabolic processes;transport;other biological processes	cytoskeleton;nucleus;other cytoplasmic organelle;other cell component	nucleic acid binding activity;other molecular function	Pf00071		ENSCSAG00000001906	RAN	A0A0D9S5I4	0	0	100	1.40868e+07	1.40868e+07	High	1	Met-loss+Acetyl [N-Term]
FALSE	High	Master Protein	A0A0D9S0V3	A0A0D9S0V3_CHLSB	Granulin precursor	GRN	Granulin precursor OS=Chlorocebus sabaeus OX=60711 GN=GRN PE=3 SV=1	0	11.475	6	3	4	3	605	64.6	6.83	11.46	3	cell organization and biogenesis;transport;other biological processes	non-structural extracellular;plasma membrane;other membranes;ER/Golgi;other cytoplasmic organelle	other molecular function	Pf00396	103243324	ENSCSAG00000003556	GRN	A0A0D9S0V3; csab:103243324	0	0	100	17219600	17219600	High	1
FALSE	High	Master Protein	A0A0D9RAW9	A0A0D9RAW9_CHLSB	Mannose-6-phosphate receptor, cation dependent	M6PR	Mannose-6-phosphate receptor, cation dependent OS=Chlorocebus sabaeus OX=60711 GN=M6PR PE=4 SV=1	0	11.457	15	3	3	3	278	31.1	5.83	4.66	3	transport	other membranes;ER/Golgi;other cytoplasmic organelle;other cell component	other molecular function	Pf02157	103218540	ENSCSAG00000009501	M6PR	A0A0D9RAW9	0	0				High	1
FALSE	High	Master Protein	A0A0D9S4D0	A0A0D9S4D0_CHLSB	Ring finger protein 213	RNF213	Ring finger protein 213 OS=Chlorocebus sabaeus OX=60711 GN=RNF213 PE=4 SV=1	0	11.452	1	3	4	3	5249	595.3	6.44	7.32	3	protein metabolism;other metabolic processes;stress response;developmental processes	cytosol;nucleus	other molecular function	Pf00097, Pf20173	103243697	ENSCSAG00000002319	RNF213	A0A0D9S4D0; csab:103243697	0	0				High	1
FALSE	High	Master Protein	A0A0D9R3A5	A0A0D9R3A5_CHLSB	Host cell factor C1	HCFC1	Host cell factor C1 OS=Chlorocebus sabaeus OX=60711 GN=HCFC1 PE=4 SV=1	0	11.439	3	4	4	4	2035	208.6	7.4	4.33	4	protein metabolism;RNA metabolism OR transcription;other metabolic processes;other biological processes	nucleus;other cell component	other molecular function	Pf01344, Pf13415	103232813	ENSCSAG00000006809	HCFC1	A0A0D9R3A5	0	0				High	1
FALSE	High	Master Protein	Q2VIM8	Q2VIM8_CHLSB	RBM1		RBM1 (Fragment) OS=Chlorocebus sabaeus OX=60711 PE=4 SV=1	0	11.424	7	2	2	2	385	41.8	9.89	6.45	2		other cell component	nucleic acid binding activity	Pf00076, Pf08081					0	0	100	6497842	6497842	High	1
FALSE	High	Master Protein	A0A0D9S6E7	A0A0D9S6E7_CHLSB	F-actin-capping protein subunit alpha	CAPZA1	F-actin-capping protein subunit alpha OS=Chlorocebus sabaeus OX=60711 GN=CAPZA1 PE=3 SV=1	0	11.411	9	2	2	2	290	33.3	6.25	4.86	2	cell organization and biogenesis	cytoskeleton;other cell component	cytoskeletal activity	Pf01267		ENSCSAG00000001594	CAPZA1	A0A0D9S6E7	0	0				High	1
FALSE	High	Master Protein	A0A0D9RL79	A0A0D9RL79_CHLSB	CRK like proto-oncogene, adaptor protein	CRKL	CRK like proto-oncogene, adaptor protein OS=Chlorocebus sabaeus OX=60711 GN=CRKL PE=3 SV=1	0	11.4	9	2	2	2	303	33.7	6.74	4.79	2	cell-cell signaling;cell organization and biogenesis;other metabolic processes;developmental processes;signal transduction;other biological processes	plasma membrane;other membranes;cytosol;nucleus;other cell component	other molecular function	Pf00017, Pf00018, Pf07653	103222955	ENSCSAG00000013224	CRKL	A0A0D9RL79; csab:103222955	0	0				High	1
FALSE	High	Master Protein	A0A0D9R7D9	A0A0D9R7D9_CHLSB	Inorganic diphosphatase (EC 3.6.1.1)	PPA1	Inorganic diphosphatase OS=Chlorocebus sabaeus OX=60711 GN=PPA1 PE=3 SV=1	0	11.285	14	3	3	3	278	31.2	5.68	2.71	3	other metabolic processes	other cell component	other molecular function	Pf00719		ENSCSAG00000008269	PPA1	A0A0D9R7D9	0	0	100	310523	310523	High	1
FALSE	High	Master Protein	A0A0D9RDI6	A0A0D9RDI6_CHLSB	Eukaryotic translation initiation factor 6 (eIF-6)	EIF6 ITGB4BP	Eukaryotic translation initiation factor 6 OS=Chlorocebus sabaeus OX=60711 GN=EIF6 PE=3 SV=1	0	11.264	6	1	2	1	245	26.6	4.68	4.95	1	cell organization and biogenesis;protein metabolism;other metabolic processes;transport;other biological processes	cytoskeleton;nucleus;other cell component	translation activity;nucleic acid binding activity	Pf01912	103216043	ENSCSAG00000010444	EIF6	A0A0D9RDI6; csab:103216043	0	0				High	1
FALSE	High	Master Protein	A0A0D9RK15	A0A0D9RK15_CHLSB	Histocompatibility minor 13	HM13	Histocompatibility minor 13 OS=Chlorocebus sabaeus OX=60711 GN=HM13 PE=3 SV=1	0	11.24	8	3	6	3	376	41.4	6.43	8.24	3	protein metabolism;other metabolic processes;stress response;transport;developmental processes	other membranes;ER/Golgi	other molecular function	Pf04258	103247981	ENSCSAG00000012775	HM13	A0A0D9RK15	0	0	100	4.99383e+06	4.99383e+06	High	1
FALSE	High	Master Protein	A0A0D9RY89	A0A0D9RY89_CHLSB	VAMP associated protein A	VAPA	VAMP associated protein A OS=Chlorocebus sabaeus OX=60711 GN=VAPA PE=4 SV=1	0	11.199	9	2	3	1	294	32.6	8.91	9.2	2	cell organization and biogenesis;other metabolic processes;transport;developmental processes;other biological processes	plasma membrane;other membranes;ER/Golgi;other cell component	cytoskeletal activity;other molecular function	Pf00635	103222768	ENSCSAG00000017549	VAPA	A0A0D9RY89	0	0				High	1
FALSE	High	Master Protein	A0A0D9R8F2	A0A0D9R8F2_CHLSB	Acyl-CoA dehydrogenase family member 9	ACAD9	Acyl-CoA dehydrogenase family member 9 OS=Chlorocebus sabaeus OX=60711 GN=ACAD9 PE=3 SV=1	0	11.165	4	2	2	2	623	69.1	9.14	5.85	2	cell organization and biogenesis;other metabolic processes	other membranes;mitochondrion;nucleus;other cell component	other molecular function	Pf00441, Pf02770, Pf02771		ENSCSAG00000008707	ACAD9	A0A0D9R8F2	0	0	100	1.11875e+06	1.11875e+06	High	1
FALSE	High	Master Protein	A0A0D9QXJ1	A0A0D9QXJ1_CHLSB	Peroxiredoxin 3	PRDX3	Peroxiredoxin 3 OS=Chlorocebus sabaeus OX=60711 GN=PRDX3 PE=4 SV=1	0	11.13	14	3	3	3	256	27.8	7.52	7.98	3	cell organization and biogenesis;protein metabolism;other metabolic processes;stress response;other biological processes	cytosol;mitochondrion;other cytoplasmic organelle;other cell component	enzyme regulator activity;other molecular function	Pf00578, Pf10417	103216603	ENSCSAG00000004753	PRDX3	A0A0D9QXJ1; csab:103216603	0	0	100	3.67347e+06	3.67347e+06	High	1
FALSE	High	Master Protein	A0A0D9RK24	A0A0D9RK24_CHLSB	RNA binding motif protein 25	RBM25	RNA binding motif protein 25 OS=Chlorocebus sabaeus OX=60711 GN=RBM25 PE=4 SV=1	0	11.089	5	4	4	4	843	100.1	6.32	3.72	4	RNA metabolism OR transcription;other metabolic processes;other biological processes	nucleus	nucleic acid binding activity	Pf00076, Pf01480	103229297	ENSCSAG00000012801	RBM25	A0A0D9RK24; csab:103229297	0	0	100	226099	226099	High	1
FALSE	High	Master Protein	A0A0D9QUJ2	A0A0D9QUJ2_CHLSB	Phosphatidylinositol binding clathrin assembly protein	PICALM	Phosphatidylinositol binding clathrin assembly protein OS=Chlorocebus sabaeus OX=60711 GN=PICALM PE=3 SV=1	0	11.055	5	3	4	3	660	71.7	7.91	6.39	3	cell organization and biogenesis;transport;developmental processes;other biological processes	plasma membrane;other membranes;ER/Golgi;nucleus;other cytoplasmic organelle;other cell component	signal transduction activity or receptor binding;cytoskeletal activity;other molecular function	Pf07651	103248165	ENSCSAG00000003661	PICALM	A0A0D9QUJ2	0	0				High	1
FALSE	High	Master Protein	A0A0D9R3C0	A0A0D9R3C0_CHLSB	Ras-related protein Rab-3	RAB3D	Ras-related protein Rab-3 OS=Chlorocebus sabaeus OX=60711 GN=RAB3D PE=3 SV=1	0	11.024	12	2	3	1	219	24.2	4.93	3.56	2	protein metabolism;other metabolic processes;transport;other biological processes	plasma membrane;other membranes;cytoskeleton;other cell component	cytoskeletal activity;other molecular function	Pf00071	103233922	ENSCSAG00000006824	RAB3D	A0A0D9R3C0; csab:103233922	0	0	100	1.31187e+06	1.31187e+06	High	1
FALSE	High	Master Protein	A0A0D9SAI4	A0A0D9SAI4_CHLSB	Ubiquilin 2	UBQLN2	Ubiquilin 2 OS=Chlorocebus sabaeus OX=60711 GN=UBQLN2 PE=4 SV=1	0	10.988	6	2	2	2	624	65.6	5.22	6.82	2	protein metabolism;other metabolic processes;stress response;other biological processes	plasma membrane;other membranes;cytosol;nucleus;other cytoplasmic organelle;other cell component	other molecular function	Pf00240, Pf00627	103232056	ENSCSAG00000000118	UBQLN2	A0A0D9SAI4; csab:103232056	0	0				High	1
FALSE	High	Master Protein	A0A0D9RP53	A0A0D9RP53_CHLSB	Glyoxalase domain containing 4	GLOD4	Glyoxalase domain containing 4 OS=Chlorocebus sabaeus OX=60711 GN=GLOD4 PE=3 SV=1	0	10.969	8	2	3	2	298	33.2	5.38	6.9	2						ENSCSAG00000014254	GLOD4	A0A0D9RP53	0	0	100	1.81162e+06	1.81162e+06	High	1
FALSE	High	Master Protein	A0A0D9RYS4	A0A0D9RYS4_CHLSB	Aminoacyl tRNA synthase complex-interacting multifunctional protein 2 (Multisynthase complex auxiliary component p38) (Protein JTV-1)	AIMP2	Aminoacyl tRNA synthase complex-interacting multifunctional protein 2 OS=Chlorocebus sabaeus OX=60711 GN=AIMP2 PE=4 SV=1	0	10.954	11	3	3	3	320	35.3	8.22	4.79	3	cell organization and biogenesis;protein metabolism;other metabolic processes;developmental processes;other biological processes	cytosol;nucleus;other cell component	other molecular function	Pf14497, Pf16780, Pf18569	103246802	ENSCSAG00000017739	AIMP2	A0A0D9RYS4; csab:103246802	0	0	100	2298718	2298718	High	1
FALSE	High	Master Protein	A0A0D9RSB2	A0A0D9RSB2_CHLSB	Cleavage stimulation factor 50 kDa subunit	CSTF1	Cleavage stimulation factor 50 kDa subunit OS=Chlorocebus sabaeus OX=60711 GN=CSTF1 PE=4 SV=1	0	10.923	7	2	2	2	431	48.3	6.58	4.67	2	RNA metabolism OR transcription;other metabolic processes	nucleus		Pf00400, Pf16699	103243918	ENSCSAG00000015411	CSTF1	A0A0D9RSB2; csab:103243918	0	0				High	1
FALSE	High	Master Protein	A0A0D9R360	A0A0D9R360_CHLSB	Emerin	EMD	Emerin OS=Chlorocebus sabaeus OX=60711 GN=EMD PE=4 SV=1	0	10.916	16	3	3	3	258	29.4	5.26	7.39	3	cell organization and biogenesis;other biological processes	other membranes;cytoskeleton;ER/Golgi;nucleus	cytoskeletal activity	Pf03020	103232823	ENSCSAG00000006760	EMD	A0A0D9R360; csab:103232823	0	0	100	1.98094e+06	1.98094e+06	High	1
FALSE	High	Master Protein	A0A0D9RH12	A0A0D9RH12_CHLSB	Succinate--CoA ligase [GDP-forming] subunit beta, mitochondrial (EC 6.2.1.4) (GTP-specific succinyl-CoA synthetase subunit beta) (G-SCS) (GTPSCS) (Succinyl-CoA synthetase beta-G chain) (SCS-betaG)	SUCLG2	Succinate--CoA ligase [GDP-forming] subunit beta, mitochondrial OS=Chlorocebus sabaeus OX=60711 GN=SUCLG2 PE=3 SV=1	0	10.913	6	2	2	2	432	46.5	6.39	0	2	other metabolic processes	plasma membrane;other membranes;mitochondrion	other molecular function	Pf00549, Pf08442	103227863	ENSCSAG00000011704	SUCLG2	A0A0D9RH12; csab:103227863	0	0	100	3.16951e+06	3.16951e+06	High	1
FALSE	High	Master Protein	A0A0D9S5P1	A0A0D9S5P1_CHLSB	Protein S100 (S100 calcium-binding protein)	S100A6	Protein S100 OS=Chlorocebus sabaeus OX=60711 GN=S100A6 PE=3 SV=1	0	10.909	31	1	1	1	90	10.2	5.48	3.66	1		plasma membrane;other membranes;cytosol;nucleus;other cell component	cytoskeletal activity;other molecular function	Pf01023	103223964	ENSCSAG00000001851	S100A6	A0A0D9S5P1; csab:103223964	0	0	100	893768	893768	High	1
[truncated: 1,280 more rows]
